# Supplementary material for: Rad regulation of CaV1.2 channels controls cardiac fight-or-flight response
Source: Nat Cardiovasc Res. Author manuscript; Available in PMC 2023 May 14. (PMC9681059; doi:10.1038/s44161-022-00157-y)
Supplement: Supplemental Data Table 1 [file NIHMS1850171-supplement-Supplemental_Data_Table_1.xlsx]

## Sheet: supp table 1
Protein Id	Gene Symbol	Description	Number of peptides	vehicle #1	iso #1	caly #1	vehicle #2	iso #2	caly #2	vehicle #3	iso #3	caly #3	vehicle #4	iso #4	caly #4	vehicle #5	iso #5	caly #5	fold- change iso vs vehicle	P value	fold-change caly vs vehicle	P value	Gene Symbol
sp|O88667|RAD_MOUSE	Rrad	GTP-binding protein RAD OS=Mus musculus OX=10090 GN=Rrad PE=1 SV=1	3	362.086	225.568	187.985	391.658	264.468	217.898	560.671	335.697	311.093	671.31	415.712	306.032	453.915	341.505	235.489	0.648846	0.0317209	0.515854	0.00520649	Rrad
sp|Q9DBR7|MYPT1_MOUSE	Ppp1r12a	Protein phosphatase 1 regulatory subunit 12A OS=Mus musculus OX=10090 GN=Ppp1r12a PE=1 SV=2	3	308.738	291.518	236.25	290.007	315.265	235.395	450.314	427.506	253.024	458.846	462.546	235.574	362.68	482.275	250.247	1.05802	0.689195	0.647118	0.00561464	Ppp1r12a
sp|Q8K4G5|ABLM1_MOUSE	Ablim1	Actin-binding LIM protein 1 OS=Mus musculus OX=10090 GN=Ablim1 PE=1 SV=1	15	1955.88	1630.92	2063.61	1558.01	1763.61	2061.86	1932.83	1825.73	2807.94	2305.42	2312.41	2581.82	1821.01	2112.91	2546.39	1.00757	0.935315	1.25994	0.0320978	Ablim1
sp|Q8BMP6|GCP60_MOUSE	Acbd3	Golgi resident protein GCP60 OS=Mus musculus OX=10090 GN=Acbd3 PE=1 SV=3	9	972.789	1127.21	958.271	1213.85	1405.5	991.467	1421.59	1460.97	1012.97	1213.99	1287.4	1042.13	1115.28	1259.59	1008.59	1.10159	0.234266	0.844367	0.038268	Acbd3
sp|P05132|KAPCA_MOUSE	Prkaca	cAMP-dependent protein kinase catalytic subunit alpha OS=Mus musculus OX=10090 GN=Prkaca PE=1 SV=3	3	216.044	202.922	149.555	157.748	273.252	190.308	266.334	409.093	415.752	258.059	471.871	217.717	221.975	376.746	217.535	1.54789	0.0457036	1.06312	0.784346	Prkaca
sp|O35226|PSMD4_MOUSE	Psmd4	26S proteasome non-ATPase regulatory subunit 4 OS=Mus musculus OX=10090 GN=Psmd4 PE=1 SV=1	7	622.632	485.558	592.345	526.378	756.217	763.614	795.672	830.693	999.493	904.476	729.847	702.655	504.358	569.634	678.625	1.0055	0.97163	1.11427	0.481559	Psmd4
tr|E9Q8K5|E9Q8K5_MOUSE	Ttn	Titin OS=Mus musculus OX=10090 GN=Ttn PE=1 SV=1	1898	389707	229787	201144	326559	242999	241260	281572	274373	596201	198856	224347	186905	212783	253147	165618	0.868871	0.342844	0.986982	0.967742	Ttn
tr|A0A5K1VVQ1|A0A5K1VVQ1_MOUSE	Ttn	Titin OS=Mus musculus OX=10090 GN=Ttn PE=1 SV=1	131	18430.6	17941.6	17621.9	17153.5	17886.6	15661.5	21660.1	19134.7	19889	22970.9	24373.8	19126	19432.7	23146.2	18408.5	1.02845	0.751178	0.910275	0.201122	Ttn
tr|A2AT70|A2AT70_MOUSE	Ttn	Titin (Fragment) OS=Mus musculus OX=10090 GN=Ttn PE=1 SV=1	3	350.246	289.952	369.063	263.651	283.092	327.272	398.303	364.687	422.408	554.328	517.121	412.523	365.362	434.754	400.536	0.978113	0.899796	0.999954	0.999731	Ttn
sp|Q60936|COQ8A_MOUSE	Coq8a	Atypical kinase COQ8A, mitochondrial OS=Mus musculus OX=10090 GN=Coq8a PE=1 SV=2	7	722.409	444.658	431.611	472.589	549.056	449.311	481.812	592.894	1271.71	500.508	483.996	444.698	440.197	477.238	468.229	0.973382	0.814135	1.17117	0.617237	Coq8a
sp|P97807|FUMH_MOUSE	Fh	Fumarate hydratase, mitochondrial OS=Mus musculus OX=10090 GN=Fh PE=1 SV=3	30	7897.8	2947.92	2566.76	3203.1	3804.21	3198.48	3097.98	3890.82	11709.4	3155.76	3003.21	2900.93	2864.32	2991.6	2531.07	0.822879	0.489344	1.13293	0.79789	Fh
sp|Q61941|NNTM_MOUSE	Nnt	NAD(P) transhydrogenase, mitochondrial OS=Mus musculus OX=10090 GN=Nnt PE=1 SV=2	132	24186.4	7168.1	5463.57	7892.36	7456.85	8812.22	9643.41	15410.2	180895	20950.6	19323.5	20106.1	36224.8	19933.4	10042.7	0.700645	0.343	2.27831	0.483766	Nnt
sp|Q8VCH8|UBXN4_MOUSE	Ubxn4	UBX domain-containing protein 4 OS=Mus musculus OX=10090 GN=Ubxn4 PE=1 SV=1	9	1004.17	847.543	883.478	889.104	967.541	931.692	1026.05	928.996	1067.07	1043.11	847.232	861.265	938.565	833.293	938.746	0.902797	0.041636	0.955367	0.368844	Ubxn4
tr|A0A0G2JFH2|A0A0G2JFH2_MOUSE	Map4	Microtubule-associated protein (Fragment) OS=Mus musculus OX=10090 GN=Map4 PE=1 SV=1	55	4710.08	4171.37	4470.94	4502.21	6291.96	5597.58	6767.36	6611.49	6910.06	8573.72	7513.15	6279.85	4949.19	6112.39	5477.09	1.0406	0.807953	0.974001	0.86614	Map4
sp|P27546|MAP4_MOUSE	Map4	Microtubule-associated protein 4 OS=Mus musculus OX=10090 GN=Map4 PE=1 SV=3	66	7636.97	6396.68	7450.33	6523.04	9919.47	9339.51	12434.4	11973.6	11831	16140.7	13509.8	11463.6	8217.67	10811.8	10167.4	1.03255	0.881429	0.986243	0.944707	Map4
sp|Q9CRB9|MIC19_MOUSE	Chchd3	MICOS complex subunit Mic19 OS=Mus musculus OX=10090 GN=Chchd3 PE=1 SV=1	33	5392.42	5722.46	5792.77	6589.88	7983.14	5828.67	4570.32	5386.69	4120.89	4798.11	2979.63	3855.69	4733.96	2707.75	5224.2	0.94997	0.8082	0.951601	0.661837	Chchd3
sp|Q7TNC9|I5P1_MOUSE	Inpp5a	Inositol polyphosphate-5-phosphatase A OS=Mus musculus OX=10090 GN=Inpp5a PE=1 SV=1	7	558.736	551.137	421.647	604.229	620.299	438.709	902.453	942.559	1171.67	664.171	733.969	578.952	662.792	660.283	562.885	1.03415	0.802432	0.935586	0.778398	Inpp5a
tr|Q9CQ73|Q9CQ73_MOUSE	Pkp2	Plakophilin 2 OS=Mus musculus OX=10090 GN=Pkp2 PE=1 SV=1	16	1501.92	1533.21	1668.98	1669.9	1845.59	1866.35	2799.08	2211.49	3053.89	2378.57	2783.97	2796.21	2217.33	2573.43	2744.18	1.03605	0.822998	1.1479	0.414721	Pkp2
sp|E9Q401|RYR2_MOUSE	Ryr2	Ryanodine receptor 2 OS=Mus musculus OX=10090 GN=Ryr2 PE=1 SV=1	240	36806.1	28434.2	22107.2	31336	28024.5	23762.6	36295.8	31374.3	66665.6	37629.9	38490.3	32112	35664.6	39300.4	28614	0.931871	0.390357	0.974844	0.916562	Ryr2
sp|Q9Z1W9|STK39_MOUSE	Stk39	STE20/SPS1-related proline-alanine-rich protein kinase OS=Mus musculus OX=10090 GN=Stk39 PE=1 SV=1	3	76.8335	80.6185	77.5791	71.4007	97.2259	88.2071	180.591	162.513	161.183	175.589	192.13	126.09	117.543	171.279	142.427	1.13154	0.622711	0.957439	0.855908	Stk39
sp|P35486|ODPA_MOUSE	Pdha1	Pyruvate dehydrogenase E1 component subunit alpha, somatic form, mitochondrial OS=Mus musculus OX=10090 GN=Pdha1 PE=1 SV=1	17	2431.14	1293.37	1062.83	1173.93	1765.69	1201.77	1049.43	1270.62	2748.39	1192.94	1262.05	1048.09	1024.34	1022.92	821.655	0.962582	0.864815	1.00159	0.996135	Pdha1
sp|P70670|NACAM_MOUSE	Naca	Nascent polypeptide-associated complex subunit alpha, muscle-specific form OS=Mus musculus OX=10090 GN=Naca PE=1 SV=2	110	16549.2	17123	15397	14883.9	18029.7	14169.8	25501.7	24904.3	21938.6	22211.5	23775.4	17341.9	18904.9	21552.4	17431.8	1.07479	0.567075	0.879939	0.34195	Naca
sp|Q64727|VINC_MOUSE	Vcl	Vinculin OS=Mus musculus OX=10090 GN=Vcl PE=1 SV=4	66	6557.41	5601.4	6181.57	5660.01	8287.12	8474	12660.2	11528.1	14424.7	16018.8	14807.5	11692.9	8448.64	11653.6	10917.3	1.05133	0.845146	1.04753	0.850382	Vcl
tr|Q91VA7|Q91VA7_MOUSE	Idh3b	Isocitrate dehydrogenase [NAD] subunit, mitochondrial OS=Mus musculus OX=10090 GN=Idh3b PE=1 SV=1	17	5532	2150.65	1928.48	2201.13	2924.78	2241.88	2306.67	3033.87	7324.71	2130.93	2133.93	1877.79	2005.76	1931.4	1602.72	0.85879	0.589714	1.05637	0.903728	Idh3b
sp|Q8VDJ3|VIGLN_MOUSE	Hdlbp	Vigilin OS=Mus musculus OX=10090 GN=Hdlbp PE=1 SV=1	32	4251.78	3946.76	4188.29	3814.72	4704.17	4209.91	5350.66	5013.45	4936.13	5691.54	5608.37	4613.15	3895.1	4881.77	4411.28	1.05002	0.637884	0.971959	0.761619	Hdlbp
sp|Q9WVE8|PACN2_MOUSE	Pacsin2	Protein kinase C and casein kinase substrate in neurons protein 2 OS=Mus musculus OX=10090 GN=Pacsin2 PE=1 SV=1	34	2566.38	2207.2	2382.78	2310.7	3770.05	3620.24	5254.69	5162.67	5601.63	7734.52	6632.64	5244.16	3262.78	5008.46	4667.06	1.07818	0.799739	1.01831	0.949089	Pacsin2
sp|Q60931|VDAC3_MOUSE	Vdac3	Voltage-dependent anion-selective channel protein 3 OS=Mus musculus OX=10090 GN=Vdac3 PE=1 SV=1	42	4115.57	3814.9	4527.54	4184.97	5117.5	5342.85	7114.99	6519.2	6801.29	9177.09	5521.07	7722.72	7688.99	4758.63	8163.12	0.797088	0.265446	1.00855	0.964918	Vdac3
sp|Q60932|VDAC1_MOUSE	Vdac1	Voltage-dependent anion-selective channel protein 1 OS=Mus musculus OX=10090 GN=Vdac1 PE=1 SV=3	34	7378.65	4928.42	4104.11	5663.38	7025.21	4885.23	7180.77	8134.18	8945.76	6116.15	5342.3	5552.42	6005.16	4683.67	5468.08	0.931044	0.568267	0.895236	0.47173	Vdac1
sp|Q8BH86|GLUCM_MOUSE	Dglucy	D-glutamate cyclase, mitochondrial OS=Mus musculus OX=10090 GN=Dglucy PE=1 SV=1	3	190.838	163.289	125.205	148.554	192.521	135.341	232.422	231.188	389.461	206.264	235.136	185.329	186.051	237.992	154.113	1.09957	0.36771	1.02626	0.923132	Dglucy
sp|O54781|SRPK2_MOUSE	Srpk2	SRSF protein kinase 2 OS=Mus musculus OX=10090 GN=Srpk2 PE=1 SV=2	1	83.082	67.5501	88.9571	64.6361	79.7435	85.8241	117.772	100.555	103.815	175.654	139.602	114.582	92.3458	100.452	123.672	0.914549	0.699928	0.96881	0.875498	Srpk2
sp|P52480|KPYM_MOUSE	Pkm	Pyruvate kinase PKM OS=Mus musculus OX=10090 GN=Pkm PE=1 SV=4	38	6165.64	3652.8	3173.35	3376.19	4351.35	3588.58	6008.24	6133.15	14634.7	5334.1	6718.95	4334.8	4995.58	6305.95	3884.83	1.04955	0.751175	1.14438	0.747483	Pkm
tr|G3X972|G3X972_MOUSE	Sec24c	Sec24-related gene family, member C (S. cerevisiae) OS=Mus musculus OX=10090 GN=Sec24c PE=1 SV=1	22	2602.06	2923.44	2759.9	2917.9	3258.45	2653.06	3826.09	3634.18	2982.57	2934.59	3278.09	2724.59	2757.66	3218.11	2674.89	1.08472	0.322052	0.917325	0.293809	Sec24c
sp|O08585|CLCA_MOUSE	Clta	Clathrin light chain A OS=Mus musculus OX=10090 GN=Clta PE=1 SV=2	8	747.712	755.891	819.456	659.221	922.674	943.27	1009.64	964.723	1041.75	1456.75	1077.06	1041.88	770.978	917.049	1074.8	0.998513	0.993026	1.05961	0.724298	Clta
sp|P67778|PHB_MOUSE	Phb	Prohibitin OS=Mus musculus OX=10090 GN=Phb PE=1 SV=1	32	4755.63	1929.26	2164.14	2026.27	2854.63	3495.28	2135.82	3883.72	16620.7	2780.97	2387.71	2743.56	3373.14	1807.08	2085.08	0.853407	0.499189	1.79864	0.423584	Phb
sp|P30416|FKBP4_MOUSE	Fkbp4	Peptidyl-prolyl cis-trans isomerase FKBP4 OS=Mus musculus OX=10090 GN=Fkbp4 PE=1 SV=5	16	1102.97	1172	901.542	1039.8	1475.27	1131.12	2489.36	2311.06	2321.4	2295.66	2750.2	1686.45	1532.4	2396.23	1613.56	1.19439	0.458873	0.904716	0.688628	Fkbp4
sp|Q9Z1P6|NDUA7_MOUSE	Ndufa7	NADH dehydrogenase [ubiquinone] 1 alpha subcomplex subunit 7 OS=Mus musculus OX=10090 GN=Ndufa7 PE=1 SV=3	17	11018.9	2235.14	830.49	2378.37	3763.78	1725.68	744.078	2873.63	5003.87	535.309	664.805	998.935	655.041	622.167	580.932	0.662648	0.636918	0.596144	0.58484	Ndufa7
sp|Q70KF4|CMYA5_MOUSE	Cmya5	Cardiomyopathy-associated protein 5 OS=Mus musculus OX=10090 GN=Cmya5 PE=1 SV=2	91	9367.55	8963.27	9497.2	8188.99	10529	9724.49	11279.8	10515.4	10514.8	15356.5	13520.9	12125.7	9529.63	11954.1	11286.2	1.03276	0.816888	0.989314	0.934126	Cmya5
tr|E9QLJ0|E9QLJ0_MOUSE	Cmya5	Cardiomyopathy-associated protein 5 OS=Mus musculus OX=10090 GN=Cmya5 PE=1 SV=1	8	494.554	511.079	555.743	498.813	619.751	534.321	642.532	586.968	600.949	783.242	754.607	695.466	535.931	677.203	621.906	1.06583	0.586514	1.01804	0.867228	Cmya5
sp|Q7TPW1|NEXN_MOUSE	Nexn	Nexilin OS=Mus musculus OX=10090 GN=Nexn PE=1 SV=3	13	914.642	661.138	776.817	656.719	812.383	1014.52	1365.28	1246.5	1846.77	1694.81	1666.96	1806.92	1232.7	1254.15	1572.74	0.961969	0.864645	1.19672	0.435218	Nexn
sp|P62259|1433E_MOUSE	Ywhae	14-3-3 protein epsilon OS=Mus musculus OX=10090 GN=Ywhae PE=1 SV=1	14	1534.18	1233.26	1338.8	1118.02	1560.72	1375.61	1785.48	2034.77	2819.64	2545.07	2624.97	1882.28	1715.12	2229.99	2007.6	1.11334	0.575796	1.08348	0.693576	Ywhae
sp|P68510|1433F_MOUSE	Ywhah	14-3-3 protein eta OS=Mus musculus OX=10090 GN=Ywhah PE=1 SV=2	5	363.691	323.02	331.59	313.923	382.662	381.194	466.092	443.206	555.178	513.749	515.576	410.362	414.134	460.783	429.814	1.0259	0.83073	1.01764	0.890573	Ywhah
sp|P63101|1433Z_MOUSE	Ywhaz	14-3-3 protein zeta/delta OS=Mus musculus OX=10090 GN=Ywhaz PE=1 SV=1	7	479.173	420.088	439.276	387.204	543.145	399.245	632.863	700.924	901.553	763.396	910.269	726.704	559.844	741.044	742.178	1.17467	0.37979	1.13693	0.522777	Ywhaz
sp|P61982|1433G_MOUSE	Ywhag	14-3-3 protein gamma OS=Mus musculus OX=10090 GN=Ywhag PE=1 SV=2	11	1010.57	907.573	1002.91	802.4	1185.31	961.991	1292.14	1408.09	1618.9	1846.99	1962.26	1320.34	1253.49	1621.18	1442.95	1.14162	0.504883	1.0228	0.899141	Ywhag
sp|Q91VW5|GOGA4_MOUSE	Golga4	Golgin subfamily A member 4 OS=Mus musculus OX=10090 GN=Golga4 PE=1 SV=2	12	1050.68	1040.55	957.715	1222.66	1211.67	1040.34	1603.34	1575.72	1580.72	1320.7	1380.93	1229.1	1321.92	1455.87	1220.03	1.02231	0.828444	0.924625	0.502182	Golga4
sp|Q924X2|CPT1B_MOUSE	Cpt1b	Carnitine O-palmitoyltransferase 1, muscle isoform OS=Mus musculus OX=10090 GN=Cpt1b PE=1 SV=1	99	12275.7	11058.3	10935.1	12976.8	15169.1	13185.9	13807.3	14014.4	21335.2	12448.7	10669.3	11132.2	12165.3	9178.98	11115.2	0.943718	0.551135	1.06329	0.699594	Cpt1b
sp|P97742|CPT1A_MOUSE	Cpt1a	Carnitine O-palmitoyltransferase 1, liver isoform OS=Mus musculus OX=10090 GN=Cpt1a PE=1 SV=4	8	953.991	824.151	840.619	990.98	1112.81	935.807	1224.8	1223.12	2072.3	938.919	901.123	845.483	960.36	767.418	887.297	0.952569	0.650257	1.1011	0.687304	Cpt1a
sp|P31001|DESM_MOUSE	Des	Desmin OS=Mus musculus OX=10090 GN=Des PE=1 SV=3	8	429.454	351.625	336.299	358.776	385.837	407.631	527.969	509.443	957.324	502.112	502.513	522.529	364.82	511.532	557.87	1.03565	0.758238	1.27416	0.321257	Des
sp|P20152|VIME_MOUSE	Vim	Vimentin OS=Mus musculus OX=10090 GN=Vim PE=1 SV=3	1	18.7025	15.2563	18.2609	18.6866	25.7162	17.3488	32.7817	24.3361	24.0696	29.3842	26.2659	19.1068	17.8622	12.5261	24.5115	0.886587	0.550077	0.879748	0.442488	Vim
sp|Q8K2B3|SDHA_MOUSE	Sdha	Succinate dehydrogenase [ubiquinone] flavoprotein subunit, mitochondrial OS=Mus musculus OX=10090 GN=Sdha PE=1 SV=1	43	8738.97	5637.3	4636.73	5488.06	6663.22	4955.16	5912.22	5932.37	10982.9	4667.44	4698.89	4050.19	3925.05	4369.85	3364.07	0.950225	0.764319	0.974151	0.928353	Sdha
sp|P47738|ALDH2_MOUSE	Aldh2	Aldehyde dehydrogenase, mitochondrial OS=Mus musculus OX=10090 GN=Aldh2 PE=1 SV=1	14	2609.39	1528.37	1358.31	1443.06	1781.1	1424.92	1781.18	1863.91	3772.41	1685.01	1657.96	1421.27	1339.55	1429.02	1146.68	0.932511	0.62861	1.02996	0.92389	Aldh2
sp|Q7TMY8|HUWE1_MOUSE	Huwe1	E3 ubiquitin-protein ligase HUWE1 OS=Mus musculus OX=10090 GN=Huwe1 PE=1 SV=5	2	239.905	177.051	165.844	162.301	216.205	179.134	293.625	263.079	450.977	254.077	272.202	222.511	220.577	234.923	209.5	0.993998	0.960566	1.04911	0.844163	Huwe1
sp|P97351|RS3A_MOUSE	Rps3a	40S ribosomal protein S3a OS=Mus musculus OX=10090 GN=Rps3a PE=1 SV=3	22	2756.11	2097.21	2883.03	2457.58	3100.98	3622.24	2970.6	3043.68	4073.12	4441.73	3264.72	3816.05	2561.22	2535.24	3704.37	0.924581	0.601352	1.19171	0.196299	Rps3a
sp|Q61595|KTN1_MOUSE	Ktn1	Kinectin OS=Mus musculus OX=10090 GN=Ktn1 PE=1 SV=1	31	3136.03	3267.38	3517.03	3347.89	3624.4	3188.18	4192.55	3957.73	3727.66	3869.98	3853.76	3369.73	3688.45	3970.39	3521.92	1.02406	0.711663	0.950075	0.405584	Ktn1
sp|P58281|OPA1_MOUSE	Opa1	Dynamin-like 120 kDa protein, mitochondrial OS=Mus musculus OX=10090 GN=Opa1 PE=1 SV=1	53	8980.08	8599.78	8883.31	10100.8	11303	9890.38	10091.2	9838.86	10296	7920.21	5292.89	7152.76	8733.54	4760.07	8157.8	0.868388	0.394686	0.968455	0.693852	Opa1
sp|Q922B1|MACD1_MOUSE	Macrod1	ADP-ribose glycohydrolase MACROD1 OS=Mus musculus OX=10090 GN=Macrod1 PE=1 SV=2	7	695.221	431.937	401.453	438.711	629.466	485.637	714.43	738.191	1484.73	683.275	759.039	536.946	459.403	617.288	470.495	1.06181	0.672905	1.12979	0.724146	Macrod1
sp|P43274|H14_MOUSE	H1-4	Histone H1.4 OS=Mus musculus OX=10090 GN=H1-4 PE=1 SV=2	8	1710.83	833.096	1422.28	1224.59	1918.25	1792.62	1094.94	1981.73	4027.92	1849.15	1281.09	2482.86	1291.76	1048.6	2017.56	0.98487	0.93865	1.63754	0.0913154	H1-4
sp|P43276|H15_MOUSE	H1-5	Histone H1.5 OS=Mus musculus OX=10090 GN=H1-5 PE=1 SV=2	9	1310.85	614.813	1080.7	1058.52	1418	1320.78	619.014	1245.48	2243.14	1247.25	956.612	1968.87	792.487	619.15	1111.05	0.965382	0.87196	1.53627	0.081917	H1-5
sp|P15864|H12_MOUSE	H1-2	Histone H1.2 OS=Mus musculus OX=10090 GN=H1-2 PE=1 SV=2	5	516.939	354.748	367.16	532.466	837.184	832.469	457.754	819.804	1423.09	639.21	555.239	914.676	553.985	452.139	861.73	1.11804	0.547312	1.62909	0.0809427	H1-2
sp|Q5XKN4|JAGN1_MOUSE	Jagn1	Protein jagunal homolog 1 OS=Mus musculus OX=10090 GN=Jagn1 PE=1 SV=2	2	189.282	67.508	59.3294	60.4281	79.5471	103.983	67.3139	138.132	715.616	71.2007	76.1783	86.3388	97.7337	50.9212	60.1997	0.848399	0.61396	2.11019	0.430995	Jagn1
sp|Q9D0K2|SCOT1_MOUSE	Oxct1	Succinyl-CoA:3-ketoacid coenzyme A transferase 1, mitochondrial OS=Mus musculus OX=10090 GN=Oxct1 PE=1 SV=1	17	5328.2	2246.04	1960.69	2242.13	2894.24	2289.77	2286.59	2546.07	6511.79	2384.67	2128.92	2043.18	2116.08	2147.58	1689.39	0.833203	0.470781	1.00955	0.980669	Oxct1
sp|P47857|PFKAM_MOUSE	Pfkm	ATP-dependent 6-phosphofructokinase, muscle type OS=Mus musculus OX=10090 GN=Pfkm PE=1 SV=3	20	3831.18	2483.63	2219.65	2228.75	2678.17	2400.12	3955.87	4116.51	9746.71	3226.09	3422.24	2743.84	2995.35	3079.76	2515.08	0.971859	0.835386	1.20867	0.66153	Pfkm
sp|Q9WUA3|PFKAP_MOUSE	Pfkp	ATP-dependent 6-phosphofructokinase, platelet type OS=Mus musculus OX=10090 GN=Pfkp PE=1 SV=1	2	80.3966	66.0638	65.6293	70.2506	86.5643	89.5407	135.21	113.654	156.48	129.575	104.471	97.1089	103.635	104.421	114.729	0.915439	0.584917	1.00852	0.965651	Pfkp
sp|P12382|PFKAL_MOUSE	Pfkl	ATP-dependent 6-phosphofructokinase, liver type OS=Mus musculus OX=10090 GN=Pfkl PE=1 SV=4	9	1930.36	1236.78	1246.94	1102.98	1296.17	1228.71	1935.82	1946.71	5336.16	1610.34	1718.43	1430.05	1491.41	1573.99	1200.58	0.962974	0.776516	1.29384	0.582291	Pfkl
sp|Q9CR57|RL14_MOUSE	Rpl14	60S ribosomal protein L14 OS=Mus musculus OX=10090 GN=Rpl14 PE=1 SV=3	5	545.865	673.362	410.473	512.647	565.801	502.963	615.881	1178.84	976.816	703.836	838.479	665.609	1052.06	1097.66	740.502	1.26932	0.26174	0.960958	0.851295	Rpl14
tr|Z4YJF5|Z4YJF5_MOUSE	Myom1	Myomesin-1 OS=Mus musculus OX=10090 GN=Myom1 PE=1 SV=1	2	222.5	273.226	223	349.168	315.048	246.845	591.735	602.149	438.659	257.788	233.845	232.996	224.016	255.72	229.132	1.02114	0.944706	0.833106	0.516604	Myom1
sp|Q62234|MYOM1_MOUSE	Myom1	Myomesin-1 OS=Mus musculus OX=10090 GN=Myom1 PE=1 SV=2	137	16864.4	20233.6	15998.9	21772.2	21747.1	17484.7	41756.4	39587.7	29904.5	18975.9	16760.5	15726.9	17498.8	18586.7	16337.7	1.00041	0.998813	0.816759	0.451127	Myom1
sp|P56959|FUS_MOUSE	Fus	RNA-binding protein FUS OS=Mus musculus OX=10090 GN=Fus PE=1 SV=1	4	472.578	394.035	456.332	362.899	448.945	482.483	710.672	720.16	742.309	950.11	776.491	757.295	543.173	706.817	678.334	1.00231	0.991577	1.02544	0.901497	Fus
sp|Q8BP40|PPA6_MOUSE	Acp6	Lysophosphatidic acid phosphatase type 6 OS=Mus musculus OX=10090 GN=Acp6 PE=1 SV=1	2	371.802	312.086	329.226	309.218	430.06	350.721	408.608	374.769	531.374	342.371	234.586	269.134	337.836	195.79	326.231	0.874257	0.365448	1.02082	0.881014	Acp6
sp|Q8BYM8|SYCM_MOUSE	Cars2	Probable cysteine--tRNA ligase, mitochondrial OS=Mus musculus OX=10090 GN=Cars2 PE=1 SV=2	1	38.6968	27.3333	27.6525	27.4143	28.6949	25.9359	33.4333	43.7345	66.0729	23.188	29.7254	28.5973	32.1132	31.8557	29.9783	1.04197	0.751906	1.15106	0.578576	Cars2
sp|Q91Z53|GRHPR_MOUSE	Grhpr	Glyoxylate reductase/hydroxypyruvate reductase OS=Mus musculus OX=10090 GN=Grhpr PE=1 SV=1	1	31.6236	29.1921	20.0018	21.4696	28.2683	25.6721	54.9667	60.1557	96.9922	55.5952	67.5201	27.4676	33.4248	46.7398	25.997	1.17656	0.524035	0.995184	0.990829	Grhpr
sp|Q8BVI4|DHPR_MOUSE	Qdpr	Dihydropteridine reductase OS=Mus musculus OX=10090 GN=Qdpr PE=1 SV=2	14	1829.68	1433.29	1576.41	1737.24	2968.41	2857.6	4083.26	3975.58	4520.75	5149.83	4685.1	3517.49	2417.83	3610.81	3300.02	1.09563	0.746645	1.03643	0.896681	Qdpr
sp|P18826|KPB1_MOUSE	Phka1	Phosphorylase b kinase regulatory subunit alpha, skeletal muscle isoform OS=Mus musculus OX=10090 GN=Phka1 PE=1 SV=3	1	92.0598	85.91	80.6667	86.1002	104.15	99.0969	166.682	148.299	187.783	146.657	163.255	137.559	112.059	161.156	143.988	1.0981	0.608482	1.07545	0.718139	Phka1
sp|Q9Z0H4|CELF2_MOUSE	Celf2	CUGBP Elav-like family member 2 OS=Mus musculus OX=10090 GN=Celf2 PE=1 SV=1	2	219.082	352.105	173.927	166.533	246.047	211.872	210.359	248.775	329.627	275.086	317.5	226.303	204.28	194.027	211.15	1.26328	0.125359	1.07211	0.636002	Celf2
sp|Q9CYH2|PXL2A_MOUSE	Prxl2a	Peroxiredoxin-like 2A OS=Mus musculus OX=10090 GN=Prxl2a PE=1 SV=2	1	261.328	102.131	103.807	110.521	150.104	148.42	126.515	209.392	975.395	168.955	152.673	147.21	240.262	157.245	112.333	0.850111	0.453298	1.6386	0.520211	Prxl2a
sp|P62852|RS25_MOUSE	Rps25	40S ribosomal protein S25 OS=Mus musculus OX=10090 GN=Rps25 PE=1 SV=1	4	592.499	689.884	468.025	602.24	730.905	634.268	403.993	530.969	703.978	584.053	736.3	572.664	479.745	665.924	618.369	1.2597	0.0335315	1.12574	0.259617	Rps25
sp|Q8BWT1|THIM_MOUSE	Acaa2	3-ketoacyl-CoA thiolase, mitochondrial OS=Mus musculus OX=10090 GN=Acaa2 PE=1 SV=3	59	14408.9	7158.27	5698.98	7454.94	9100.2	6605.8	7264.59	9037.84	26920.6	6480.86	6729.79	5844.31	6457.47	5948.86	4222.49	0.902731	0.631051	1.17176	0.758517	Acaa2
sp|Q99JY0|ECHB_MOUSE	Hadhb	Trifunctional enzyme subunit beta, mitochondrial OS=Mus musculus OX=10090 GN=Hadhb PE=1 SV=1	34	8196.88	3710.9	3082.01	3797.13	4427.58	3643.91	3408.81	4757.3	21471.1	3783.24	3560.9	3228.13	3885.03	3532.48	2476.98	0.866416	0.527628	1.46946	0.582911	Hadhb
sp|Q99PR8|HSPB2_MOUSE	Hspb2	Heat shock protein beta-2 OS=Mus musculus OX=10090 GN=Hspb2 PE=1 SV=2	6	581.716	424.174	509.339	405.706	504.421	589.84	635.887	677.4	665.881	708.66	600.997	556.251	431.405	476.551	559.628	0.971111	0.834677	1.04254	0.722626	Hspb2
sp|P61202|CSN2_MOUSE	Cops2	COP9 signalosome complex subunit 2 OS=Mus musculus OX=10090 GN=Cops2 PE=1 SV=1	3	330.764	203.498	238.58	205.942	299.712	334.453	437.495	428.4	666.061	560.348	470.253	436.985	335.489	387.718	412.889	0.956976	0.837986	1.11707	0.648905	Cops2
sp|Q6NZJ6|IF4G1_MOUSE	Eif4g1	Eukaryotic translation initiation factor 4 gamma 1 OS=Mus musculus OX=10090 GN=Eif4g1 PE=1 SV=1	22	2022.58	2033.53	1922.62	2110.15	2970.4	2437.04	3838.12	3619.67	3712.99	3979.23	4335.37	3163.15	2556.69	3563.74	2763.24	1.13897	0.499902	0.965	0.85027	Eif4g1
sp|Q02257|PLAK_MOUSE	Jup	Junction plakoglobin OS=Mus musculus OX=10090 GN=Jup PE=1 SV=3	13	736.293	533.601	718.578	705.62	898.231	1015.31	1220.14	1091.64	1306.87	1309.01	960.778	1068.51	904.872	771.076	1068.32	0.87272	0.448621	1.06187	0.707915	Jup
sp|Q02248|CTNB1_MOUSE	Ctnnb1	Catenin beta-1 OS=Mus musculus OX=10090 GN=Ctnnb1 PE=1 SV=1	31	2006.71	1717.45	2170.95	2127.79	2761.49	2915.05	3856.52	3729.39	4189.76	4216.78	3452.3	3815.85	2679.52	2717.36	3519.66	0.965788	0.862655	1.1158	0.564641	Ctnnb1
tr|A0A0N4SVK8|A0A0N4SVK8_MOUSE	Adprhl1	[Protein ADP-ribosylarginine] hydrolase-like protein 1 OS=Mus musculus OX=10090 GN=Adprhl1 PE=1 SV=1	17	1315.61	1266.51	1148.99	1316.27	1841.75	1468.94	2851.37	2695.44	2563.52	2851.94	3412.31	2109.07	1920.62	2677.76	1967.98	1.15971	0.537134	0.902757	0.651096	Adprhl1
sp|Q9D0M3|CY1_MOUSE	Cyc1	Cytochrome c1, heme protein, mitochondrial OS=Mus musculus OX=10090 GN=Cyc1 PE=1 SV=1	15	2043.16	1440.16	1361.98	1562.66	1820.78	1471.85	1888.3	1824.91	2928.88	1316.73	1093.26	1120.2	1220.98	1042.29	1103.88	0.899098	0.504491	0.994392	0.981448	Cyc1
sp|Q80XB4|NRAP_MOUSE	Nrap	Nebulin-related-anchoring protein OS=Mus musculus OX=10090 GN=Nrap PE=1 SV=3	20	1833.1	1759.92	1514.38	2086.11	2268.33	1857.92	2488.77	2236.57	2075.97	2479.27	2743.99	2113.01	1941.85	2561.75	1834.02	1.06847	0.511339	0.867597	0.136037	Nrap
sp|P09542|MYL3_MOUSE	Myl3	Myosin light chain 3 OS=Mus musculus OX=10090 GN=Myl3 PE=1 SV=4	34	2033.85	1506.95	1408.51	1902.97	2217.74	1970.72	4138.14	9072.69	2381.03	6134.83	5830.07	5012.15	6312.7	6472.91	4785.52	1.22307	0.603975	0.758092	0.435661	Myl3
sp|Q9DB70|FUND1_MOUSE	Fundc1	FUN14 domain-containing protein 1 OS=Mus musculus OX=10090 GN=Fundc1 PE=1 SV=1	2	289.077	231.492	298.025	296.091	369.365	413.383	242.205	283.738	384.153	327.373	194.364	254.598	209.079	133.654	286.197	0.889127	0.522292	1.19983	0.178062	Fundc1
sp|Q9D819|IPYR_MOUSE	Ppa1	Inorganic pyrophosphatase OS=Mus musculus OX=10090 GN=Ppa1 PE=1 SV=1	3	160.683	133.326	130.134	124.649	188.519	172.43	319.91	285.579	339.513	275.788	338.647	228.296	208.44	262.135	193.288	1.10899	0.654233	0.97631	0.921065	Ppa1
sp|Q9ET01|PYGL_MOUSE	Pygl	Glycogen phosphorylase, liver form OS=Mus musculus OX=10090 GN=Pygl PE=1 SV=4	13	1061.55	1086.93	946.076	1004.43	1375.39	1077.06	1926.74	1920.87	1920.87	1571.46	1693.36	1197.2	1110.52	1522.85	1169.26	1.13854	0.440759	0.945431	0.77567	Pygl
sp|Q8CI94|PYGB_MOUSE	Pygb	Glycogen phosphorylase, brain form OS=Mus musculus OX=10090 GN=Pygb PE=1 SV=3	93	10964.2	11238.5	9153.52	10672.3	14527.4	11156.4	18925.8	18574.3	18447.4	16559.5	18570.8	11817.6	12022.5	16229.6	11473.8	1.14457	0.380611	0.89738	0.552395	Pygb
sp|Q9WUB3|PYGM_MOUSE	Pygm	Glycogen phosphorylase, muscle form OS=Mus musculus OX=10090 GN=Pygm PE=1 SV=3	80	8309.93	8455.37	6844.17	7724.66	10165.9	8280.9	14170.9	14387.7	15567.6	11425.3	12564.2	9030.71	8181.82	11001	8741.58	1.13574	0.423246	0.972946	0.893948	Pygm
tr|A2A5Y6|A2A5Y6_MOUSE	Mapt	Microtubule-associated protein OS=Mus musculus OX=10090 GN=Mapt PE=1 SV=1	30	2700.21	2553.18	2756.26	2546.56	3881.51	3637.31	4619.8	4740.3	4806.59	6052.93	5697.58	4683.39	3198.93	4402.29	4143.85	1.11279	0.623319	1.04754	0.818126	Mapt
sp|Q9JLV1|BAG3_MOUSE	Bag3	BAG family molecular chaperone regulator 3 OS=Mus musculus OX=10090 GN=Bag3 PE=1 SV=2	49	4436.7	4594.64	4459.51	4622.59	7013.89	5926.84	9449.71	8806.38	7364.47	10752.7	11803	8445.39	6785.65	9994.22	7645.05	1.17102	0.506305	0.9388	0.768828	Bag3
sp|A2AAJ9|OBSCN_MOUSE	Obscn	Obscurin OS=Mus musculus OX=10090 GN=Obscn PE=1 SV=3	70	7918.92	6282.12	6591.81	6728.66	6169.1	6169.47	8099.34	7394.44	11425.1	8393.31	7803.92	6851.83	6707.08	7684.04	6556.76	0.933583	0.343448	0.993333	0.962666	Obscn
tr|E9QQ96|E9QQ96_MOUSE	Obscn	Non-specific serine/threonine protein kinase OS=Mus musculus OX=10090 GN=Obscn PE=1 SV=2	3	342.703	293.931	319.019	279.983	278.775	289.449	328.494	334.497	547.168	307.856	338.951	305.771	295.738	309.391	279.068	1.0005	0.992591	1.11944	0.49111	Obscn
sp|Q9JJV9|SCN5A_MOUSE	Scn5a	Sodium channel protein type 5 subunit alpha OS=Mus musculus OX=10090 GN=Scn5a PE=1 SV=2	4	249.07	192.521	203.499	230.833	250.365	233.406	272.054	327.729	694.19	265.58	248.748	236.746	247.799	221.745	242.736	0.980853	0.842767	1.27285	0.481537	Scn5a
sp|Q921T2|TOIP1_MOUSE	Tor1aip1	Torsin-1A-interacting protein 1 OS=Mus musculus OX=10090 GN=Tor1aip1 PE=1 SV=3	5	357.862	310.161	334.885	363.119	443.915	351.149	461.024	482.946	457.533	499.166	436.423	404.807	376.902	420.684	437.239	1.01752	0.864346	0.964792	0.70792	Tor1aip1
sp|P05064|ALDOA_MOUSE	Aldoa	Fructose-bisphosphate aldolase A OS=Mus musculus OX=10090 GN=Aldoa PE=1 SV=2	70	6934.54	4310.81	4770.19	4427.39	7184.25	6769.5	10612.4	10881.1	13416.3	13919.5	13096.5	10053.8	6688.02	9917.89	9008.49	1.06596	0.810343	1.03373	0.900665	Aldoa
sp|Q91Y97|ALDOB_MOUSE	Aldob	Fructose-bisphosphate aldolase B OS=Mus musculus OX=10090 GN=Aldob PE=1 SV=3	6	859.351	524.115	582.254	571.493	957.342	896.111	1400.79	1486.4	1828.3	1685.33	1524.79	1213.56	810.212	1258.84	1029.43	1.07965	0.76774	1.04176	0.882674	Aldob
sp|Q921G7|ETFD_MOUSE	Etfdh	Electron transfer flavoprotein-ubiquinone oxidoreductase, mitochondrial OS=Mus musculus OX=10090 GN=Etfdh PE=1 SV=1	41	8450.7	4858.52	4054.94	5123.46	6020.16	4637.54	4438.85	4765.16	15467.5	4031.64	4018.53	3630.71	3585.32	3758.15	2890.23	0.913794	0.655714	1.19707	0.697383	Etfdh
sp|O08528|HXK2_MOUSE	Hk2	Hexokinase-2 OS=Mus musculus OX=10090 GN=Hk2 PE=1 SV=1	30	3857.54	2937.84	2506.48	2991.66	3715.53	3121.76	4102.8	4097.87	7384.37	3514.91	3700.87	2831.99	3367.31	3229.39	2638.57	0.991437	0.915928	1.03639	0.89444	Hk2
sp|P17710|HXK1_MOUSE	Hk1	Hexokinase-1 OS=Mus musculus OX=10090 GN=Hk1 PE=1 SV=3	58	7516	8724.63	5713.68	7422.93	8574.98	6619.44	10077.4	10400.4	13699	7151.47	8256.24	6342.55	8336.81	7456.17	6333.1	1.07179	0.441486	0.955639	0.826699	Hk1
sp|Q61249|IGBP1_MOUSE	Igbp1	Immunoglobulin-binding protein 1 OS=Mus musculus OX=10090 GN=Igbp1 PE=1 SV=1	5	244.991	200.808	194.953	198.334	279.795	240.626	414.63	423.976	490.87	495.132	523.228	335.183	335.687	449.543	336.405	1.11166	0.649988	0.94627	0.813145	Igbp1
sp|P53986|MOT1_MOUSE	Slc16a1	Monocarboxylate transporter 1 OS=Mus musculus OX=10090 GN=Slc16a1 PE=1 SV=1	17	2044.6	831.477	742.581	837.713	1065.63	1149.99	1144.23	1851.71	12453.1	1649.32	1718.8	1596.78	2337.25	1432.61	1099	0.861117	0.527581	2.1267	0.451631	Slc16a1
sp|Q9JKS4|LDB3_MOUSE	Ldb3	LIM domain-binding protein 3 OS=Mus musculus OX=10090 GN=Ldb3 PE=1 SV=1	128	13427.3	12009	14070.1	13923.5	16139.8	15049.4	17728.7	16873	16344.4	16029.8	15863.8	14356.5	11273.7	14347.5	13686.4	1.03938	0.69591	1.01553	0.856634	Ldb3
tr|E9PYJ9|E9PYJ9_MOUSE	Ldb3	LIM domain-binding protein 3 OS=Mus musculus OX=10090 GN=Ldb3 PE=1 SV=1	5	340.97	313.733	328.217	461.855	565.653	404.778	273.21	320.307	245.551	315.503	324.139	267.638	254.312	279.412	285.104	1.09563	0.633019	0.930393	0.632449	Ldb3
tr|Q8K1M3|Q8K1M3_MOUSE	Prkar2a	Protein kinase, cAMP dependent regulatory, type II alpha OS=Mus musculus OX=10090 GN=Prkar2a PE=1 SV=1	4	432.444	427.048	358.552	398.044	527.372	376.461	642.61	623.697	642.358	518.772	633.36	460.522	462.609	547.296	412.7	1.12397	0.315602	0.916933	0.557781	Prkar2a
sp|Q3URD3|SLMAP_MOUSE	Slmap	Sarcolemmal membrane-associated protein OS=Mus musculus OX=10090 GN=Slmap PE=1 SV=2	20	2177.62	1924.66	2118.15	2153.38	2663.02	2458.58	2023.03	2037.45	2607.02	2471.98	1958.38	2109.52	1909.65	1750.9	2135.28	0.962625	0.671832	1.06454	0.351917	Slmap
sp|P97429|ANXA4_MOUSE	Anxa4	Annexin A4 OS=Mus musculus OX=10090 GN=Anxa4 PE=1 SV=4	14	1258.7	1121.88	1133.26	1040.73	1411.49	1297.16	1552.59	1524.85	1732.7	1399.12	1354.29	1128.72	976.201	1237.41	1159.23	1.06786	0.528807	1.03593	0.783573	Anxa4
sp|P14824|ANXA6_MOUSE	Anxa6	Annexin A6 OS=Mus musculus OX=10090 GN=Anxa6 PE=1 SV=3	79	9177.37	7178.3	7724.03	7226.3	10638.7	9377.34	13370.4	12505.4	15970.9	14744.9	14345.4	12324.9	8300.6	12367.3	10352	1.07981	0.670209	1.05546	0.781814	Anxa6
sp|P48036|ANXA5_MOUSE	Anxa5	Annexin A5 OS=Mus musculus OX=10090 GN=Anxa5 PE=1 SV=1	8	788.022	520.594	557.086	589.887	963.709	840.265	1339.86	1421.43	2255.84	1614.56	1756.44	1096.3	933.617	1517.02	1112.28	1.17343	0.544584	1.11315	0.738077	Anxa5
sp|Q811D0|DLG1_MOUSE	Dlg1	Disks large homolog 1 OS=Mus musculus OX=10090 GN=Dlg1 PE=1 SV=1	14	1293.86	1257.05	1386.93	1299.79	1628.99	1410.82	2000.88	1894.16	1726.11	2074.9	1979.78	1801.63	1438.64	1645.33	1659.82	1.03666	0.787795	0.98486	0.901256	Dlg1
sp|Q8BGD9|IF4B_MOUSE	Eif4b	Eukaryotic translation initiation factor 4B OS=Mus musculus OX=10090 GN=Eif4b PE=1 SV=1	9	656.269	604.545	550.988	568.296	836.247	653.417	1246.33	1153.75	1154.56	1286.63	1329.1	884.601	822.348	1099.76	814.812	1.09684	0.662929	0.886133	0.581511	Eif4b
sp|P53395|ODB2_MOUSE	Dbt	Lipoamide acyltransferase component of branched-chain alpha-keto acid dehydrogenase complex, mitochondrial OS=Mus musculus OX=10090 GN=Dbt PE=1 SV=2	2	244.351	129.783	108.074	130.688	148.976	127.755	184.248	177.749	346.261	170.509	155.063	134.321	144.863	142.043	106.703	0.861609	0.288103	0.941068	0.841189	Dbt
sp|Q9Z1Z2|STRAP_MOUSE	Strap	Serine-threonine kinase receptor-associated protein OS=Mus musculus OX=10090 GN=Strap PE=1 SV=2	7	593.783	462.011	528.96	439.593	687.316	674.79	939.969	930.591	1134.72	1199.08	1113.05	862.862	686.372	880.169	823.249	1.05555	0.811908	1.04296	0.848634	Strap
sp|Q8C0M9|ASGL1_MOUSE	Asrgl1	Isoaspartyl peptidase/L-asparaginase OS=Mus musculus OX=10090 GN=Asrgl1 PE=1 SV=1	3	196.182	136.82	161.824	121.341	170.451	177.905	249.497	257.982	301.387	310.238	315.84	241.013	217.838	273.042	236.065	1.05391	0.802115	1.02109	0.910523	Asrgl1
sp|Q3ULD5|MCCB_MOUSE	Mccc2	Methylcrotonoyl-CoA carboxylase beta chain, mitochondrial OS=Mus musculus OX=10090 GN=Mccc2 PE=1 SV=1	3	364.568	191.737	152.286	123.647	148.679	131.468	146.811	161.595	433.075	142.687	135.115	117.721	131.416	116.682	107.648	0.829154	0.532178	1.03637	0.933501	Mccc2
sp|Q9JHU4|DYHC1_MOUSE	Dync1h1	Cytoplasmic dynein 1 heavy chain 1 OS=Mus musculus OX=10090 GN=Dync1h1 PE=1 SV=2	56	7333.35	4893.47	3661.96	5104.82	5067.62	4168.02	7819.68	6898.15	22062.3	5151.35	6422.51	4734.24	5353.23	6798.7	4428.58	0.977831	0.856236	1.26957	0.658616	Dync1h1
sp|P50462|CSRP3_MOUSE	Csrp3	Cysteine and glycine-rich protein 3 OS=Mus musculus OX=10090 GN=Csrp3 PE=1 SV=1	36	7192.76	4017.48	3754.24	4121.03	6549.34	4917.4	5487.11	6264.73	5943.13	8620.28	7992.31	5581.96	4134.63	6101.95	4813.67	1.04635	0.807348	0.846209	0.370292	Csrp3
sp|Q9D823|RL37_MOUSE	Rpl37	60S ribosomal protein L37 OS=Mus musculus OX=10090 GN=Rpl37 PE=1 SV=3	5	421.021	298.839	472.706	264.033	370.748	290.06	396.787	467.88	554.243	563.177	441.856	445.02	544.509	451.711	544.965	0.927613	0.62802	1.05365	0.753644	Rpl37
sp|Q02053|UBA1_MOUSE	Uba1	Ubiquitin-like modifier-activating enzyme 1 OS=Mus musculus OX=10090 GN=Uba1 PE=1 SV=1	18	1689.67	1290.35	1108.62	1173.08	1460.36	1210.69	2498.5	2251.22	3890.93	1963.11	2240.41	1478.07	1700.98	2257.03	1505.6	1.05252	0.763901	1.01868	0.953608	Uba1
sp|P28474|ADHX_MOUSE	Adh5	Alcohol dehydrogenase class-3 OS=Mus musculus OX=10090 GN=Adh5 PE=1 SV=3	2	211.535	129.551	118.124	111.575	152.066	143.141	182.075	178.165	430.565	198.635	190.169	135.724	193.648	177.688	117.182	0.922193	0.519693	1.05267	0.884656	Adh5
sp|Q99LC5|ETFA_MOUSE	Etfa	Electron transfer flavoprotein subunit alpha, mitochondrial OS=Mus musculus OX=10090 GN=Etfa PE=1 SV=2	32	14638.8	4284.09	3842.62	4398.46	5440.35	4520.68	3595.59	5187.29	19523.4	4109.98	3898.91	3618.01	4021.57	3490.86	2921.31	0.724913	0.455396	1.11902	0.852612	Etfa
sp|Q8R010|AIMP2_MOUSE	Aimp2	Aminoacyl tRNA synthase complex-interacting multifunctional protein 2 OS=Mus musculus OX=10090 GN=Aimp2 PE=1 SV=2	2	203.766	164.635	203.719	181.717	213.776	239.143	273.853	280.873	280.323	300.753	264.162	259.574	224.124	229.365	248.947	0.973483	0.83958	1.04011	0.718676	Aimp2
sp|P63038|CH60_MOUSE	Hspd1	60 kDa heat shock protein, mitochondrial OS=Mus musculus OX=10090 GN=Hspd1 PE=1 SV=1	48	12099.8	4181.17	3705.88	4406.02	5304.25	5286.47	4523.46	6733.67	38418.1	6097.72	5562.36	5087.38	6762.24	5324.44	3716.69	0.799838	0.380831	1.65877	0.538294	Hspd1
sp|P19123|TNNC1_MOUSE	Tnnc1	Troponin C, slow skeletal and cardiac muscles OS=Mus musculus OX=10090 GN=Tnnc1 PE=1 SV=1	5	405.325	219.489	263.991	135.242	256.211	349.377	222.931	430.351	413.323	662.12	783.045	554.525	642.952	522.48	525.212	1.06913	0.851099	1.0183	0.951136	Tnnc1
sp|Q9D1G3|HHATL_MOUSE	Hhatl	Protein-cysteine N-palmitoyltransferase HHAT-like protein OS=Mus musculus OX=10090 GN=Hhatl PE=1 SV=2	40	7963.25	1679.19	1800.01	1313.89	1686.78	3651.16	1293.81	4014.3	22790.8	3282.11	3710.19	3823.8	5038.7	2563.01	2360.62	0.722721	0.459901	1.8223	0.479355	Hhatl
sp|Q8VDN2|AT1A1_MOUSE	Atp1a1	Sodium/potassium-transporting ATPase subunit alpha-1 OS=Mus musculus OX=10090 GN=Atp1a1 PE=1 SV=1	119	17670.4	12483.7	12614.1	14188.1	17655.6	16347.4	18292.9	19220.2	53639.4	17285.2	16820.5	15662.5	15849.1	13917.3	13371.2	0.961717	0.669089	1.34038	0.493003	Atp1a1
sp|Q6PIE5|AT1A2_MOUSE	Atp1a2	Sodium/potassium-transporting ATPase subunit alpha-2 OS=Mus musculus OX=10090 GN=Atp1a2 PE=1 SV=1	20	2487.03	1722.88	1843.94	1980.82	2374.7	2450.72	2533.22	2641.71	7272.18	2141.95	1940.04	1861.28	1860.02	1706.01	1735.94	0.943861	0.604399	1.37817	0.46136	Atp1a2
sp|Q9WV27|AT1A4_MOUSE	Atp1a4	Sodium/potassium-transporting ATPase subunit alpha-4 OS=Mus musculus OX=10090 GN=Atp1a4 PE=1 SV=3	14	1272.37	856.48	802.848	838.262	1177.7	1152.76	1190.08	1286.77	3808.55	1271.14	1185.13	1123.49	1180.6	976.226	960.759	0.953038	0.643235	1.36436	0.482286	Atp1a4
sp|Q9Z1W8|AT12A_MOUSE	Atp12a	Potassium-transporting ATPase alpha chain 2 OS=Mus musculus OX=10090 GN=Atp12a PE=1 SV=3	14	1504.76	1114.03	1168.4	1219.02	1503.46	1487.08	1530.48	1657.73	4649.32	1472.7	1434.31	1328.55	1362.42	1206.07	1169.52	0.975487	0.769183	1.38275	0.44606	Atp12a
sp|P21550|ENOB_MOUSE	Eno3	Beta-enolase OS=Mus musculus OX=10090 GN=Eno3 PE=1 SV=3	39	8927.97	4314.02	3670.09	4474.66	5703.25	4389.12	8178.57	8835.04	18809	5874.76	7443.31	4498.06	5054.57	7015.15	4265.86	1.02461	0.894202	1.09602	0.843029	Eno3
sp|P17182|ENOA_MOUSE	Eno1	Alpha-enolase OS=Mus musculus OX=10090 GN=Eno1 PE=1 SV=3	12	2219.96	2118.46	1232.86	1623.73	2061.38	1607.8	2933.18	3080.93	4858.85	2143.95	2873.32	1528.26	1720.4	2529.42	1684.56	1.19004	0.224478	1.02548	0.941194	Eno1
sp|P09411|PGK1_MOUSE	Pgk1	Phosphoglycerate kinase 1 OS=Mus musculus OX=10090 GN=Pgk1 PE=1 SV=4	18	3074.64	1576.06	1383.71	1574.14	2001.36	1583.2	2703.42	2820.63	6548.25	1997.3	2584.56	1528.34	1826.31	2316.39	1438.28	1.01102	0.946601	1.11686	0.810157	Pgk1
sp|P45952|ACADM_MOUSE	Acadm	Medium-chain specific acyl-CoA dehydrogenase, mitochondrial OS=Mus musculus OX=10090 GN=Acadm PE=1 SV=1	25	5924.37	2970.72	2489.78	2939.39	3799.85	3008.34	2888.07	3343.5	11529.6	2950.9	2894.87	2519.58	2645.45	2741.86	1990.86	0.907922	0.633627	1.24152	0.673176	Acadm
sp|Q8BWR2|PITH1_MOUSE	Pithd1	PITH domain-containing protein 1 OS=Mus musculus OX=10090 GN=Pithd1 PE=1 SV=1	2	172.482	126.497	140.279	143.669	172.728	157.662	243.422	268.271	312.806	286.932	290.308	252.568	192.558	244.488	216.074	1.06085	0.759885	1.03881	0.847495	Pithd1
sp|P51881|ADT2_MOUSE	Slc25a5	ADP/ATP translocase 2 OS=Mus musculus OX=10090 GN=Slc25a5 PE=1 SV=3	65	22678.1	5663.61	5044.08	3929.33	6045.7	9389.57	3826.63	6814.07	38958.5	6339.9	6124.72	6500.58	8971.62	4964	4639.15	0.647322	0.386623	1.41067	0.627434	Slc25a5
sp|P48962|ADT1_MOUSE	Slc25a4	ADP/ATP translocase 1 OS=Mus musculus OX=10090 GN=Slc25a4 PE=1 SV=4	77	31692.1	6750.82	5971.08	4347.29	7326.86	12245.5	4032.98	8487.61	58124.6	8353.69	7895.42	8501.73	12377.9	6555.68	5609.22	0.608783	0.380574	1.4876	0.614042	Slc25a4
sp|Q3V132|ADT4_MOUSE	Slc25a31	ADP/ATP translocase 4 OS=Mus musculus OX=10090 GN=Slc25a31 PE=1 SV=1	30	9841.22	2016.17	2091.08	1380.97	2307.51	4057.45	1318.91	2610.39	16362.9	2872.8	2406.97	2734.18	4102.66	1957.43	1785.82	0.578917	0.327589	1.38505	0.649307	Slc25a31
sp|Q05920|PYC_MOUSE	Pc	Pyruvate carboxylase, mitochondrial OS=Mus musculus OX=10090 GN=Pc PE=1 SV=1	186	19955.5	19661.2	19931.6	15630	13184.3	12036.6	44511.5	38093.2	29076.7	23070.2	23762.7	21758.4	30054.8	27566.9	22565.2	0.917779	0.74632	0.790924	0.360377	Pc
sp|Q91YT0|NDUV1_MOUSE	Ndufv1	NADH dehydrogenase [ubiquinone] flavoprotein 1, mitochondrial OS=Mus musculus OX=10090 GN=Ndufv1 PE=1 SV=1	17	3201.29	2003.7	1703.68	1982.84	2399.4	1789.18	1854.72	1925.89	4376.9	1655.53	1619.99	1438.46	1372.36	1479.83	1206.17	0.93663	0.727071	1.04447	0.895081	Ndufv1
sp|Q9JHI5|IVD_MOUSE	Ivd	Isovaleryl-CoA dehydrogenase, mitochondrial OS=Mus musculus OX=10090 GN=Ivd PE=1 SV=1	21	4829.83	1988.7	1866.99	1965.23	2448.99	2304.33	2061.22	2955.36	13893.4	2515.05	2137.76	2098.14	2340.07	1994.22	1703.25	0.840544	0.458588	1.59474	0.522794	Ivd
sp|P62880|GBB2_MOUSE	Gnb2	Guanine nucleotide-binding protein G(I)/G(S)/G(T) subunit beta-2 OS=Mus musculus OX=10090 GN=Gnb2 PE=1 SV=3	5	644.105	536.346	527.853	541.455	713.629	579.207	834.151	861.763	1070.65	829.775	771.083	733.909	657.426	683.129	671.393	1.01683	0.883814	1.0217	0.89447	Gnb2
sp|Q9DCL9|PUR6_MOUSE	Paics	Multifunctional protein ADE2 OS=Mus musculus OX=10090 GN=Paics PE=1 SV=4	5	276.802	240.661	241.583	194.951	264.202	222.191	422.59	384.183	473.445	376.028	415.568	307.27	297.056	370.291	309.767	1.06857	0.694064	0.991597	0.965721	Paics
sp|Q9JI91|ACTN2_MOUSE	Actn2	Alpha-actinin-2 OS=Mus musculus OX=10090 GN=Actn2 PE=1 SV=2	133	10910.4	9620.45	12249.4	11861.3	11803.1	17031.3	15862.2	14652.8	20559.6	17612.7	14657.6	17586.1	11212.2	12054.3	18466.8	0.930764	0.589893	1.27327	0.0928479	Actn2
sp|Q7TPR4|ACTN1_MOUSE	Actn1	Alpha-actinin-1 OS=Mus musculus OX=10090 GN=Actn1 PE=1 SV=1	3	223.811	204.426	253.294	227.08	242.564	261.078	333.07	303.074	378.707	298.158	252.545	264.798	206.611	217.055	324.768	0.946408	0.656313	1.15047	0.292529	Actn1
sp|P57780|ACTN4_MOUSE	Actn4	Alpha-actinin-4 OS=Mus musculus OX=10090 GN=Actn4 PE=1 SV=1	16	1178.49	1059.6	1198.68	1158.49	1212.83	1710.4	1641.52	1568.77	2465.6	1886.01	1662.61	1848.99	1275.72	1398.89	1918.99	0.966734	0.80029	1.28044	0.146213	Actn4
sp|E9Q3L2|PI4KA_MOUSE	Pi4ka	Phosphatidylinositol 4-kinase alpha OS=Mus musculus OX=10090 GN=Pi4ka PE=1 SV=2	30	2665.56	2601.87	2503.97	2607.4	3194.9	2899.21	3715.02	3540.91	4172.79	3242.99	2963.53	2753.11	2707.49	2574.18	2697.32	0.995778	0.96541	1.00589	0.96303	Pi4ka
sp|Q3UMF0|COBL1_MOUSE	Cobll1	Cordon-bleu protein-like 1 OS=Mus musculus OX=10090 GN=Cobll1 PE=1 SV=2	29	2211.47	2392.89	2000.03	2205.91	3287.42	2427.48	4173.24	4153.53	3402.62	3850.21	4149.07	2849.52	2657.8	3616.57	2670.18	1.16563	0.372118	0.884175	0.484006	Cobll1
sp|A2A5R2|BIG2_MOUSE	Arfgef2	Brefeldin A-inhibited guanine nucleotide-exchange protein 2 OS=Mus musculus OX=10090 GN=Arfgef2 PE=1 SV=1	2	163.639	126.018	116.862	151.7	162.268	151.533	236.089	217.363	284.583	258.655	266.551	196.826	181.012	225.826	179.885	1.00699	0.966955	0.938042	0.735163	Arfgef2
sp|G3X9K3|BIG1_MOUSE	Arfgef1	Brefeldin A-inhibited guanine nucleotide-exchange protein 1 OS=Mus musculus OX=10090 GN=Arfgef1 PE=1 SV=1	12	886.275	709.446	803.251	848.43	994.476	968.903	1307.79	1146.93	1370.16	1383.97	1235.04	1090.21	987.662	1089.91	1070.77	0.955981	0.746905	0.979529	0.881566	Arfgef1
sp|Q9QX11|CYH1_MOUSE	Cyth1	Cytohesin-1 OS=Mus musculus OX=10090 GN=Cyth1 PE=1 SV=2	1	21.135	16.8065	21.4694	19.051	24.2521	22.3516	24.0519	36.1935	39.137	49.4236	40.422	31.4536	23.2457	26.2944	22.4603	1.05158	0.84538	0.999742	0.999168	Cyth1
sp|Q62407|SPEG_MOUSE	Speg	Striated muscle-specific serine/threonine-protein kinase OS=Mus musculus OX=10090 GN=Speg PE=1 SV=2	64	5886.31	6283.17	5068.67	6413.97	6701.8	5335.68	7945.19	7176.42	6209.25	7993.14	8677.41	6785.45	6721.36	8388.93	6377.72	1.06487	0.491721	0.851739	0.0867765	Speg
tr|E9Q8P5|E9Q8P5_MOUSE	Pdlim5	PDZ and LIM domain protein 5 OS=Mus musculus OX=10090 GN=Pdlim5 PE=1 SV=2	16	3369.05	1897.64	2089.59	2688.24	2688.72	2330.02	2068.91	2315.37	2155.72	1903.03	1831.43	1789.26	1622.66	1597.05	1661.44	0.886569	0.493284	0.860464	0.361594	Pdlim5
sp|E9Q4Z2|ACACB_MOUSE	Acacb	Acetyl-CoA carboxylase 2 OS=Mus musculus OX=10090 GN=Acacb PE=1 SV=1	148	17519.6	24319.5	17016.8	17887.9	14481.5	9965.43	54972.3	46364.5	22644.2	16390.1	23722.2	15476.3	28086.9	33256.7	16335.1	1.05404	0.876404	0.603884	0.196633	Acacb
sp|Q64514|TPP2_MOUSE	Tpp2	Tripeptidyl-peptidase 2 OS=Mus musculus OX=10090 GN=Tpp2 PE=1 SV=3	5	258.674	266.846	227.26	259.106	314.135	242.381	514.915	471.549	551.221	295.755	358.327	244.528	276.198	339.178	243.73	1.0906	0.638916	0.940468	0.815773	Tpp2
sp|P61164|ACTZ_MOUSE	Actr1a	Alpha-centractin OS=Mus musculus OX=10090 GN=Actr1a PE=1 SV=1	13	1562.51	1331.35	1538.79	1418.7	1764.92	1742.59	1967.31	1971.05	2317.94	1992.61	1693.16	1659.26	1419.18	1464.82	1591.7	0.983851	0.87835	1.05861	0.621527	Actr1a
sp|Q8R5C5|ACTY_MOUSE	Actr1b	Beta-centractin OS=Mus musculus OX=10090 GN=Actr1b PE=1 SV=1	2	95.5413	72.2128	76.0477	68.8369	115.206	124.396	108.778	122.512	141.904	144.95	111.729	109.56	91.74	114.918	111.318	1.05243	0.737342	1.1047	0.53709	Actr1b
sp|Q9ET80|JPH1_MOUSE	Jph1	Junctophilin-1 OS=Mus musculus OX=10090 GN=Jph1 PE=1 SV=1	12	1276.32	1182.4	1117.54	1235.62	1297.6	1211.27	1733.41	1643.23	1441.27	1793.72	1624.84	1607.04	1522.76	1495.13	1417.86	0.957863	0.673631	0.898589	0.316615	Jph1
sp|Q9QYR9|ACOT2_MOUSE	Acot2	Acyl-coenzyme A thioesterase 2, mitochondrial OS=Mus musculus OX=10090 GN=Acot2 PE=1 SV=2	9	1617.2	812.102	684.85	805.997	954.797	812.53	969.527	1149.35	5355.48	882.574	981.778	812.637	965.224	949.927	685.009	0.92509	0.626246	1.59345	0.523825	Acot2
sp|Q61234|SNTA1_MOUSE	Snta1	Alpha-1-syntrophin OS=Mus musculus OX=10090 GN=Snta1 PE=1 SV=1	10	1373.15	1450.48	1479.15	1460.06	1685.4	1375.63	1971.12	1811.96	1999.71	1489.59	1628.52	1319.71	1298.56	1377.1	1392.33	1.04754	0.624868	0.996582	0.976583	Snta1
sp|Q8BFR5|EFTU_MOUSE	Tufm	Elongation factor Tu, mitochondrial OS=Mus musculus OX=10090 GN=Tufm PE=1 SV=1	24	4672.01	2439.5	2280.21	2628.93	2993.94	2519.13	3021.67	3168.29	5436.85	2734.94	2658.81	2267.74	2232.28	2498.39	2015.58	0.899875	0.511841	0.949619	0.845542	Tufm
sp|Q68FD5|CLH1_MOUSE	Cltc	Clathrin heavy chain 1 OS=Mus musculus OX=10090 GN=Cltc PE=1 SV=3	90	10153.3	8910.5	10176.7	9407.15	11824	11696.2	12434.3	12412.2	14816.5	14831.1	12836.5	12262.4	9954.49	11080.6	11635.2	1.00499	0.964223	1.06704	0.563498	Cltc
sp|P35700|PRDX1_MOUSE	Prdx1	Peroxiredoxin-1 OS=Mus musculus OX=10090 GN=Prdx1 PE=1 SV=1	26	3423.71	3384.68	3072.9	3152.29	5357.14	3971.08	8734.39	8524.14	7470.68	7781.01	9558.09	6255.5	5529.83	7783.27	5740.91	1.20915	0.472592	0.926273	0.76664	Prdx1
sp|Q60854|SPB6_MOUSE	Serpinb6	Serpin B6 OS=Mus musculus OX=10090 GN=Serpinb6 PE=1 SV=1	10	1210.32	897.61	852.573	850.686	1178.97	1130.7	1850.69	1921.97	3377.47	2155.46	2217.18	1593.87	1549.44	1927.29	1559.68	1.06912	0.764931	1.11786	0.727394	Serpinb6
sp|P56375|ACYP2_MOUSE	Acyp2	Acylphosphatase-2 OS=Mus musculus OX=10090 GN=Acyp2 PE=1 SV=2	8	917.181	475.096	557.993	559.47	988.716	911.957	971.032	1046.7	1172.82	1644.91	1607.25	1218.74	882.662	1204.38	1187.46	1.06972	0.792337	1.01482	0.94764	Acyp2
sp|O08749|DLDH_MOUSE	Dld	Dihydrolipoyl dehydrogenase, mitochondrial OS=Mus musculus OX=10090 GN=Dld PE=1 SV=2	21	5071.92	2502.94	1979.29	2524.52	3056.51	2370.88	2569.12	3323.41	10754.2	2646.57	2627.1	2393.19	2867.2	2521.54	1832.09	0.894904	0.539567	1.23281	0.694571	Dld
sp|P11499|HS90B_MOUSE	Hsp90ab1	Heat shock protein HSP 90-beta OS=Mus musculus OX=10090 GN=Hsp90ab1 PE=1 SV=3	43	4676.53	4286.52	4205.62	3856.09	6334.05	5313.32	10128.9	9359.23	10811.9	10580.7	11360.1	8085.41	6485.12	9859.79	7539.95	1.15317	0.577121	1.00641	0.980294	Hsp90ab1
sp|P07901|HS90A_MOUSE	Hsp90aa1	Heat shock protein HSP 90-alpha OS=Mus musculus OX=10090 GN=Hsp90aa1 PE=1 SV=4	41	5133.63	4669.92	4472.42	4387.4	6632.38	5529.91	10756.6	9838.58	10525.9	11179.2	11993.9	8193.07	6758.91	10434.7	7778.08	1.14009	0.596731	0.955088	0.850799	Hsp90aa1
sp|P08113|ENPL_MOUSE	Hsp90b1	Endoplasmin OS=Mus musculus OX=10090 GN=Hsp90b1 PE=1 SV=2	6	874.329	624.838	718.178	670.008	787.589	675.902	1193.38	1208.99	1444.47	1060.68	1200.07	952.654	758.986	954.715	848.375	1.04801	0.776998	1.01804	0.924554	Hsp90b1
sp|P14206|RSSA_MOUSE	Rpsa	40S ribosomal protein SA OS=Mus musculus OX=10090 GN=Rpsa PE=1 SV=4	12	1230.26	719.426	830.358	860.842	1223.7	1300.3	1420.42	1438.65	2287.45	2392	2004.17	1871.75	1201.44	1538.64	1658.8	0.974613	0.916442	1.11875	0.650578	Rpsa
sp|Q02566|MYH6_MOUSE	Myh6	Myosin-6 OS=Mus musculus OX=10090 GN=Myh6 PE=1 SV=2	422	9331.2	7363.92	5999.68	8082.87	6455.74	7607.2	77604.7	157156	35067.6	81799.5	98077	76385	136807	138862	60564.4	1.30064	0.651546	0.591865	0.389655	Myh6
sp|P62270|RS18_MOUSE	Rps18	40S ribosomal protein S18 OS=Mus musculus OX=10090 GN=Rps18 PE=1 SV=3	7	685.753	591.345	560.784	674.483	948.646	1037.85	625.894	911.95	1506.96	1040.41	1177.13	1107.87	833.984	920.372	1272.48	1.17845	0.28459	1.42104	0.0983524	Rps18
sp|P58021|TM9S2_MOUSE	Tm9sf2	Transmembrane 9 superfamily member 2 OS=Mus musculus OX=10090 GN=Tm9sf2 PE=1 SV=1	11	2442.88	582.3	536.584	607.059	744.03	1335.04	582.421	1279.18	10741	1436.41	1753.94	1692.11	2458.52	1299.21	1140.64	0.751753	0.445575	2.05192	0.443923	Tm9sf2
sp|P10649|GSTM1_MOUSE	Gstm1	Glutathione S-transferase Mu 1 OS=Mus musculus OX=10090 GN=Gstm1 PE=1 SV=2	20	1516.25	1642.56	1010.32	2072.75	2645.21	1154.03	4501.89	4727.04	3456.04	2154.73	4299.66	1597.54	2336.19	3283.65	1406.08	1.31922	0.320638	0.685435	0.278079	Gstm1
sp|P15626|GSTM2_MOUSE	Gstm2	Glutathione S-transferase Mu 2 OS=Mus musculus OX=10090 GN=Gstm2 PE=1 SV=2	10	877.32	812.889	555.296	896.401	1283.76	708.147	2347.76	2361.68	2267.73	1363.32	2252.51	1016.42	1410.16	1799.54	873.509	1.23429	0.438273	0.786241	0.488411	Gstm2
sp|P48774|GSTM5_MOUSE	Gstm5	Glutathione S-transferase Mu 5 OS=Mus musculus OX=10090 GN=Gstm5 PE=1 SV=1	7	551.193	466.792	539.073	484.84	659.602	641.841	901.24	851.353	941.065	1129.18	1071.1	811.424	750.716	875.399	778.217	1.02805	0.894232	0.972349	0.880913	Gstm5
sp|P68037|UB2L3_MOUSE	Ube2l3	Ubiquitin-conjugating enzyme E2 L3 OS=Mus musculus OX=10090 GN=Ube2l3 PE=1 SV=1	5	901.615	239.208	226.229	269.025	365.669	330.702	389.485	492.498	688.534	553.494	473.606	436.084	341.711	399.131	427.974	0.802382	0.447487	0.859161	0.625896	Ube2l3
tr|E9Q616|E9Q616_MOUSE	Ahnak	AHNAK nucleoprotein (desmoyokin) OS=Mus musculus OX=10090 GN=Ahnak PE=1 SV=1	31	3480.86	3459.21	2920.39	3258.39	3953.83	3043.02	7693.23	7251.08	6756.28	4647.64	5540.99	4085.8	3895.4	5252.69	3932.12	1.10804	0.648385	0.902596	0.685458	Ahnak
sp|Q91V41|RAB14_MOUSE	Rab14	Ras-related protein Rab-14 OS=Mus musculus OX=10090 GN=Rab14 PE=1 SV=3	18	2108.25	1818.62	2071.44	1810.9	2670.2	2512.81	2460.89	2628.95	3348.05	3198.11	2503.23	2695.36	2491.84	2092.68	2624.89	0.97048	0.80931	1.09798	0.467599	Rab14
sp|P61027|RAB10_MOUSE	Rab10	Ras-related protein Rab-10 OS=Mus musculus OX=10090 GN=Rab10 PE=1 SV=1	3	346.157	221.715	245.394	207.925	265.799	335.429	275.573	320.483	714.394	332.701	269.581	346.725	329.953	242.047	305.476	0.884284	0.290875	1.30497	0.325908	Rab10
tr|D3YV69|D3YV69_MOUSE	Rab6a	Ras-related protein Rab-6A OS=Mus musculus OX=10090 GN=Rab6a PE=1 SV=1	3	331.568	243.628	331.032	322.603	417.909	444.287	419.708	396.204	542.971	432.08	357.599	402.047	338.794	297.63	360.658	0.928563	0.525951	1.12806	0.312429	Rab6a
sp|P62821|RAB1A_MOUSE	Rab1A	Ras-related protein Rab-1A OS=Mus musculus OX=10090 GN=Rab1A PE=1 SV=3	11	1675.32	1457.92	1512.92	1538.2	2116.86	1881.7	2059.35	2203.97	2841.23	2013.07	1791.16	1728.43	1658.76	1505.65	1684.51	1.01463	0.890819	1.07872	0.599048	Rab1A
sp|Q9D1G1|RAB1B_MOUSE	Rab1b	Ras-related protein Rab-1B OS=Mus musculus OX=10090 GN=Rab1b PE=1 SV=1	5	975.719	680.443	744.874	752.786	1113.51	962.124	945.734	1115.19	1835.14	996.505	900.466	843.836	847.672	764.161	794.532	1.01225	0.914349	1.14653	0.542214	Rab1b
sp|P63011|RAB3A_MOUSE	Rab3a	Ras-related protein Rab-3A OS=Mus musculus OX=10090 GN=Rab3a PE=1 SV=1	9	1631.16	1394.74	1665.5	1520.54	2085.82	2047.67	2010.78	2133.14	2527.1	2415.88	1971.23	1978.86	1637.65	1548.39	1950.87	0.991028	0.942667	1.10351	0.403623	Rab3a
sp|P35283|RAB12_MOUSE	Rab12	Ras-related protein Rab-12 OS=Mus musculus OX=10090 GN=Rab12 PE=1 SV=3	9	674.807	915.75	693.039	728.973	935.86	763.557	883.889	920.642	1084.23	817.706	814.59	754.144	795.069	646.778	702.551	1.08542	0.337418	1.02489	0.816623	Rab12
sp|Q6PHN9|RAB35_MOUSE	Rab35	Ras-related protein Rab-35 OS=Mus musculus OX=10090 GN=Rab35 PE=1 SV=1	5	446.093	342.968	353.791	356.879	464.386	416	539.359	535.881	727.093	611.004	520.621	460.467	416.055	437.712	421.676	0.971376	0.817279	1.00407	0.981197	Rab35
sp|P35279|RAB6A_MOUSE	Rab6a	Ras-related protein Rab-6A OS=Mus musculus OX=10090 GN=Rab6a PE=1 SV=4	6	831.898	666.268	777.366	831.969	1044.24	1060.56	889.348	991.512	1199.73	1052.5	866.632	940.75	772.874	717.155	917.795	0.97881	0.838339	1.11821	0.261852	Rab6a
sp|P62897|CYC_MOUSE	Cycs	Cytochrome c, somatic OS=Mus musculus OX=10090 GN=Cycs PE=1 SV=2	21	15082	3308.67	2295.78	3011.4	4493.11	2643.58	1730.31	3895.43	7220.4	1959.61	2037.92	2031.14	2251.38	1798.13	1834.24	0.646285	0.536069	0.66675	0.57893	Cycs
sp|Q7TQ48|SRCA_MOUSE	Srl	Sarcalumenin OS=Mus musculus OX=10090 GN=Srl PE=1 SV=2	49	10704.6	6785.69	6610.4	7621.07	8995.26	7695.94	7091.21	7057.49	12738.8	6722.24	4888.43	5824.45	6066.54	4941.35	5953.9	0.855062	0.347708	1.01617	0.937155	Srl
sp|Q8K3K8|OPTN_MOUSE	Optn	Optineurin OS=Mus musculus OX=10090 GN=Optn PE=1 SV=1	2	166.105	151.326	139.297	134.405	169.72	133.15	286.532	304.287	299.832	250.013	268.705	210.975	223.268	274.798	201.209	1.10234	0.613066	0.928456	0.720271	Optn
tr|B7ZCI2|B7ZCI2_MOUSE	Nebl	Nebulette OS=Mus musculus OX=10090 GN=Nebl PE=1 SV=1	145	12868.2	10094	11840.7	15681.2	16710.1	16376.5	17036.8	15816.8	17136.1	17854.4	17249.9	17983.7	13751.3	16093.8	16422.4	0.984101	0.882367	1.03326	0.728311	Nebl
tr|Q3TR73|Q3TR73_MOUSE	Nebl	Nebulette OS=Mus musculus OX=10090 GN=Nebl PE=1 SV=1	1	186.132	149.462	171.224	242.282	217.037	196.404	223.197	220.834	168.065	181.908	195.457	215.087	147.755	209.118	204.051	1.01084	0.922061	0.973052	0.787543	Nebl
sp|Q8BIJ6|SYIM_MOUSE	Iars2	Isoleucine--tRNA ligase, mitochondrial OS=Mus musculus OX=10090 GN=Iars2 PE=1 SV=1	3	431.608	248.238	211.831	277.044	315.79	247.923	290.416	254.379	694.232	231.385	249.027	204.136	218.387	228.26	195.38	0.894298	0.473671	1.07224	0.844776	Iars2
sp|Q8BMS1|ECHA_MOUSE	Hadha	Trifunctional enzyme subunit alpha, mitochondrial OS=Mus musculus OX=10090 GN=Hadha PE=1 SV=1	94	25142	13281.8	10202.8	12612.8	15048.7	12020	12087.1	13706.1	55149.7	11727.8	11467.5	10363.3	11631.7	11402.1	8145.48	0.88668	0.559027	1.30983	0.642009	Hadha
sp|P70704|AT8A1_MOUSE	Atp8a1	Phospholipid-transporting ATPase IA OS=Mus musculus OX=10090 GN=Atp8a1 PE=1 SV=2	12	1835.15	1141.55	1271.24	1275.42	1507.7	1547.55	1523.32	1653.95	5018.2	1733.02	1485.83	1630.22	1614.16	1374.5	1457.98	0.897565	0.238733	1.36889	0.435457	Atp8a1
sp|Q61102|ABCB7_MOUSE	Abcb7	Iron-sulfur clusters transporter ABCB7, mitochondrial OS=Mus musculus OX=10090 GN=Abcb7 PE=1 SV=3	11	1614.87	496.785	454.859	557.442	550.174	711.766	583	1068.96	9663.03	940.081	1058.39	1017.55	1488.94	1011.1	638.065	0.807319	0.458293	2.40827	0.442522	Abcb7
sp|P82348|SGCG_MOUSE	Sgcg	Gamma-sarcoglycan OS=Mus musculus OX=10090 GN=Sgcg PE=1 SV=2	7	673.85	521.882	539.702	612.78	687.658	660.388	783.321	751.872	1032.25	611.653	576.718	550.287	618.098	514.775	601.209	0.925206	0.414602	1.0255	0.866824	Sgcg
sp|P63321|RALA_MOUSE	Rala	Ras-related protein Ral-A OS=Mus musculus OX=10090 GN=Rala PE=1 SV=1	4	416.333	401.512	417.317	397.12	591.286	445.909	575.996	612.69	549.323	643.996	544.657	485.735	413.2	471.038	447.181	1.07134	0.599821	0.958645	0.724567	Rala
sp|Q9JIW9|RALB_MOUSE	Ralb	Ras-related protein Ral-B OS=Mus musculus OX=10090 GN=Ralb PE=1 SV=1	9	589.941	552.919	606.724	594.837	790.47	623.513	854.171	870.02	933.321	892.437	794.548	709.916	648.685	664.983	671.663	1.02594	0.834584	0.990242	0.938654	Ralb
sp|P62264|RS14_MOUSE	Rps14	40S ribosomal protein S14 OS=Mus musculus OX=10090 GN=Rps14 PE=1 SV=3	5	1416.52	564.489	447.958	654.015	793.496	626.638	515.477	839.408	1144.84	482.614	409.334	477.366	376.692	373.247	455.386	0.864934	0.6698	0.914919	0.80476	Rps14
sp|Q99JB8|PACN3_MOUSE	Pacsin3	Protein kinase C and casein kinase II substrate protein 3 OS=Mus musculus OX=10090 GN=Pacsin3 PE=1 SV=1	7	560.034	426.036	541.983	543.737	578.956	613.35	891.736	866.77	869.123	775.468	703.025	719.195	652.99	614.205	782.847	0.931374	0.645226	1.02995	0.822047	Pacsin3
sp|Q7TQ95|LNP_MOUSE	Lnpk	Endoplasmic reticulum junction formation protein lunapark OS=Mus musculus OX=10090 GN=Lnpk PE=1 SV=1	7	825.237	671.106	585.313	716.546	788.081	693.319	750.861	843.935	1114.65	576.012	552.003	494.93	573.302	563.838	559.042	0.993319	0.953673	1.00154	0.993264	Lnpk
sp|P35123|UBP4_MOUSE	Usp4	Ubiquitin carboxyl-terminal hydrolase 4 OS=Mus musculus OX=10090 GN=Usp4 PE=1 SV=3	1	153.603	143.864	139.226	142.935	186.041	186.344	343.057	291.743	276.67	296.913	310.233	234.131	227.471	280.634	219.577	1.0417	0.853796	0.907188	0.64726	Usp4
sp|Q8R5H1|UBP15_MOUSE	Usp15	Ubiquitin carboxyl-terminal hydrolase 15 OS=Mus musculus OX=10090 GN=Usp15 PE=1 SV=1	6	647.844	585.149	508.843	508.405	709.589	604.805	1174.54	1120.65	1104.37	1208.21	1322.22	904.643	919.419	1247.11	861.417	1.11805	0.617914	0.893608	0.603966	Usp15
sp|Q91YE8|SYNP2_MOUSE	Synpo2	Synaptopodin-2 OS=Mus musculus OX=10090 GN=Synpo2 PE=1 SV=2	14	1434.36	1114.77	1639.56	1143.29	1367.17	1857.57	1994.5	1824.62	2669.75	2442.43	2300.69	2709.64	1950.53	1995.92	2851.03	0.959628	0.822626	1.30813	0.139472	Synpo2
sp|Q8BWB1|SYP2L_MOUSE	Synpo2l	Synaptopodin 2-like protein OS=Mus musculus OX=10090 GN=Synpo2l PE=1 SV=1	7	696.653	527.965	633.986	516.57	614.001	634.444	782.65	776.477	853.903	831.889	909.275	870.641	734.886	796.318	887.395	1.01723	0.891181	1.08918	0.446419	Synpo2l
sp|P56695|WFS1_MOUSE	Wfs1	Wolframin OS=Mus musculus OX=10090 GN=Wfs1 PE=1 SV=1	13	1453.1	789.516	745.903	941.9	928.272	945.671	1053.53	1163.32	5888.3	1059.05	1084.42	1048.78	1274.58	1117.01	1001.86	0.879003	0.257671	1.66556	0.461934	Wfs1
sp|P19783|COX41_MOUSE	Cox4i1	Cytochrome c oxidase subunit 4 isoform 1, mitochondrial OS=Mus musculus OX=10090 GN=Cox4i1 PE=1 SV=2	24	3464.44	1465.86	1345.2	1472.17	1670.55	2037.82	1776.7	2392.87	10304.7	2231.76	2058.92	2172.89	2880.86	1778.1	1630.5	0.792014	0.250719	1.47905	0.534586	Cox4i1
tr|M0QWX7|M0QWX7_MOUSE	Cox4i1	Cytochrome c oxidase subunit 4 (Fragment) OS=Mus musculus OX=10090 GN=Cox4i1 PE=1 SV=1	1	129.684	34.8163	31.5738	35.0871	43.7186	68.1945	30.8884	53.5824	411.867	58.3845	64.9527	62.0954	99.8501	52.876	49.7106	0.706273	0.324628	1.76166	0.490298	Cox4i1
sp|Q9ET78|JPH2_MOUSE	Jph2	Junctophilin-2 OS=Mus musculus OX=10090 GN=Jph2 PE=1 SV=2	45	4002.11	4692.44	3196.1	4459.11	4845.03	3390.26	6321.73	6073.29	4680.7	5159.88	5963.99	4810.3	5311.09	5811.83	4252.36	1.08445	0.412296	0.805012	0.0927191	Jph2
tr|E9PYF4|E9PYF4_MOUSE	Lmo7	LIM domain only 7 OS=Mus musculus OX=10090 GN=Lmo7 PE=1 SV=1	14	1181.25	1140.02	1324.31	1118.05	1363.21	1480.96	1757.9	1728.82	1976.72	1863.08	1918.79	1807.81	1391.99	1717.32	1826.88	1.07602	0.603654	1.15104	0.284761	Lmo7
sp|Q99MS7|EH1L1_MOUSE	Ehbp1l1	EH domain-binding protein 1-like protein 1 OS=Mus musculus OX=10090 GN=Ehbp1l1 PE=1 SV=1	16	1736.49	1929.34	1604.38	1503.96	1982.64	1605.31	3070.63	2911.05	2596.14	2955.8	3225.16	2288.39	2134.91	2902.7	2311.27	1.13586	0.474557	0.912619	0.609779	Ehbp1l1
tr|E9QP49|E9QP49_MOUSE	Ehbp1l1	EH domain-binding protein 1-like protein 1 OS=Mus musculus OX=10090 GN=Ehbp1l1 PE=1 SV=1	1	24.727	22.0675	24.5443	22.5578	22.1206	22.7741	36.2805	45.279	36.3067	36.4061	49.2652	20.2605	30.3051	36.4055	25.5883	1.16544	0.456578	0.861571	0.325517	Ehbp1l1
sp|P97765|WBP2_MOUSE	Wbp2	WW domain-binding protein 2 OS=Mus musculus OX=10090 GN=Wbp2 PE=1 SV=1	7	914.715	680.766	755.309	701.372	1077.52	1030.63	1471.73	1456.33	1394.14	1819.26	1586.01	1361.61	1029.6	1364.14	1193.85	1.03842	0.864307	0.966119	0.867581	Wbp2
sp|Q9D7A8|ARMC1_MOUSE	Armc1	Armadillo repeat-containing protein 1 OS=Mus musculus OX=10090 GN=Armc1 PE=1 SV=1	3	396.336	316.432	444.971	342.075	499.331	470.826	507.849	564.171	641.986	528.716	429.858	455.175	422.824	417.484	448.783	1.01341	0.916193	1.12009	0.333618	Armc1
sp|Q9JIF9|MYOTI_MOUSE	Myot	Myotilin OS=Mus musculus OX=10090 GN=Myot PE=1 SV=1	6	375.997	270.993	324.038	404.278	388.436	388.686	497.045	484.058	445.273	486.029	424.293	434.097	453.022	437.933	456.152	0.904954	0.354312	0.924144	0.34706	Myot
sp|P05202|AATM_MOUSE	Got2	Aspartate aminotransferase, mitochondrial OS=Mus musculus OX=10090 GN=Got2 PE=1 SV=1	43	11255.2	6160.15	4914.04	6243.72	7633.43	5916.04	5812.45	6814.78	21650.6	5711.6	5562.64	4873.15	5168.75	5188.67	3668.89	0.917171	0.649579	1.19979	0.711168	Got2
sp|Q8JZQ9|EIF3B_MOUSE	Eif3b	Eukaryotic translation initiation factor 3 subunit B OS=Mus musculus OX=10090 GN=Eif3b PE=1 SV=1	1	30.4247	24.6132	47.8052	38.8837	30.1266	29.9071	44.1481	32.0877	54.5128	32.7523	32.062	36.3974	24.8185	26.0195	26.7097	0.847286	0.19553	1.14211	0.459834	Eif3b
tr|A0A0R4J140|A0A0R4J140_MOUSE	Cluh	Clustered mitochondria protein homolog OS=Mus musculus OX=10090 GN=Cluh PE=1 SV=1	21	1893.17	1793.42	1621.56	1641.78	1953.26	1590.7	2697.91	2676.2	3034.33	2357.55	2494.56	1979.2	2220.86	2444.67	1973.28	1.05095	0.670522	0.943374	0.711804	Cluh
sp|P50752|TNNT2_MOUSE	Tnnt2	Troponin T, cardiac muscle OS=Mus musculus OX=10090 GN=Tnnt2 PE=1 SV=2	33	2266.23	2045.46	2294.5	1485.83	2220.46	2252.78	3067.69	6998.97	3495.02	13604.5	8862.07	8403.95	7287.78	9884.11	10170.7	1.08296	0.873134	0.960484	0.939476	Tnnt2
sp|Q91ZU6|DYST_MOUSE	Dst	Dystonin OS=Mus musculus OX=10090 GN=Dst PE=1 SV=2	27	2301.85	2099	2158.68	1946.37	2291.93	2080.8	3031	2960.23	3232.27	2859.97	2890.89	2547.15	2408.07	2638.64	2480.43	1.02657	0.802057	0.99618	0.973764	Dst
sp|Q9QYE6|GOGA5_MOUSE	Golga5	Golgin subfamily A member 5 OS=Mus musculus OX=10090 GN=Golga5 PE=1 SV=2	10	776.348	725.263	786.367	843.207	1010.36	895.834	992.435	931.972	972.434	863.175	777.064	747.998	681.12	728.172	729.473	1.00398	0.966924	0.994183	0.946063	Golga5
sp|Q6PDY2|AEDO_MOUSE	Ado	2-aminoethanethiol dioxygenase OS=Mus musculus OX=10090 GN=Ado PE=1 SV=2	6	350.634	315.659	395.627	318.611	314.509	321.441	545.877	604.127	590.434	485.649	409.206	423.074	429.138	381.916	424.6	0.950941	0.765266	1.01186	0.9358	Ado
sp|Q9ESD7|DYSF_MOUSE	Dysf	Dysferlin OS=Mus musculus OX=10090 GN=Dysf PE=1 SV=3	62	7903.49	8972.76	6616.81	9506.91	10110.2	7793.05	10069	9804.92	10368.1	6906.23	7506.41	6384.92	7040.02	6672.03	5988.57	1.03961	0.73153	0.896822	0.426951	Dysf
sp|Q61699|HS105_MOUSE	Hsph1	Heat shock protein 105 kDa OS=Mus musculus OX=10090 GN=Hsph1 PE=1 SV=2	3	138.882	159.716	143.359	102.308	136.405	141.045	174.978	202.022	196.271	175.352	162.825	150.716	141.037	231.036	148.679	1.21766	0.178852	1.06486	0.591192	Hsph1
sp|P70336|ROCK2_MOUSE	Rock2	Rho-associated protein kinase 2 OS=Mus musculus OX=10090 GN=Rock2 PE=1 SV=1	2	74.2279	80.0269	79.9	89.6424	107.583	65.8672	157.906	147.617	115.817	121.087	148.549	86.1681	104.871	156.758	107.418	1.16942	0.393983	0.831006	0.308689	Rock2
sp|P35564|CALX_MOUSE	Canx	Calnexin OS=Mus musculus OX=10090 GN=Canx PE=1 SV=1	23	3589.29	3773.59	3373.56	3910.89	4429.8	3686.94	4201.28	4076.94	4187.7	3427.49	3596.04	3189.22	3623.94	3661.13	3439.78	1.04184	0.468998	0.953304	0.449611	Canx
sp|Q62418|DBNL_MOUSE	Dbnl	Drebrin-like protein OS=Mus musculus OX=10090 GN=Dbnl PE=1 SV=2	2	219.092	226.817	201.529	210.978	312.418	255.047	479.837	455.401	429.933	416.829	463.422	337.13	329.355	412.701	305.664	1.12962	0.556735	0.923441	0.709523	Dbnl
sp|Q9CZP7|CD37L_MOUSE	Cdc37l1	Hsp90 co-chaperone Cdc37-like 1 OS=Mus musculus OX=10090 GN=Cdc37l1 PE=1 SV=1	2	44.8507	43.2048	38.1004	46.4913	43.9658	50.5786	77.1057	75.0192	100.704	61.6033	59.6065	61.0804	50.6045	56.0077	58.5403	0.98984	0.947383	1.10101	0.652137	Cdc37l1
sp|Q9CXW4|RL11_MOUSE	Rpl11	60S ribosomal protein L11 OS=Mus musculus OX=10090 GN=Rpl11 PE=1 SV=4	1	58.1218	33.9915	40.3172	38.2683	52.7536	53.472	32.7637	63.6012	79.7781	54.6037	42.4744	51.461	40.2692	43.6757	40.1162	1.05566	0.732231	1.18354	0.374348	Rpl11
sp|Q8JZN7|MIRO2_MOUSE	Rhot2	Mitochondrial Rho GTPase 2 OS=Mus musculus OX=10090 GN=Rhot2 PE=1 SV=1	3	184.348	203.349	179.711	237.069	243.625	206.65	268.802	317.949	321.06	218.424	234.253	206.884	237.155	217.294	231.24	1.06168	0.575835	0.999779	0.998604	Rhot2
tr|H3BL14|H3BL14_MOUSE	Rhot2	Mitochondrial Rho GTPase 2 (Fragment) OS=Mus musculus OX=10090 GN=Rhot2 PE=1 SV=1	1	142.29	197.281	149.5	218.867	220.959	147.268	238.074	241.168	251.752	152.128	188.904	135.457	198.968	181.049	143.111	1.08317	0.486427	0.870319	0.413982	Rhot2
sp|Q8BG51|MIRO1_MOUSE	Rhot1	Mitochondrial Rho GTPase 1 OS=Mus musculus OX=10090 GN=Rhot1 PE=1 SV=1	10	1215.4	1333.53	1225.54	1516	1711.43	1296.5	1901.3	1868.68	2070.26	1472.16	1453.97	1325.56	1639.99	1347.87	1384.62	0.996208	0.970529	0.942882	0.655318	Rhot1
tr|E9PUD2|E9PUD2_MOUSE	Dnm1l	Dynamin-1-like protein OS=Mus musculus OX=10090 GN=Dnm1l PE=1 SV=1	14	1633.29	1752.31	1551.58	1395.93	1804.08	1355.9	2622.63	2471.19	2338.77	2069.46	2390.58	1597.71	1662.88	2191.41	1624.24	1.13058	0.375863	0.90239	0.521569	Dnm1l
sp|Q3UJU9|RMD3_MOUSE	Rmdn3	Regulator of microtubule dynamics protein 3 OS=Mus musculus OX=10090 GN=Rmdn3 PE=1 SV=2	9	798.249	771.225	878.467	825.21	947.166	1040.51	1110.03	1099.3	1221.42	1417.43	1015.95	1077.14	1055.81	903.777	1209.83	0.909865	0.474487	1.04238	0.740452	Rmdn3
sp|Q9Z0X4|PDE3A_MOUSE	Pde3a	cGMP-inhibited 3',5'-cyclic phosphodiesterase A OS=Mus musculus OX=10090 GN=Pde3a PE=1 SV=1	1	31.547	37.6679	38.0131	40.8827	58.3705	46.1307	91.7611	76.7914	69.2498	76.636	77.6248	59.0007	59.0376	81.5191	67.9008	1.10708	0.654305	0.93474	0.765213	Pde3a
sp|Q9DCV4|RMD1_MOUSE	Rmdn1	Regulator of microtubule dynamics protein 1 OS=Mus musculus OX=10090 GN=Rmdn1 PE=1 SV=2	9	1953.49	1324.33	1468.41	1578	2057.17	1806.44	1576.11	1751.07	2878.66	1280.23	840.868	1076.99	1257.25	700.36	1234.97	0.872953	0.519416	1.10731	0.646974	Rmdn1
sp|Q8R404|MIC13_MOUSE	Micos13	MICOS complex subunit MIC13 OS=Mus musculus OX=10090 GN=Micos13 PE=1 SV=1	3	658.231	530.785	627.032	717.684	839.295	815.037	632.165	755.312	1226.39	557.514	389.289	496.011	489.512	316.801	538.254	0.926803	0.691826	1.21198	0.378959	Micos13
sp|Q9D6K8|FUND2_MOUSE	Fundc2	FUN14 domain-containing protein 2 OS=Mus musculus OX=10090 GN=Fundc2 PE=1 SV=1	6	850.272	484.806	504.256	522.422	639.696	626.3	591.503	810.147	2914.27	597.729	500.547	583.531	712.087	532.193	511.321	0.906346	0.483833	1.56984	0.455345	Fundc2
sp|P59017|B2L13_MOUSE	Bcl2l13	Bcl-2-like protein 13 OS=Mus musculus OX=10090 GN=Bcl2l13 PE=1 SV=2	29	2759.03	2241.84	2770.02	2606.43	4364.51	4051.23	3925.78	4084	4467.77	5274	4319.1	3976.15	2933.2	3158.41	3514.61	1.03826	0.841185	1.07323	0.66897	Bcl2l13
sp|Q60676|PPP5_MOUSE	Ppp5c	Serine/threonine-protein phosphatase 5 OS=Mus musculus OX=10090 GN=Ppp5c PE=1 SV=3	4	96.1175	71.4331	114.391	79.0271	118.904	154.021	182.948	169.058	260.675	237.154	249.008	249.598	135.379	204.935	206.071	1.11321	0.707856	1.34783	0.241799	Ppp5c
sp|P42230|STA5A_MOUSE	Stat5a	Signal transducer and activator of transcription 5A OS=Mus musculus OX=10090 GN=Stat5a PE=1 SV=1	8	640.831	609.568	652.444	602.188	921.752	849.708	1388.02	1330.02	1376.17	1582.05	1541.11	1186.31	924.837	1255.29	1133.95	1.10117	0.696035	1.01181	0.96016	Stat5a
sp|P42232|STA5B_MOUSE	Stat5b	Signal transducer and activator of transcription 5B OS=Mus musculus OX=10090 GN=Stat5b PE=1 SV=1	2	371.133	368.492	386.685	360.414	566.252	492.701	897.595	867.205	816.915	1039.41	1029.25	759.062	576.453	795.409	673.99	1.1176	0.683196	0.96436	0.888573	Stat5b
sp|P52633|STAT6_MOUSE	Stat6	Signal transducer and transcription activator 6 OS=Mus musculus OX=10090 GN=Stat6 PE=1 SV=2	2	216.837	181.491	179.852	203.269	313.499	286.965	496.409	451.914	472.447	560.201	582.525	440.434	330.467	447.834	367.031	1.09411	0.741274	0.966548	0.896129	Stat6
sp|Q8VHX6|FLNC_MOUSE	Flnc	Filamin-C OS=Mus musculus OX=10090 GN=Flnc PE=1 SV=3	171	18363.5	16494.2	18890.3	16816.2	22364.1	22635.9	34031.4	31593.1	34593.5	36441.4	38033	31055.6	22616.7	31152	26744.7	1.08862	0.692501	1.04405	0.824378	Flnc
sp|Q5SUC9|SCO1_MOUSE	Sco1	Protein SCO1 homolog, mitochondrial OS=Mus musculus OX=10090 GN=Sco1 PE=1 SV=1	3	345.848	384.688	395.527	536.182	630.08	499.682	541.611	550.435	538.565	327.565	271.39	310.707	354.695	230.333	361.676	0.981492	0.93408	1.00012	0.999385	Sco1
sp|Q91VC9|GHITM_MOUSE	Ghitm	Growth hormone-inducible transmembrane protein OS=Mus musculus OX=10090 GN=Ghitm PE=1 SV=1	12	3061.95	765.331	744.964	536.551	780.477	1401.88	545.31	2574.19	14424.7	1208.71	1412.19	1644.93	2370.82	1210.55	1073.96	0.873034	0.753805	2.49768	0.415457	Ghitm
sp|P42567|EPS15_MOUSE	Eps15	Epidermal growth factor receptor substrate 15 OS=Mus musculus OX=10090 GN=Eps15 PE=1 SV=1	1	94.1381	97.4598	85.1078	94.1098	110.2	104.538	187.485	152.362	162.323	174.083	159.753	138.858	116.546	161.377	158.359	1.02219	0.905179	0.974224	0.894273	Eps15
sp|Q8BSY0|ASPH_MOUSE	Asph	Aspartyl/asparaginyl beta-hydroxylase OS=Mus musculus OX=10090 GN=Asph PE=1 SV=1	4	250.029	172.89	220.918	221.831	196.504	180.067	225.456	221.36	485.348	217.593	164.38	218.078	209.257	155.601	194.367	0.810143	0.0146384	1.15533	0.55923	Asph
sp|Q9QXS1|PLEC_MOUSE	Plec	Plectin OS=Mus musculus OX=10090 GN=Plec PE=1 SV=3	54	4389.96	5168.92	4401.32	3958.17	4311.85	4485.07	4994.41	4607.75	7187.81	5311.85	5682.29	5428.37	3969.59	4927.86	5239.9	1.0917	0.282692	1.18204	0.187449	Plec
sp|Q640L3|CCPG1_MOUSE	Ccpg1	Cell cycle progression protein 1 OS=Mus musculus OX=10090 GN=Ccpg1 PE=1 SV=2	5	330.691	295.221	320.137	309.047	314.153	366.161	373.092	364.901	458.546	449.723	377.925	359.184	323.964	307.191	382.875	0.928841	0.426436	1.05619	0.572538	Ccpg1
sp|Q62261|SPTB2_MOUSE	Sptbn1	Spectrin beta chain, non-erythrocytic 1 OS=Mus musculus OX=10090 GN=Sptbn1 PE=1 SV=2	67	6366.04	5540.17	6226.16	5893.08	6472.21	7462.39	7928.95	7054.16	10269.3	10002.5	8279.27	8801.89	6204.01	6842.7	7879.76	0.939385	0.631809	1.11664	0.430454	Sptbn1
sp|P15508|SPTB1_MOUSE	Sptb	Spectrin beta chain, erythrocytic OS=Mus musculus OX=10090 GN=Sptb PE=1 SV=4	3	152.662	132.586	127.548	121.879	165.252	163.205	183.612	195.012	321.554	262.006	250.396	211.151	193.522	212.384	188.682	1.04591	0.792812	1.10776	0.638869	Sptb
sp|E9Q557|DESP_MOUSE	Dsp	Desmoplakin OS=Mus musculus OX=10090 GN=Dsp PE=1 SV=1	8	532.928	409.45	735.656	351.78	454.861	773.952	846.292	793.265	1489.79	903.465	869.031	1079.03	691.084	732.69	1027.23	0.980078	0.925512	1.53528	0.0683011	Dsp
sp|P62908|RS3_MOUSE	Rps3	40S ribosomal protein S3 OS=Mus musculus OX=10090 GN=Rps3 PE=1 SV=1	8	958.247	819.011	820.116	902.32	1003.21	962.703	973.347	1039.76	1516.81	1058.12	900.318	853.994	802.557	814.473	979.21	0.974903	0.716748	1.09335	0.528956	Rps3
sp|Q9JHU2|PALMD_MOUSE	Palmd	Palmdelphin OS=Mus musculus OX=10090 GN=Palmd PE=1 SV=1	12	1291.49	2131.23	1322.81	1278.98	1691.52	1475.36	1837.83	1736.68	1889.85	1815.31	1810.77	1594.18	1253.33	1521.7	1553.31	1.18924	0.131423	1.04796	0.674002	Palmd
sp|P58771|TPM1_MOUSE	Tpm1	Tropomyosin alpha-1 chain OS=Mus musculus OX=10090 GN=Tpm1 PE=1 SV=1	37	2157.95	2325.4	2107.56	1636.55	2074.35	2173.56	2756.3	7755.58	3668.89	5739.22	8991.67	6226.66	8994.53	5053.96	6591.71	1.23098	0.63004	0.975749	0.952635	Tpm1
sp|P41216|ACSL1_MOUSE	Acsl1	Long-chain-fatty-acid--CoA ligase 1 OS=Mus musculus OX=10090 GN=Acsl1 PE=1 SV=2	104	19266.6	15611.3	13405.9	17116.4	20814.6	16453.7	18273.3	19584.2	45213.8	14491.4	13426.8	12831.6	16148.2	12065.1	11818.4	0.955521	0.698908	1.16915	0.664946	Acsl1
sp|Q91WC3|ACSL6_MOUSE	Acsl6	Long-chain-fatty-acid--CoA ligase 6 OS=Mus musculus OX=10090 GN=Acsl6 PE=1 SV=1	1	70.6683	98.7063	73.4957	104.645	97.8521	73.9536	121.927	128.393	123.707	90.8557	84.3771	83.5283	103.477	76.4752	70.4384	0.988264	0.927424	0.864822	0.338631	Acsl6
sp|Q9EQ20|MMSA_MOUSE	Aldh6a1	Methylmalonate-semialdehyde dehydrogenase [acylating], mitochondrial OS=Mus musculus OX=10090 GN=Aldh6a1 PE=1 SV=1	20	3716.83	2648.98	1899.21	2471.39	2861.6	2051.62	2845.63	2960.26	5542.72	2110.74	2341.81	1843.21	1933.45	2225.87	1632.49	0.996978	0.982405	0.991681	0.979104	Aldh6a1
sp|Q99J47|DRS7B_MOUSE	Dhrs7b	Dehydrogenase/reductase SDR family member 7B OS=Mus musculus OX=10090 GN=Dhrs7b PE=1 SV=1	1	103.832	63.2769	56.7348	60.229	63.7641	74.8517	65.1071	78.9448	166.066	77.4354	60.4046	50.6786	67.9528	59.0846	74.6763	0.868961	0.283463	1.12936	0.675599	Dhrs7b
sp|Q61335|BAP31_MOUSE	Bcap31	B-cell receptor-associated protein 31 OS=Mus musculus OX=10090 GN=Bcap31 PE=1 SV=4	20	4628.18	1168.13	900.013	1076.66	1378.2	1840.22	1131.63	2274.59	13545.3	1793.72	1682.04	1677.66	2288.87	1621.76	1407.95	0.744086	0.432993	1.77407	0.519447	Bcap31
sp|Q69ZW3|EHBP1_MOUSE	Ehbp1	EH domain-binding protein 1 OS=Mus musculus OX=10090 GN=Ehbp1 PE=1 SV=3	1	116.139	125.419	123.546	123.268	152.697	147.697	216.282	208.472	226.296	218.422	216.677	172.077	135.204	166.71	175.178	1.07495	0.682317	1.04384	0.809976	Ehbp1
sp|Q8BH24|TM9S4_MOUSE	Tm9sf4	Transmembrane 9 superfamily member 4 OS=Mus musculus OX=10090 GN=Tm9sf4 PE=1 SV=1	7	1388.61	371.325	342.114	431.719	463.281	757.526	344.989	818.404	5684.69	730.492	940.054	803.064	1261.38	693.163	471.951	0.790492	0.484296	1.93865	0.476005	Tm9sf4
tr|A0A087WR45|A0A087WR45_MOUSE	Prob1	Proline-rich basic protein 1 OS=Mus musculus OX=10090 GN=Prob1 PE=1 SV=1	6	433.248	388.86	462.353	389.812	443.359	486.009	694.304	566.701	668.671	607.333	577.947	683.726	500.12	539.298	761.766	0.958606	0.754728	1.16676	0.312317	Prob1
sp|Q60597|ODO1_MOUSE	Ogdh	2-oxoglutarate dehydrogenase, mitochondrial OS=Mus musculus OX=10090 GN=Ogdh PE=1 SV=3	64	13538.4	8445.95	6306.18	8479.74	9784.09	7365.74	8337.28	8799.06	19606	6876.28	7188.02	6122.15	6186.39	7075.1	5176.17	0.951037	0.766898	1.02667	0.940106	Ogdh
tr|B2RXT3|B2RXT3_MOUSE	Ogdhl	Oxoglutarate dehydrogenase (succinyl-transferring) OS=Mus musculus OX=10090 GN=Ogdhl PE=1 SV=1	20	2722.16	1938.08	1448.39	2005.75	2300.55	1543.26	2158.91	2101.31	3730.92	1380.22	1674.22	1169.18	1328.62	1526.03	1057.9	0.994219	0.970934	0.932677	0.822534	Ogdhl
tr|A0A5F8MPJ2|A0A5F8MPJ2_MOUSE	Sorbs1	Sorbin and SH3 domain-containing protein 1 OS=Mus musculus OX=10090 GN=Sorbs1 PE=1 SV=1	8	630.034	523.939	602.488	481.611	620.05	610.086	813.889	771.391	857.802	1032.22	987.53	823.062	819.767	866.642	866.388	0.99789	0.990151	0.995316	0.97536	Sorbs1
sp|Q62417|SRBS1_MOUSE	Sorbs1	Sorbin and SH3 domain-containing protein 1 OS=Mus musculus OX=10090 GN=Sorbs1 PE=1 SV=2	12	1190.44	1173.27	1284.33	1288.01	1448.97	1424.9	1711	1640.89	1759.47	1988.38	1911.69	1864.69	1594.56	1769.23	1867.6	1.02209	0.863656	1.05514	0.660622	Sorbs1
tr|A0A286YD34|A0A286YD34_MOUSE	Sorbs1	Sorbin and SH3 domain-containing protein 1 (Fragment) OS=Mus musculus OX=10090 GN=Sorbs1 PE=1 SV=1	1	55.5487	47.4982	52.5311	34.4155	67.9445	71.8239	100.312	96.5642	107.005	166.884	166.307	120.876	115.726	171.772	143.648	1.16325	0.665628	1.04863	0.87594	Sorbs1
tr|Q3U2G2|Q3U2G2_MOUSE	Hspa4	Heat shock 70 kDa protein 4 OS=Mus musculus OX=10090 GN=Hspa4 PE=1 SV=1	24	1752.19	1393.44	1167.01	1280.89	1874.38	1449.21	2721.22	2708.71	3633	2782.42	3060.43	1953.7	1860.74	2780.23	1844.35	1.13655	0.525368	0.96632	0.895999	Hspa4
tr|Q3UIK0|Q3UIK0_MOUSE	Mybpc3	Myosin-binding protein C, cardiac-type OS=Mus musculus OX=10090 GN=Mybpc3 PE=1 SV=1	205	21918.2	22249.3	20719.8	27567.5	25785.9	23248.8	53527	54644.2	39845	28753.9	27322.4	27545.6	37208.8	28394.6	26518	0.937393	0.798641	0.81596	0.360832	Mybpc3
tr|E9Q586|E9Q586_MOUSE	Dctn1	Dynactin subunit 1 OS=Mus musculus OX=10090 GN=Dctn1 PE=1 SV=1	3	491.514	502.75	392.532	499.2	557.427	408.076	752.105	693.12	745.471	496.413	551.3	435.084	461.57	534.151	484.863	1.05108	0.671331	0.913072	0.591986	Dctn1
sp|Q6NVE8|WDR44_MOUSE	Wdr44	WD repeat-containing protein 44 OS=Mus musculus OX=10090 GN=Wdr44 PE=1 SV=1	2	193.354	152.088	144.482	173.638	263.303	216.142	340.254	300.638	287.479	408.034	366.911	278.822	255.686	295.187	248.913	1.00522	0.980425	0.857671	0.468845	Wdr44
sp|Q9JI90|RNF14_MOUSE	Rnf14	E3 ubiquitin-protein ligase RNF14 OS=Mus musculus OX=10090 GN=Rnf14 PE=1 SV=2	1	22.8215	17.52	17.6015	11.89	28.0653	9.94847	30.6072	26.1038	43.5281	29.1194	36.7498	34.4577	28.9666	29.2053	36.5414	1.11539	0.556409	1.15131	0.616741	Rnf14
sp|Q99L43|CDS2_MOUSE	Cds2	Phosphatidate cytidylyltransferase 2 OS=Mus musculus OX=10090 GN=Cds2 PE=1 SV=1	8	854.405	407.779	375.128	411.654	481.945	502.598	437.105	704.911	4396.45	692.838	824.297	750.441	970.578	568.319	486.225	0.887325	0.586735	1.93396	0.445593	Cds2
sp|Q01405|SC23A_MOUSE	Sec23a	Protein transport protein Sec23A OS=Mus musculus OX=10090 GN=Sec23a PE=1 SV=2	5	449.037	440.721	372.227	428.83	455.085	427.261	535.94	645.651	614.749	500.471	584.876	466.972	511.512	513.077	527.414	1.08806	0.357023	0.992923	0.942753	Sec23a
sp|Q9D1H7|GET4_MOUSE	Get4	Golgi to ER traffic protein 4 homolog OS=Mus musculus OX=10090 GN=Get4 PE=1 SV=2	1	272.833	297.556	279.678	238.485	299.474	286.968	308.048	332.425	309.512	269.94	263.352	233.105	205.393	218.582	240.237	1.09013	0.394774	1.04233	0.640475	Get4
sp|Q8CHS7|DRS7C_MOUSE	Dhrs7c	Dehydrogenase/reductase SDR family member 7C OS=Mus musculus OX=10090 GN=Dhrs7c PE=1 SV=3	11	3524.81	1338.93	1407.89	1380.68	1571.06	1901.17	1549.15	2270	7448.74	1711.89	1605.05	1671.53	1821.68	1463.71	1437.23	0.825849	0.43293	1.38829	0.5475	Dhrs7c
sp|Q9CR68|UCRI_MOUSE	Uqcrfs1	Cytochrome b-c1 complex subunit Rieske, mitochondrial OS=Mus musculus OX=10090 GN=Uqcrfs1 PE=1 SV=1	29	6557.69	2044.76	1732.61	2294.41	2638.26	2171.3	1849.6	2462.64	5130.02	1802.96	1612.38	1637.72	1544.1	1457.33	1470.08	0.727137	0.453141	0.864256	0.752207	Uqcrfs1
sp|Q9R0Y5|KAD1_MOUSE	Ak1	Adenylate kinase isoenzyme 1 OS=Mus musculus OX=10090 GN=Ak1 PE=1 SV=1	17	5474.97	1131.19	1117.17	1267.53	1920.7	1438.03	1443.45	2128.15	3383.73	2048.12	2469.16	1497.12	1458.69	1853.71	1387.68	0.812717	0.609938	0.754632	0.539178	Ak1
tr|Q14BI5|Q14BI5_MOUSE	Myom2	Myomesin 2 OS=Mus musculus OX=10090 GN=Myom2 PE=1 SV=1	125	14439.2	18278.4	14351.4	19741.5	19435.2	15790	29039.7	27760.9	24408.8	16523.5	12613.3	13240.1	13659	13258.1	14210.7	0.977977	0.918672	0.877928	0.528656	Myom2
sp|Q9DC70|NDUS7_MOUSE	Ndufs7	NADH dehydrogenase [ubiquinone] iron-sulfur protein 7, mitochondrial OS=Mus musculus OX=10090 GN=Ndufs7 PE=1 SV=1	4	376.711	237.893	216.554	283.705	267.65	225.701	218.993	249.444	594.788	210.348	209.156	196.533	201.478	184.737	163.693	0.889753	0.453177	1.08212	0.81167	Ndufs7
sp|Q8BH95|ECHM_MOUSE	Echs1	Enoyl-CoA hydratase, mitochondrial OS=Mus musculus OX=10090 GN=Echs1 PE=1 SV=1	21	9026.48	2209.06	1832.45	2215.85	2966.33	2426.55	2301.9	3501.84	10715.1	2005.58	2084.11	1900.56	1996.22	1904.44	1524.58	0.72186	0.509345	1.04863	0.941164	Echs1
sp|Q61990|PCBP2_MOUSE	Pcbp2	Poly(rC)-binding protein 2 OS=Mus musculus OX=10090 GN=Pcbp2 PE=1 SV=1	15	1004.15	1084.5	981.793	1025.71	1507.9	1220.46	2130.71	2087.85	1799.52	2240.4	2488.96	1732.29	1522.65	2206.96	1695.78	1.18332	0.449789	0.937683	0.75743	Pcbp2
sp|P60335|PCBP1_MOUSE	Pcbp1	Poly(rC)-binding protein 1 OS=Mus musculus OX=10090 GN=Pcbp1 PE=1 SV=1	5	256.084	252.268	259.834	252.94	342.747	327.739	532.603	521.403	442.509	588.929	602.352	452.138	389.988	491.998	445.858	1.09414	0.695696	0.954237	0.821683	Pcbp1
sp|Q9EPL8|IPO7_MOUSE	Ipo7	Importin-7 OS=Mus musculus OX=10090 GN=Ipo7 PE=1 SV=2	7	583.22	683.009	480.148	620.335	813.095	525.113	1217.12	1123.28	966.112	942.717	1226.36	718.284	806.76	1092.35	727.709	1.18415	0.349333	0.819482	0.327776	Ipo7
sp|Q8QZS1|HIBCH_MOUSE	Hibch	3-hydroxyisobutyryl-CoA hydrolase, mitochondrial OS=Mus musculus OX=10090 GN=Hibch PE=1 SV=1	3	573.671	267.36	222.862	294.688	347.442	312.417	289.258	353.463	1485.01	305.696	307.593	304.539	306.144	292.992	229.93	0.886628	0.504458	1.44381	0.547884	Hibch
sp|Q9ERI6|RDH14_MOUSE	Rdh14	Retinol dehydrogenase 14 OS=Mus musculus OX=10090 GN=Rdh14 PE=1 SV=1	2	82.7627	75.7465	73.2526	71.7475	86.3575	78.9549	101.207	110.28	152.534	94.2887	75.145	74.1199	79.2358	70.2102	82.8414	0.973203	0.802976	1.07562	0.696338	Rdh14
sp|Q58A65|JIP4_MOUSE	Spag9	C-Jun-amino-terminal kinase-interacting protein 4 OS=Mus musculus OX=10090 GN=Spag9 PE=1 SV=2	15	1166.48	1090.77	1200.03	1112.96	1587.77	1509.81	1978.65	1860.92	1843.97	2134.71	1957.57	1765.96	1358.88	1733.56	1634.81	1.06178	0.723192	1.02617	0.870163	Spag9
sp|Q9ESN9|JIP3_MOUSE	Mapk8ip3	C-Jun-amino-terminal kinase-interacting protein 3 OS=Mus musculus OX=10090 GN=Mapk8ip3 PE=1 SV=1	3	340.1	315.773	312.1	334.524	426.661	333.218	645.864	631.1	527.195	527.001	606.159	443.188	401.296	529.649	452.446	1.11587	0.551709	0.919673	0.630071	Mapk8ip3
sp|Q99LI2|CLCC1_MOUSE	Clcc1	Chloride channel CLIC-like protein 1 OS=Mus musculus OX=10090 GN=Clcc1 PE=1 SV=1	4	498.622	412.923	530.063	445.276	552.357	552.386	507.221	468.807	523.009	553.964	406.83	477.528	409.052	375.675	470.275	0.918172	0.353128	1.05763	0.377709	Clcc1
sp|Q99MN9|PCCB_MOUSE	Pccb	Propionyl-CoA carboxylase beta chain, mitochondrial OS=Mus musculus OX=10090 GN=Pccb PE=1 SV=2	25	3237.9	2989.91	2564.26	2619.6	2562.01	2036.11	5904.06	6972.29	5011.6	3062.33	3404.75	2737.1	3859.48	3909.64	2920.58	1.06183	0.818314	0.817286	0.401732	Pccb
sp|Q8R1I1|QCR9_MOUSE	Uqcr10	Cytochrome b-c1 complex subunit 9 OS=Mus musculus OX=10090 GN=Uqcr10 PE=1 SV=1	1	201.725	85.0377	103.265	78.9976	90.338	99.315	108.093	122.077	323.477	103.222	110.276	74.915	97.9259	88.6254	94.7306	0.84133	0.433021	1.17923	0.68979	Uqcr10
sp|Q01853|TERA_MOUSE	Vcp	Transitional endoplasmic reticulum ATPase OS=Mus musculus OX=10090 GN=Vcp PE=1 SV=4	111	12996	9921.65	13054.2	10815.1	15014.3	15959.8	16407.2	16340	17930.4	20477	16154.9	15661.4	11377.4	12776.5	14732.4	0.974118	0.867774	1.07306	0.607501	Vcp
sp|P60670|NPL4_MOUSE	Nploc4	Nuclear protein localization protein 4 homolog OS=Mus musculus OX=10090 GN=Nploc4 PE=1 SV=3	1	56.1096	58.3534	42.2499	44.654	56.1448	37.397	62.4945	85.2679	93.7777	67.0815	70.8976	53.4156	57.6609	60.39	52.8539	1.14949	0.226968	0.971158	0.879751	Nploc4
sp|Q99KC8|VMA5A_MOUSE	Vwa5a	von Willebrand factor A domain-containing protein 5A OS=Mus musculus OX=10090 GN=Vwa5a PE=1 SV=2	2	153.139	139.532	149.918	145.022	182.989	154.036	322.656	304.214	307.867	276.043	283.951	224.029	244.237	277.448	224.098	1.04122	0.847393	0.928885	0.72838	Vwa5a
sp|Q7TQI3|OTUB1_MOUSE	Otub1	Ubiquitin thioesterase OTUB1 OS=Mus musculus OX=10090 GN=Otub1 PE=1 SV=2	9	633.497	506.865	517.784	531.171	827.535	700.934	1102.62	1053.46	1127.32	1256.16	1266.92	867.199	700.919	1042.95	895.619	1.11206	0.633545	0.972656	0.897801	Otub1
sp|Q71FD7|FBLI1_MOUSE	Fblim1	Filamin-binding LIM protein 1 OS=Mus musculus OX=10090 GN=Fblim1 PE=1 SV=2	14	1137.71	832.311	938.282	760.997	1040.35	1030.6	1538.19	1486.35	1759.4	1766.61	1674.4	1459.87	1275.98	1499.2	1373.44	1.0082	0.964853	1.01267	0.944267	Fblim1
sp|Q7TT45|RRAGD_MOUSE	Rragd	Ras-related GTP-binding protein D OS=Mus musculus OX=10090 GN=Rragd PE=1 SV=2	4	546.389	375.447	459.421	384.472	519.109	502.988	473.01	511.344	632.672	604.566	474.874	527.731	391.694	419.47	526.674	0.958383	0.70555	1.10389	0.361736	Rragd
sp|Q99K70|RRAGC_MOUSE	Rragc	Ras-related GTP-binding protein C OS=Mus musculus OX=10090 GN=Rragc PE=1 SV=1	1	244.964	163.089	208.886	187.687	219.755	249.654	312.712	248.627	311.33	330.6	248.155	282.29	263.996	190.879	261.208	0.798909	0.11385	0.980155	0.866358	Rragc
sp|Q9D1R9|RL34_MOUSE	Rpl34	60S ribosomal protein L34 OS=Mus musculus OX=10090 GN=Rpl34 PE=1 SV=2	10	1205.99	988.175	978.407	723.103	1066.73	1157.96	464.78	1012.7	1964.71	1183.66	1115.82	1246.86	1128.68	1185.79	1302.2	1.14088	0.409361	1.41305	0.120655	Rpl34
tr|E9PWZ3|E9PWZ3_MOUSE	Rpl3l	Ribosomal protein L3-like OS=Mus musculus OX=10090 GN=Rpl3l PE=1 SV=1	6	686.32	522.376	528.92	455.112	605.918	642.656	446.005	722.551	1361.69	777.946	564.831	659.847	649.923	719.833	704.738	1.03986	0.763524	1.29269	0.30839	Rpl3l
sp|P27659|RL3_MOUSE	Rpl3	60S ribosomal protein L3 OS=Mus musculus OX=10090 GN=Rpl3 PE=1 SV=3	3	353.313	225.214	210.641	187.128	248.86	276.333	176.637	333.397	773.778	349.833	310.418	333.823	290.197	329.355	334.603	1.06642	0.693933	1.42154	0.314977	Rpl3
sp|Q9Z2Z6|MCAT_MOUSE	Slc25a20	Mitochondrial carnitine/acylcarnitine carrier protein OS=Mus musculus OX=10090 GN=Slc25a20 PE=1 SV=1	17	2082.05	1517.7	1484.89	1575.68	2101.16	1708.85	2085.47	2473.25	5836.65	2449.79	2176.55	2014.9	2325.01	1960.64	1794.49	0.972552	0.796441	1.22074	0.593386	Slc25a20
sp|Q9CQ69|QCR8_MOUSE	Uqcrq	Cytochrome b-c1 complex subunit 8 OS=Mus musculus OX=10090 GN=Uqcrq PE=1 SV=3	11	2385.34	1310.45	1579.15	1234.61	1643.7	1821.87	1046.93	1618.27	4764.73	1354.93	1057.42	1259.53	1431.92	1184.27	1246.45	0.914188	0.636517	1.43173	0.388491	Uqcrq
sp|O09161|CASQ2_MOUSE	Casq2	Calsequestrin-2 OS=Mus musculus OX=10090 GN=Casq2 PE=1 SV=3	8	2049.58	1127.12	1055.81	1215.96	1656.58	1260.61	893.637	1104.11	3044.14	1078.98	960.023	859.214	888.099	842.474	857.106	0.928839	0.742481	1.15517	0.694264	Casq2
sp|Q9R0P3|ESTD_MOUSE	Esd	S-formylglutathione hydrolase OS=Mus musculus OX=10090 GN=Esd PE=1 SV=1	6	641.106	571.235	566.088	562.096	729.288	637.798	1001.77	923.188	1204.76	1047.44	1105.22	802.92	727.237	902.298	774.92	1.06322	0.715287	1.00172	0.992825	Esd
sp|Q9JLR1|S61A2_MOUSE	Sec61a2	Protein transport protein Sec61 subunit alpha isoform 2 OS=Mus musculus OX=10090 GN=Sec61a2 PE=2 SV=3	3	754.407	168.999	148.496	136.878	201.649	410.106	105.104	361.652	2539.15	298.819	352.311	360.466	487.181	225.547	258.723	0.735057	0.47788	2.08537	0.43139	Sec61a2
sp|P61620|S61A1_MOUSE	Sec61a1	Protein transport protein Sec61 subunit alpha isoform 1 OS=Mus musculus OX=10090 GN=Sec61a1 PE=1 SV=2	5	1378.15	430.87	379.107	368.879	497.249	821.111	512.92	865.218	4768.32	730.779	887.217	936.916	1208.2	675.795	734.14	0.799335	0.458973	1.81942	0.435655	Sec61a1
sp|Q8C0C7|SYFA_MOUSE	Farsa	Phenylalanine--tRNA ligase alpha subunit OS=Mus musculus OX=10090 GN=Farsa PE=1 SV=1	1	87.4863	86.3351	77.3377	83.1064	95.5421	74.9104	104.87	112.26	153.161	83.3975	86.1335	70.976	77.8099	78.4239	65.3658	1.05044	0.569826	1.01164	0.953738	Farsa
sp|P97379|G3BP2_MOUSE	G3bp2	Ras GTPase-activating protein-binding protein 2 OS=Mus musculus OX=10090 GN=G3bp2 PE=1 SV=2	5	503.287	387.836	517.965	417.576	462.25	553.165	484.149	553.054	805.468	695.978	587.734	547.735	436.619	482.42	558.647	0.974655	0.837683	1.17551	0.253293	G3bp2
sp|P97855|G3BP1_MOUSE	G3bp1	Ras GTPase-activating protein-binding protein 1 OS=Mus musculus OX=10090 GN=G3bp1 PE=1 SV=1	9	1319.09	985.167	1310.94	1209.54	1338.93	1608.9	1386.19	1331.4	1610.56	1948.09	1514.94	1592.75	1152.53	1243.2	1455.56	0.914217	0.490234	1.08029	0.485091	G3bp1
sp|O55143|AT2A2_MOUSE	Atp2a2	Sarcoplasmic/endoplasmic reticulum calcium ATPase 2 OS=Mus musculus OX=10090 GN=Atp2a2 PE=1 SV=2	369	52500.1	28377.2	21793.9	30906.8	34231.8	31707.5	32530.3	44926.4	309605	40535	45494.2	42788.2	59050.5	40944.5	28275.1	0.900017	0.5214	2.0145	0.45789	Atp2a2
sp|Q8K3W2|LRC10_MOUSE	Lrrc10	Leucine-rich repeat-containing protein 10 OS=Mus musculus OX=10090 GN=Lrrc10 PE=1 SV=1	13	1338.24	1191.96	1227.1	1335.03	1467.41	1503.71	1363.53	1477.4	1561.36	1867.97	1582.97	1658.75	1461.26	1351.05	1529.58	0.959919	0.639311	1.01554	0.85858	Lrrc10
sp|P51174|ACADL_MOUSE	Acadl	Long-chain specific acyl-CoA dehydrogenase, mitochondrial OS=Mus musculus OX=10090 GN=Acadl PE=1 SV=2	39	9297.19	3996.23	3380.83	4016.5	5075.44	4774.57	3448.68	4511.33	21835.3	4068.03	4021.97	3600.48	3717.7	3375.29	2493.7	0.854659	0.548315	1.46997	0.564015	Acadl
sp|P68369|TBA1A_MOUSE	Tuba1a	Tubulin alpha-1A chain OS=Mus musculus OX=10090 GN=Tuba1a PE=1 SV=1	61	6938.3	6232.77	6988.28	6159.26	9933.03	9752.93	12458.1	12568	13335.4	16437.8	15680.5	12704.5	8891.08	12501.2	11616.9	1.11852	0.638981	1.06905	0.760212	Tuba1a
sp|Q9JJZ2|TBA8_MOUSE	Tuba8	Tubulin alpha-8 chain OS=Mus musculus OX=10090 GN=Tuba8 PE=1 SV=1	15	902.657	902.627	934.878	877.736	1378.43	1358.83	1676.71	1591.32	1567.03	2032.91	1906.19	1454.71	1111.39	1530.64	1338.75	1.10722	0.62887	1.008	0.967699	Tuba8
sp|P68368|TBA4A_MOUSE	Tuba4a	Tubulin alpha-4A chain OS=Mus musculus OX=10090 GN=Tuba4a PE=1 SV=1	21	2638.6	2519.29	2749.05	2507.07	4132.98	3992.67	4804.41	4773.37	4961.73	6721.43	6253.67	5042.57	3393.75	4797.34	4662.72	1.12018	0.640864	1.06696	0.772355	Tuba4a
sp|A2AUC9|KLH41_MOUSE	Klhl41	Kelch-like protein 41 OS=Mus musculus OX=10090 GN=Klhl41 PE=1 SV=1	8	1079.67	788.126	692.755	796.07	1011.66	805.61	1385.33	1285.52	2378.11	1291.13	1617.61	1066.31	1052.68	1380.58	935.304	1.08539	0.603998	1.04874	0.870168	Klhl41
sp|P08249|MDHM_MOUSE	Mdh2	Malate dehydrogenase, mitochondrial OS=Mus musculus OX=10090 GN=Mdh2 PE=1 SV=3	55	13806.4	7036.8	5843.28	7189.1	8737.51	6554.19	6436.52	7775.87	22970.1	6299.3	6152.72	5567.27	5762.35	5677.11	4242.06	0.89584	0.619405	1.1439	0.773002	Mdh2
sp|Q9D938|TM160_MOUSE	Tmem160	Transmembrane protein 160 OS=Mus musculus OX=10090 GN=Tmem160 PE=2 SV=1	3	79.3856	36.4784	23.3999	20.6434	30.8374	50.6561	43.6457	102.638	641.697	79.6316	88.1278	77.041	105.765	62.1307	48.5006	0.973079	0.933383	2.55657	0.416638	Tmem160
sp|Q9DBG7|SRPRA_MOUSE	Srpra	Signal recognition particle receptor subunit alpha OS=Mus musculus OX=10090 GN=Srpra PE=1 SV=1	8	1155.1	1076.73	1113.64	1074.12	1362.94	1185.63	1569.63	1520.21	2101.89	1641.09	1484.01	1351.29	1505.8	1355.63	1371.9	0.978948	0.83833	1.02572	0.869323	Srpra
sp|Q923T9|KCC2G_MOUSE	Camk2g	Calcium/calmodulin-dependent protein kinase type II subunit gamma OS=Mus musculus OX=10090 GN=Camk2g PE=1 SV=1	2	394.486	353.939	386.261	352.988	383.465	407.539	482.152	400.727	542.641	506.523	461.649	440.055	385.305	390.52	401.572	0.938177	0.469462	1.02669	0.788931	Camk2g
sp|Q6PHZ2|KCC2D_MOUSE	Camk2d	Calcium/calmodulin-dependent protein kinase type II subunit delta OS=Mus musculus OX=10090 GN=Camk2d PE=1 SV=1	9	1023.09	900.636	961.602	898.406	1017.11	975.374	1061.54	1091.19	1453.65	1280.46	1158.62	1073.08	964.964	1082.77	1058.57	1.00418	0.956729	1.0562	0.610733	Camk2d
sp|Q61425|HCDH_MOUSE	Hadh	Hydroxyacyl-coenzyme A dehydrogenase, mitochondrial OS=Mus musculus OX=10090 GN=Hadh PE=1 SV=2	23	5984.22	1749.93	1507.36	1775.79	2341.09	2169.25	1702.12	2727.07	15451.1	2159.13	2042.7	1961.44	2362.98	1954.03	1529.75	0.773358	0.463745	1.61746	0.561494	Hadh
sp|Q9DCW4|ETFB_MOUSE	Etfb	Electron transfer flavoprotein subunit beta OS=Mus musculus OX=10090 GN=Etfb PE=1 SV=3	33	7857.7	2494.7	2250.29	2279.76	3208.69	3263.12	2277.61	3897.35	19120.5	2812.33	2689.05	2559.7	3027.54	2486.55	1978.46	0.809443	0.543172	1.59804	0.549408	Etfb
sp|Q91ZA3|PCCA_MOUSE	Pcca	Propionyl-CoA carboxylase alpha chain, mitochondrial OS=Mus musculus OX=10090 GN=Pcca PE=1 SV=2	549	64001.5	76039.1	62718.3	57375.4	54145.7	39944	149784	132152	82071.7	70043.8	80889.6	64950.1	97750.6	98088	67680.5	1.00537	0.982931	0.723	0.219621	Pcca
sp|P70170|ABCC9_MOUSE	Abcc9	ATP-binding cassette sub-family C member 9 OS=Mus musculus OX=10090 GN=Abcc9 PE=1 SV=2	7	735.402	414.968	354.786	463.319	489.846	433.767	805.307	802.242	2884.59	631.506	762.527	617.953	709.319	705.412	512.25	0.949218	0.734417	1.43604	0.565349	Abcc9
tr|B2RUS7|B2RUS7_MOUSE	Abcc8	ATP-binding cassette, sub-family C (CFTR/MRP), member 8 OS=Mus musculus OX=10090 GN=Abcc8 PE=1 SV=1	1	44.4362	17.2004	11.1128	16.3765	15.2407	10.0899	15.2637	28.1726	139.95	22.7875	20.5984	25.9538	26.8547	21.8295	16.9748	0.819621	0.450682	1.62332	0.555787	Abcc8
tr|E9Q8T1|E9Q8T1_MOUSE	Tacc2	Transforming acidic coiled-coil-containing protein 2 OS=Mus musculus OX=10090 GN=Tacc2 PE=1 SV=1	54	4519.28	4946.85	4696.43	5326.42	7251.94	5444.68	7676.48	7316.28	5654.7	6737.54	7823.89	5667.14	5505.52	7604.47	6130.72	1.17397	0.211965	0.927043	0.493562	Tacc2
tr|A0A140LHH8|A0A140LHH8_MOUSE	Tacc2	Transforming acidic coiled-coil-containing protein 2 (Fragment) OS=Mus musculus OX=10090 GN=Tacc2 PE=1 SV=1	1	89.4876	89.7585	96.9906	97.0699	129.958	88.5151	138.768	125.038	108.207	113.16	107.07	89.8873	100.358	125.84	104.546	1.07205	0.517783	0.905914	0.315937	Tacc2
sp|Q9CRB8|MTFP1_MOUSE	Mtfp1	Mitochondrial fission process protein 1 OS=Mus musculus OX=10090 GN=Mtfp1 PE=1 SV=1	6	993.234	368.547	274.735	298.649	364.262	541.899	534.149	892.481	3922.97	465.8	501.526	540.592	667.229	459.725	367.502	0.874109	0.637098	1.90861	0.470481	Mtfp1
sp|P62737|ACTA_MOUSE	Acta2	Actin, aortic smooth muscle OS=Mus musculus OX=10090 GN=Acta2 PE=1 SV=1	74	4692.72	4682.13	4008.97	5496.19	5912.26	4913.52	15819.3	18905.1	14295.2	14036.4	11815.8	11140.5	12031.2	13048	11396.9	1.04393	0.897109	0.878625	0.685983	Acta2
sp|P63260|ACTG_MOUSE	Actg1	Actin, cytoplasmic 2 OS=Mus musculus OX=10090 GN=Actg1 PE=1 SV=1	2	185.554	118.212	121.743	122.427	115.315	148.94	198.857	189.965	296.089	159.833	148.243	190.353	163.304	143.313	356.095	0.86153	0.254752	1.34127	0.257934	Actg1
sp|O55100|SNG1_MOUSE	Syngr1	Synaptogyrin-1 OS=Mus musculus OX=10090 GN=Syngr1 PE=1 SV=2	1	138.834	110.377	118.671	123.325	152.059	152.139	111.215	147.817	304.011	151.076	108.433	122.902	148.128	94.6406	133.405	0.911904	0.413899	1.23573	0.400819	Syngr1
sp|Q8BRT1|CLAP2_MOUSE	Clasp2	CLIP-associating protein 2 OS=Mus musculus OX=10090 GN=Clasp2 PE=1 SV=1	5	400.149	393.904	376.542	429.184	504.538	436.919	720.353	684.056	677.971	675.339	744.587	576.726	574.607	703.756	563.938	1.08259	0.631482	0.940158	0.698543	Clasp2
tr|A0A087WQ31|A0A087WQ31_MOUSE	Clasp1	CLIP-associating protein 1 OS=Mus musculus OX=10090 GN=Clasp1 PE=1 SV=1	5	326.257	338.006	315.06	394.595	452.146	410.036	560.178	523.809	517.297	508.808	561.083	443.958	405.457	526.586	449.097	1.09399	0.496019	0.972739	0.828383	Clasp1
sp|Q8K1R7|NEK9_MOUSE	Nek9	Serine/threonine-protein kinase Nek9 OS=Mus musculus OX=10090 GN=Nek9 PE=1 SV=2	5	539.655	478.091	455.368	440.229	559.156	502.036	908.344	848.965	906.652	841.776	852.02	675.564	596.215	731.574	661.205	1.04317	0.813236	0.962301	0.839507	Nek9
sp|P55264|ADK_MOUSE	Adk	Adenosine kinase OS=Mus musculus OX=10090 GN=Adk PE=1 SV=2	4	491.752	325.842	297.243	304.378	417.736	379.847	590.885	659.233	1338.92	531.656	612.14	419.317	463.636	559.17	395.245	1.08052	0.638621	1.18816	0.666069	Adk
sp|Q9CPQ1|COX6C_MOUSE	Cox6c	Cytochrome c oxidase subunit 6C OS=Mus musculus OX=10090 GN=Cox6c PE=1 SV=3	5	1440.41	263.911	229.561	195.517	263.676	427.212	228.934	616.239	3786.11	284.025	392.889	388.894	684.067	299.04	283.186	0.648001	0.438651	1.80552	0.549607	Cox6c
sp|P50247|SAHH_MOUSE	Ahcy	Adenosylhomocysteinase OS=Mus musculus OX=10090 GN=Ahcy PE=1 SV=3	3	295.206	122.655	108.08	109.371	134.963	149.732	194.922	272.11	1202.26	196.985	212.777	179.686	229.448	187.942	162.563	0.906929	0.649821	1.75676	0.486613	Ahcy
sp|Q80SW1|SAHH2_MOUSE	Ahcyl1	S-adenosylhomocysteine hydrolase-like protein 1 OS=Mus musculus OX=10090 GN=Ahcyl1 PE=1 SV=1	4	560.819	397.797	419.372	407.385	545.956	533.44	626.942	658.967	1242.28	617.271	642.788	545.627	495.264	569.643	490.375	1.03969	0.73755	1.19331	0.521382	Ahcyl1
sp|D3Z7Q2|SIM20_MOUSE	Smim20	Small integral membrane protein 20 OS=Mus musculus OX=10090 GN=Smim20 PE=1 SV=1	2	621.118	201.769	253.676	220.976	270.026	312.96	178.72	436.307	2793.46	214.913	180.605	212.836	310.364	169.372	179.233	0.813716	0.56028	2.42687	0.418773	Smim20
sp|Q8BI84|TGO1_MOUSE	Mia3	Transport and Golgi organization protein 1 homolog OS=Mus musculus OX=10090 GN=Mia3 PE=1 SV=2	6	494.448	463.26	444.824	494.319	554.099	548.314	610.352	694.563	788.961	598.674	544.544	553.222	558.508	543.022	552.884	1.01567	0.852192	1.04786	0.681201	Mia3
sp|P52825|CPT2_MOUSE	Cpt2	Carnitine O-palmitoyltransferase 2, mitochondrial OS=Mus musculus OX=10090 GN=Cpt2 PE=1 SV=2	19	3607.91	1987.12	1596.1	1938.73	2406.14	1910.68	1940.71	2246.16	6165.61	1950.79	1903.41	1613.32	1657.15	1767.77	1312.39	0.929277	0.682863	1.13545	0.767259	Cpt2
sp|Q8BFU2|H2A3_MOUSE	H2aw	Histone H2A type 3 OS=Mus musculus OX=10090 GN=H2aw PE=1 SV=3	2	243.339	189.853	231.293	179.799	212.477	194.545	268.151	248.021	273.224	246.376	183.347	255.087	187.984	248.982	237.728	0.961827	0.709961	1.05884	0.560888	H2aw
sp|Q9EPU0|RENT1_MOUSE	Upf1	Regulator of nonsense transcripts 1 OS=Mus musculus OX=10090 GN=Upf1 PE=1 SV=2	32	2233.26	1866.35	2203.52	1951.49	2619.77	2963.49	2907.11	2998.6	3336.37	4214.94	3500.8	3299.53	2371.24	3027.31	3146.74	1.02448	0.893603	1.09297	0.588693	Upf1
sp|Q9DCM2|GSTK1_MOUSE	Gstk1	Glutathione S-transferase kappa 1 OS=Mus musculus OX=10090 GN=Gstk1 PE=1 SV=3	6	1710.56	547.244	498.109	524.414	679.117	802.996	548.808	957.795	5393.68	664.271	673.89	670.552	848.165	599.02	535.056	0.804677	0.489179	1.83892	0.48302	Gstk1
tr|E9PVZ8|E9PVZ8_MOUSE	Golgb1	Golgi autoantigen, golgin subfamily b, macrogolgin 1 OS=Mus musculus OX=10090 GN=Golgb1 PE=1 SV=1	4	347.559	385.774	334.589	397.635	429.474	365.023	687.883	621.591	475.303	522.985	551.123	434.153	507.035	644.204	447.91	1.06864	0.676546	0.835119	0.243692	Golgb1
sp|Q9DCD0|6PGD_MOUSE	Pgd	6-phosphogluconate dehydrogenase, decarboxylating OS=Mus musculus OX=10090 GN=Pgd PE=1 SV=3	13	1122.17	982.72	1036.67	927.868	1615.07	1537.48	2480.47	2372.36	2719.65	3003.99	2868	2146.22	1604.9	2493.66	2078.14	1.13047	0.660322	1.04144	0.881039	Pgd
sp|Q9QXX4|CMC2_MOUSE	Slc25a13	Calcium-binding mitochondrial carrier protein Aralar2 OS=Mus musculus OX=10090 GN=Slc25a13 PE=1 SV=1	24	3509	2798	2961.57	3256.65	3964.53	3646.99	3098.8	3066.51	5384.68	2826.07	2044.04	2406.9	2756.28	1725.28	2508.35	0.880335	0.402996	1.09463	0.618101	Slc25a13
sp|Q8BH59|CMC1_MOUSE	Slc25a12	Calcium-binding mitochondrial carrier protein Aralar1 OS=Mus musculus OX=10090 GN=Slc25a12 PE=1 SV=1	38	7072.87	6085.62	6380.69	7205.07	8547.55	7681	6226.23	6126.18	8736.62	5177.17	3597.59	4539.89	5012.06	3067.64	4852.2	0.893501	0.565298	1.04877	0.754816	Slc25a12
sp|Q99KI0|ACON_MOUSE	Aco2	Aconitate hydratase, mitochondrial OS=Mus musculus OX=10090 GN=Aco2 PE=1 SV=1	105	24054.4	14166	10298.8	13966.5	16969.1	11631.8	14293.7	14555.6	30629.4	11663.7	11692.9	9424.91	9768.25	11512.2	7965.35	0.934224	0.72537	0.948522	0.880044	Aco2
sp|P47911|RL6_MOUSE	Rpl6	60S ribosomal protein L6 OS=Mus musculus OX=10090 GN=Rpl6 PE=1 SV=3	25	3824.03	3224.48	3156.59	2117.74	2942.61	3268.21	1500.7	3792.88	7259.76	4478.74	3116.96	3916.62	3878.57	4176.48	4401.84	1.092	0.649803	1.39262	0.224626	Rpl6
sp|P56480|ATPB_MOUSE	Atp5f1b	ATP synthase subunit beta, mitochondrial OS=Mus musculus OX=10090 GN=Atp5f1b PE=1 SV=2	63	9294.43	3431.6	3188.86	3942.55	3984.45	3824.4	4048.92	5416.28	28890.2	4871.37	4893.67	4660.86	5866.83	4383.64	3264.07	0.788951	0.289907	1.56395	0.555172	Atp5f1b
sp|O35350|CAN1_MOUSE	Capn1	Calpain-1 catalytic subunit OS=Mus musculus OX=10090 GN=Capn1 PE=1 SV=1	1	60.5745	67.8646	55.6808	57.1786	73.7403	43.8661	123.186	116.497	109.87	87.304	120.59	67.2524	64.737	95.162	66.7971	1.2058	0.351424	0.874005	0.567828	Capn1
sp|P12970|RL7A_MOUSE	Rpl7a	60S ribosomal protein L7a OS=Mus musculus OX=10090 GN=Rpl7a PE=1 SV=2	18	3246.85	3388.3	1820.43	2402.05	4426.24	3957.07	1879.66	5406.01	7430.88	4635.4	4938.78	4932.55	4847.56	5531.75	6027.98	1.39265	0.0953656	1.42074	0.236141	Rpl7a
sp|Q60714|S27A1_MOUSE	Slc27a1	Long-chain fatty acid transport protein 1 OS=Mus musculus OX=10090 GN=Slc27a1 PE=1 SV=1	10	1247.57	883.933	780.087	1086.61	1167.47	1095.48	1333.96	1356.05	3740.4	1094.32	1044.67	1082.7	1229.58	855.066	896.351	0.885707	0.225463	1.26752	0.583043	Slc27a1
sp|Q6PB66|LPPRC_MOUSE	Lrpprc	Leucine-rich PPR motif-containing protein, mitochondrial OS=Mus musculus OX=10090 GN=Lrpprc PE=1 SV=2	14	1777.01	1051.11	887.116	1003.64	989.913	878.185	1296.28	1373.29	4261.87	939.484	1007.06	929.088	943.24	929.706	776.043	0.897884	0.514374	1.29744	0.625206	Lrpprc
sp|O54724|CAVN1_MOUSE	Cavin1	Caveolae-associated protein 1 OS=Mus musculus OX=10090 GN=Cavin1 PE=1 SV=1	31	3901.61	3416.96	4557.85	3922.75	5239.02	5488.68	3586.35	3889.34	4015.24	5377.35	3961.39	4257.83	2800.64	3048.27	4324.28	0.998279	0.990665	1.15597	0.247107	Cavin1
sp|Q5I043|UBP28_MOUSE	Usp28	Ubiquitin carboxyl-terminal hydrolase 28 OS=Mus musculus OX=10090 GN=Usp28 PE=1 SV=1	2	68.9983	43.0997	55.6147	42.2081	54.3409	39.5939	74.6526	82.3658	196.593	83.6157	82.3922	67.6253	77.3322	78.2025	55.3965	0.981529	0.908952	1.19612	0.658458	Usp28
sp|Q8BFY9|TNPO1_MOUSE	Tnpo1	Transportin-1 OS=Mus musculus OX=10090 GN=Tnpo1 PE=1 SV=2	2	61.9381	50.618	47.7301	37.5727	54.5737	57.7505	90.9598	95.1644	130.897	108.422	101.721	83.2137	79.6043	104.698	92.5394	1.07471	0.747803	1.08886	0.732582	Tnpo1
sp|P62267|RS23_MOUSE	Rps23	40S ribosomal protein S23 OS=Mus musculus OX=10090 GN=Rps23 PE=1 SV=3	2	326.263	233.656	137.248	243.914	406.269	348.623	151.387	272.592	846.642	332.443	409.126	430.553	398.478	239.33	690.569	1.07469	0.718513	1.68927	0.169444	Rps23
sp|P97384|ANX11_MOUSE	Anxa11	Annexin A11 OS=Mus musculus OX=10090 GN=Anxa11 PE=1 SV=2	47	3691.06	3484.76	3436.47	3487.07	4871.08	4079.18	5734.07	5683.27	5348.37	6015.77	5846.41	4826.71	3634.93	4805.03	4325.26	1.0943	0.559388	0.975761	0.869904	Anxa11
sp|P99029|PRDX5_MOUSE	Prdx5	Peroxiredoxin-5, mitochondrial OS=Mus musculus OX=10090 GN=Prdx5 PE=1 SV=2	20	12430.2	2209.81	1821.44	2909.91	3829.49	2671.37	2086.81	4161.9	8946.1	2191.58	2068.79	1963.22	1538.03	1809.61	1598.16	0.665497	0.522863	0.803548	0.747157	Prdx5
tr|E9Q800|E9Q800_MOUSE	Immt	MICOS complex subunit MIC60 OS=Mus musculus OX=10090 GN=Immt PE=1 SV=1	102	13872.7	12824.4	13211.8	14539	17358.1	15925.6	13719	14051.5	18507.1	13958.8	8841.71	12085.7	14622.9	7991.01	13608.3	0.863593	0.298052	1.03714	0.662702	Immt
tr|A0A0U1RP81|A0A0U1RP81_MOUSE	Immt	MICOS complex subunit MIC60 OS=Mus musculus OX=10090 GN=Immt PE=1 SV=1	1	55.3849	54.3867	44.9002	51.7839	76.3909	66.2092	65.2322	63.2874	73.2659	76.7816	59.6426	67.2557	74.3115	48.873	57.7305	0.935351	0.555786	0.956313	0.696222	Immt
sp|O09044|SNP23_MOUSE	Snap23	Synaptosomal-associated protein 23 OS=Mus musculus OX=10090 GN=Snap23 PE=1 SV=1	4	190.989	204.604	198.474	205.95	273.963	225.779	296.789	288.806	314.749	323.04	289.638	238.936	251.326	273.714	260.547	1.04939	0.68607	0.976651	0.857942	Snap23
sp|P62141|PP1B_MOUSE	Ppp1cb	Serine/threonine-protein phosphatase PP1-beta catalytic subunit OS=Mus musculus OX=10090 GN=Ppp1cb PE=1 SV=3	12	1669.41	1562.37	1655.21	1404.69	1880.64	1750.28	2249.08	2323.28	2771.65	2441.82	2570.33	2082.73	1724.98	2180.51	1960.98	1.10824	0.453398	1.07701	0.610332	Ppp1cb
sp|P62717|RL18A_MOUSE	Rpl18a	60S ribosomal protein L18a OS=Mus musculus OX=10090 GN=Rpl18a PE=1 SV=1	7	655.004	568.378	433.758	536.712	715.761	720.277	453.182	939.658	1365.81	877.51	822.281	850.101	760.255	846.071	1172.76	1.18567	0.252985	1.38385	0.202317	Rpl18a
sp|P53702|CCHL_MOUSE	Hccs	Holocytochrome c-type synthase OS=Mus musculus OX=10090 GN=Hccs PE=1 SV=2	19	1552.45	1725.27	2004.75	1922.44	1850.89	1666.03	2596.06	2473.61	2074.97	2110.58	1494.18	1873.44	2049.48	1380.68	1994.14	0.872312	0.334695	0.939627	0.518411	Hccs
sp|P03911|NU4M_MOUSE	Mtnd4	NADH-ubiquinone oxidoreductase chain 4 OS=Mus musculus OX=10090 GN=Mtnd4 PE=1 SV=1	22	3971.64	1782.17	1060.57	1061.85	1741.09	2762.18	1290.72	3611.38	15429.7	2760.79	2276.82	3487.43	3846.67	1903.28	2497.1	0.874964	0.659466	1.95156	0.388029	Mtnd4
sp|P26231|CTNA1_MOUSE	Ctnna1	Catenin alpha-1 OS=Mus musculus OX=10090 GN=Ctnna1 PE=1 SV=1	12	1091.9	899.866	875.681	1044.13	1222.75	1113	1743.58	1849.2	2198.53	1397.03	1549.25	1288.79	1123.15	1282.84	1280.44	1.06315	0.706214	1.05573	0.790916	Ctnna1
sp|Q65CL1|CTNA3_MOUSE	Ctnna3	Catenin alpha-3 OS=Mus musculus OX=10090 GN=Ctnna3 PE=1 SV=2	11	1121.13	1043.45	1142.43	1148.74	1405.21	1553.6	1981.67	1912.37	2371.3	1850.63	1579.91	1753.47	1420.29	1321.11	1659.15	0.965382	0.825288	1.12728	0.492132	Ctnna3
sp|P14152|MDHC_MOUSE	Mdh1	Malate dehydrogenase, cytoplasmic OS=Mus musculus OX=10090 GN=Mdh1 PE=1 SV=3	24	5191.61	2281.92	2255.27	2308.53	2652.56	2559.82	3459.45	3965.13	17595.6	2951.86	3092.7	2572.01	3401.07	2854.14	2009.89	0.857556	0.400783	1.55914	0.548215	Mdh1
sp|Q6A0A2|LAR4B_MOUSE	Larp4b	La-related protein 4B OS=Mus musculus OX=10090 GN=Larp4b PE=1 SV=2	2	159.053	156.409	174.741	172.902	185.986	187.634	245.414	230.001	220.421	245.893	266.425	235.309	183.38	217.102	235.07	1.04896	0.718437	1.04623	0.687705	Larp4b
sp|Q9Z0X1|AIFM1_MOUSE	Aifm1	Apoptosis-inducing factor 1, mitochondrial OS=Mus musculus OX=10090 GN=Aifm1 PE=1 SV=1	26	4509.69	3094.27	3133.84	3910.49	4417.99	3944.87	4810.62	4806.91	11312.5	3342.55	2697.64	2999.77	3663.57	2433.35	3034.38	0.862293	0.336965	1.20697	0.623006	Aifm1
sp|Q8CHT0|AL4A1_MOUSE	Aldh4a1	Delta-1-pyrroline-5-carboxylate dehydrogenase, mitochondrial OS=Mus musculus OX=10090 GN=Aldh4a1 PE=1 SV=3	4	448.641	362.323	233.681	324.962	362.563	294.937	331.197	349.186	572.46	277.951	274.044	230.731	223.441	268.093	216.304	1.00624	0.963987	0.963841	0.883435	Aldh4a1
sp|Q99L47|F10A1_MOUSE	St13	Hsc70-interacting protein OS=Mus musculus OX=10090 GN=St13 PE=1 SV=1	7	532.439	653.588	479.816	602.848	812.579	535.297	1121.27	1065.11	772.537	816.827	1040.51	629.511	633.627	996.458	663.108	1.23233	0.228042	0.830931	0.317449	St13
sp|Q3UIJ9|MYZAP_MOUSE	Myzap	Myocardial zonula adherens protein OS=Mus musculus OX=10090 GN=Myzap PE=1 SV=1	1	45.043	33.083	41.842	37.4273	46.2752	38.8895	71.7457	55.8867	70.9935	90.4373	70.8882	60.1324	44.8795	73.7341	72.5773	0.966617	0.881588	0.982392	0.935807	Myzap
sp|Q9CZW5|TOM70_MOUSE	Tomm70	Mitochondrial import receptor subunit TOM70 OS=Mus musculus OX=10090 GN=Tomm70 PE=1 SV=2	8	877.448	946.818	783.226	967.381	1141.06	850.238	1183.88	1188.34	1401.19	895.977	931.072	742.026	903.715	831.08	822.448	1.04349	0.646408	0.952516	0.741461	Tomm70
sp|O70310|NMT1_MOUSE	Nmt1	Glycylpeptide N-tetradecanoyltransferase 1 OS=Mus musculus OX=10090 GN=Nmt1 PE=1 SV=1	2	140.24	89.0994	125.061	89.2569	94.2189	99.0701	75.7476	96.4401	84.1051	136.369	97.8518	102.707	111.299	93.2894	119.88	0.851671	0.234729	0.960049	0.771061	Nmt1
tr|G3X8R0|G3X8R0_MOUSE	Reep5	Receptor expression-enhancing protein OS=Mus musculus OX=10090 GN=Reep5 PE=1 SV=1	11	3218.36	694.379	566.67	613.307	816.741	1311.03	523.672	1739.13	10606.9	897.334	932.546	962.062	1336.08	827.831	627.5	0.760482	0.568148	2.13609	0.478645	Reep5
sp|Q9Z1E4|GYS1_MOUSE	Gys1	Glycogen [starch] synthase, muscle OS=Mus musculus OX=10090 GN=Gys1 PE=1 SV=2	18	2044.14	1879.94	2003.61	1815.6	2603.63	2449.55	2971.81	3182.71	3941.61	3260.77	3346.13	2858.87	2248.09	2935.66	2855.92	1.13028	0.421724	1.14336	0.428516	Gys1
sp|Q9CR42|ANKR1_MOUSE	Ankrd1	Ankyrin repeat domain-containing protein 1 OS=Mus musculus OX=10090 GN=Ankrd1 PE=1 SV=1	6	801.929	729.526	804.122	615.446	725.807	649.537	428.348	366.862	489.707	443.65	364.542	335.96	266.008	297.688	303.572	0.972233	0.916924	1.01077	0.967651	Ankrd1
sp|Q99MR9|PPR3A_MOUSE	Ppp1r3a	Protein phosphatase 1 regulatory subunit 3A OS=Mus musculus OX=10090 GN=Ppp1r3a PE=1 SV=2	68	5935.36	6632.88	6068.31	6615.08	9176.97	6943.82	11711.4	11180.5	9065.69	9920.99	11053	8427.33	7599.98	10471.2	8173.54	1.16111	0.354094	0.925708	0.620193	Ppp1r3a
sp|Q9DCX2|ATP5H_MOUSE	Atp5pd	ATP synthase subunit d, mitochondrial OS=Mus musculus OX=10090 GN=Atp5pd PE=1 SV=3	24	15946	2177.1	1711.03	2598.99	3419.73	2904.47	2267.28	4600.53	13886.9	1874.76	2114.19	1948.91	1612.7	1813.48	1614.8	0.581283	0.49187	0.90808	0.90578	Atp5pd
sp|P40240|CD9_MOUSE	Cd9	CD9 antigen OS=Mus musculus OX=10090 GN=Cd9 PE=1 SV=2	4	679.843	104.884	125.067	168.994	114.685	112.028	104.378	490.522	4608.49	99.1873	217.035	237.478	137.093	127.149	122.657	0.886321	0.843784	4.37641	0.397694	Cd9
sp|P62082|RS7_MOUSE	Rps7	40S ribosomal protein S7 OS=Mus musculus OX=10090 GN=Rps7 PE=2 SV=1	1	146.042	59.7515	44.7015	63.0268	81.7336	57.6743	54.466	72.6015	247.221	60.2647	52.7467	72.0421	50.7035	53.6523	46.6013	0.855762	0.581079	1.2503	0.671858	Rps7
sp|Q71RI9|KAT3_MOUSE	Kyat3	Kynurenine--oxoglutarate transaminase 3 OS=Mus musculus OX=10090 GN=Kyat3 PE=1 SV=1	5	569.534	414.33	339.554	426	464.46	390.665	538.048	568.715	1137.75	445.292	504.382	407.798	422.207	438.368	323.661	0.995491	0.959154	1.08261	0.808388	Kyat3
sp|Q8VDQ1|PTGR2_MOUSE	Ptgr2	Prostaglandin reductase 2 OS=Mus musculus OX=10090 GN=Ptgr2 PE=1 SV=2	17	1447.79	1368.88	1182.67	1647.23	2472.31	1761.65	3446.1	3281.23	2862.77	3178.09	4232.98	2319.07	2135.2	3540.88	2069.74	1.2566	0.366173	0.860093	0.517755	Ptgr2
sp|P61148|FGF1_MOUSE	Fgf1	Fibroblast growth factor 1 OS=Mus musculus OX=10090 GN=Fgf1 PE=1 SV=1	1	194.407	68.2904	77.5443	52.0987	65.8019	83.1826	111.765	97.338	126.962	274.693	243.137	217.486	79.781	71.5951	102.307	0.766281	0.547443	0.852313	0.673059	Fgf1
sp|P61924|COPZ1_MOUSE	Copz1	Coatomer subunit zeta-1 OS=Mus musculus OX=10090 GN=Copz1 PE=1 SV=1	2	231.294	157.434	168.428	160.819	222.34	239.353	191.635	211.312	369.665	234.256	208.158	201.117	183.435	175.031	191.46	0.972875	0.779333	1.16834	0.40677	Copz1
sp|Q9WVG6|CARM1_MOUSE	Carm1	Histone-arginine methyltransferase CARM1 OS=Mus musculus OX=10090 GN=Carm1 PE=1 SV=2	4	432.909	338.213	373.133	336.207	476.267	462.541	708.999	698.505	793.716	737.564	738.248	603.089	550.897	659.718	582.085	1.05219	0.796456	1.01735	0.929524	Carm1
sp|P42227|STAT3_MOUSE	Stat3	Signal transducer and activator of transcription 3 OS=Mus musculus OX=10090 GN=Stat3 PE=1 SV=2	4	366.501	290.084	311.765	280.999	317.368	329.869	564.944	503.917	524.289	522.919	464.661	474.865	472.96	504.006	470.091	0.941908	0.723024	0.955874	0.779343	Stat3
sp|P61211|ARL1_MOUSE	Arl1	ADP-ribosylation factor-like protein 1 OS=Mus musculus OX=10090 GN=Arl1 PE=1 SV=1	2	333.264	270.362	297.965	377.069	435.696	392.528	519.352	523.514	616.054	531.486	523.236	446.261	405.113	462.559	432.505	1.02266	0.875933	1.00878	0.954742	Arl1
sp|Q8CBC4|CNST_MOUSE	Cnst	Consortin OS=Mus musculus OX=10090 GN=Cnst PE=1 SV=1	14	1785.86	1649.4	1933.12	1750.88	2117.69	2070.56	1989.76	2034.41	2090.76	2298.5	1979.19	2022.3	1816.57	1699.68	2037.35	0.983281	0.820862	1.05316	0.356932	Cnst
sp|Q8BML9|SYQ_MOUSE	Qars1	Glutamine--tRNA ligase OS=Mus musculus OX=10090 GN=Qars1 PE=1 SV=1	2	175.627	208.061	164.307	212.575	201.768	166.327	331.385	289.271	324.467	221.076	280.584	178.889	185.31	258.498	175.846	1.09966	0.518705	0.896856	0.590823	Qars1
sp|Q8BYK6|YTHD3_MOUSE	Ythdf3	YTH domain-containing family protein 3 OS=Mus musculus OX=10090 GN=Ythdf3 PE=1 SV=2	6	454.826	514.269	513.326	527.722	759.849	596.831	929.302	885.214	736.001	1022.44	961.631	788.515	626.919	854.114	738.171	1.11622	0.559886	0.947106	0.76765	Ythdf3
sp|Q9QUM9|PSA6_MOUSE	Psma6	Proteasome subunit alpha type-6 OS=Mus musculus OX=10090 GN=Psma6 PE=1 SV=1	2	217.673	215.996	199.793	238.745	202.004	188.61	259.22	314.997	327.174	168.254	163.917	151.657	152.243	169.483	198.351	1.02921	0.863325	1.02842	0.874598	Psma6
sp|Q8BWW4|LARP4_MOUSE	Larp4	La-related protein 4 OS=Mus musculus OX=10090 GN=Larp4 PE=1 SV=2	4	299.963	290.515	328.105	284.185	350.158	328.197	392.216	395.281	405.008	491.327	457.286	415.364	348.785	361.219	382.433	1.02091	0.873564	1.02347	0.842773	Larp4
sp|Q80X50|UBP2L_MOUSE	Ubap2l	Ubiquitin-associated protein 2-like OS=Mus musculus OX=10090 GN=Ubap2l PE=1 SV=1	19	1217.25	1213.05	1174.9	1215.08	1748.97	1484.47	2065.54	2053.97	1975.66	2261.7	2357.9	1803.25	1579.65	2051.38	1753.61	1.13023	0.474605	0.982333	0.911491	Ubap2l
tr|E9Q447|E9Q447_MOUSE	Sptan1	Spectrin alpha chain, non-erythrocytic 1 OS=Mus musculus OX=10090 GN=Sptan1 PE=1 SV=1	65	6167.22	7540.02	5960.81	6732.06	6747.9	6436.82	8248.42	7645.8	9341.79	8605.7	8697.66	7727.91	6573.44	7823.82	7345.5	1.05859	0.482347	1.01338	0.901615	Sptan1
sp|Q9CR16|PPID_MOUSE	Ppid	Peptidyl-prolyl cis-trans isomerase D OS=Mus musculus OX=10090 GN=Ppid PE=1 SV=3	1	77.1844	53.1634	66.9913	61.6959	89.1292	84.1972	120.288	114.808	165.93	136.684	141.104	101.537	77.2469	114.533	114.418	1.08378	0.710873	1.12677	0.602587	Ppid
sp|O35857|TIM44_MOUSE	Timm44	Mitochondrial import inner membrane translocase subunit TIM44 OS=Mus musculus OX=10090 GN=Timm44 PE=1 SV=2	3	274.874	116.237	143.083	125.635	130.277	164.358	161.354	191.405	624.266	185.257	170.136	164.197	190.294	149.614	160.33	0.808254	0.236678	1.34011	0.527488	Timm44
sp|A2ALW5|DJC25_MOUSE	Dnajc25	DnaJ homolog subfamily C member 25 OS=Mus musculus OX=10090 GN=Dnajc25 PE=1 SV=1	4	334.941	302.839	304.321	319.847	410.941	366.842	350.271	351.424	424.669	371.591	346.746	313.147	311.91	288.515	334.705	1.00705	0.923474	1.03265	0.662342	Dnajc25
sp|Q8BP67|RL24_MOUSE	Rpl24	60S ribosomal protein L24 OS=Mus musculus OX=10090 GN=Rpl24 PE=1 SV=2	11	1035.25	816.735	586.927	883.806	1548.31	1665.27	636.653	1615.38	2840.5	2178.26	2084.43	2385.13	2276.43	1761.28	3960.84	1.11636	0.695276	1.63167	0.217386	Rpl24
sp|Q3UIZ8|MYLK3_MOUSE	Mylk3	Myosin light chain kinase 3 OS=Mus musculus OX=10090 GN=Mylk3 PE=1 SV=1	12	1286.98	1215.13	1369.9	1065.46	1338.48	1232.37	2268.2	2166.79	2121.91	1893.89	1978.56	1549.99	1461.37	1734.34	1483.11	1.05735	0.754459	0.97259	0.872863	Mylk3
sp|P97447|FHL1_MOUSE	Fhl1	Four and a half LIM domains protein 1 OS=Mus musculus OX=10090 GN=Fhl1 PE=1 SV=3	10	1139.72	918.492	908.154	938.251	1371.05	1082.62	1850.18	1741.5	1851.22	1929.75	2203.54	1538.83	1342.62	2125.1	1453.69	1.16098	0.47468	0.949169	0.783124	Fhl1
sp|P09671|SODM_MOUSE	Sod2	Superoxide dismutase [Mn], mitochondrial OS=Mus musculus OX=10090 GN=Sod2 PE=1 SV=3	6	3115.57	1000.3	845.809	1139.61	1489.92	1112.8	1057.22	1579.37	4246.78	992.129	930.538	1008.17	958.071	916	834.24	0.814602	0.558698	1.10812	0.845813	Sod2
sp|Q9D2G2|ODO2_MOUSE	Dlst	Dihydrolipoyllysine-residue succinyltransferase component of 2-oxoglutarate dehydrogenase complex, mitochondrial OS=Mus musculus OX=10090 GN=Dlst PE=1 SV=1	13	2284.3	849.754	785.297	947.255	1256.7	1019.19	962.801	1275.47	2973.35	1040.41	1063.52	945.582	834.263	972.286	810.791	0.892685	0.656235	1.07665	0.85649	Dlst
sp|P34914|HYES_MOUSE	Ephx2	Bifunctional epoxide hydrolase 2 OS=Mus musculus OX=10090 GN=Ephx2 PE=1 SV=2	13	1799.74	1289.96	1170.49	1376.69	1685.35	1431.27	1925.15	1952.82	4339.02	1830.24	2023.85	1428.87	1487.57	1749.54	1261.43	1.03351	0.744073	1.14392	0.703629	Ephx2
sp|Q9WUM5|SUCA_MOUSE	Suclg1	Succinate--CoA ligase [ADP/GDP-forming] subunit alpha, mitochondrial OS=Mus musculus OX=10090 GN=Suclg1 PE=1 SV=4	20	13835.1	2839.36	1963.58	3005.84	4057.37	2452.85	2352.99	4783.96	8444.95	1482.47	1687.92	1813.84	1508.29	1682.67	1221.86	0.678453	0.576009	0.716579	0.655607	Suclg1
sp|Q9CZX8|RS19_MOUSE	Rps19	40S ribosomal protein S19 OS=Mus musculus OX=10090 GN=Rps19 PE=1 SV=3	4	599.879	258.491	133.975	286.94	321.714	145.926	137.134	399.363	566.674	100.42	112.196	157.306	117.397	102.501	104.068	0.961744	0.933581	0.892234	0.83941	Rps19
sp|P19258|MPV17_MOUSE	Mpv17	Protein Mpv17 OS=Mus musculus OX=10090 GN=Mpv17 PE=1 SV=1	3	165.668	78.1334	76.4372	69.1414	88.1912	121.043	130.314	184.464	723.139	148.412	139.541	147.172	164.772	119.445	121.055	0.898965	0.614008	1.75267	0.431153	Mpv17
sp|Q3TLP5|ECHD2_MOUSE	Echdc2	Enoyl-CoA hydratase domain-containing protein 2, mitochondrial OS=Mus musculus OX=10090 GN=Echdc2 PE=1 SV=2	1	93.775	40.3419	38.4317	44.5264	53.2747	57.4846	51.1169	69.0236	365.161	59.4659	49.486	56.3263	75.0333	52.4167	46.01	0.816698	0.269168	1.73937	0.474525	Echdc2
sp|P11531|DMD_MOUSE	Dmd	Dystrophin OS=Mus musculus OX=10090 GN=Dmd PE=1 SV=3	170	19789.2	18015.6	18787.8	19567.2	23258.3	22912.3	27972.8	26945.5	34278	23752	22349.8	22453.9	20641.1	20121.9	21831.4	0.99077	0.92742	1.07645	0.596347	Dmd
tr|E9Q6R7|E9Q6R7_MOUSE	Utrn	Utrophin OS=Mus musculus OX=10090 GN=Utrn PE=1 SV=1	1	68.6417	51.9319	58.8451	54.7682	64.3045	75.734	102.205	85.8842	99.6873	88.4293	74.2542	65.5522	88.911	76.1481	85.0867	0.874844	0.350862	0.955206	0.752658	Utrn
sp|Q6P9N1|HYCCI_MOUSE	Fam126a	Hyccin OS=Mus musculus OX=10090 GN=Fam126a PE=1 SV=3	2	179.194	179.046	164.715	161.267	163.433	172.02	227.012	213.678	266.482	218.229	176.968	165.691	163.527	162.34	174.501	0.94336	0.53619	0.993869	0.962383	Fam126a
sp|P46471|PRS7_MOUSE	Psmc2	26S proteasome regulatory subunit 7 OS=Mus musculus OX=10090 GN=Psmc2 PE=1 SV=5	9	1117.52	1040.53	1159.54	1143.41	1264.69	1267.07	1688.07	1608.57	1605.01	1348.63	1250.22	1182.62	1003.89	1112.76	1176.33	0.996072	0.975343	1.01413	0.906439	Psmc2
sp|P62192|PRS4_MOUSE	Psmc1	26S proteasome regulatory subunit 4 OS=Mus musculus OX=10090 GN=Psmc1 PE=1 SV=1	3	256.398	222.668	207.416	221.429	229.553	244.404	306.311	309.786	314.144	242.274	194.297	192.09	175.991	202.511	288.02	0.963749	0.776008	1.03632	0.788713	Psmc1
sp|P54775|PRS6B_MOUSE	Psmc4	26S proteasome regulatory subunit 6B OS=Mus musculus OX=10090 GN=Psmc4 PE=1 SV=2	2	101.815	136.662	82.3668	91.7692	95.5203	97.4565	142.195	120.791	145.88	97.6102	111.62	89.4073	83.1726	84.0603	82.4529	1.06213	0.653789	0.963221	0.814798	Psmc4
sp|P62196|PRS8_MOUSE	Psmc5	26S proteasome regulatory subunit 8 OS=Mus musculus OX=10090 GN=Psmc5 PE=1 SV=1	2	107.713	95.4944	93.7511	88.0809	114.955	102.111	157.68	154.184	158.664	111.392	102.625	101.46	118.545	100.337	89.5691	0.972891	0.844643	0.935113	0.668173	Psmc5
sp|Q71LX4|TLN2_MOUSE	Tln2	Talin-2 OS=Mus musculus OX=10090 GN=Tln2 PE=1 SV=3	4	270.357	222.541	176.716	199.229	195.891	192.151	248.596	242.308	339.171	259.442	230.298	256.003	247.5	204.165	263.694	0.893953	0.118016	1.00213	0.987151	Tln2
sp|Q9CPR4|RL17_MOUSE	Rpl17	60S ribosomal protein L17 OS=Mus musculus OX=10090 GN=Rpl17 PE=1 SV=3	4	1062.59	712.798	351.203	562.234	891.328	717.737	333.81	576.154	1349.21	701.068	724.874	762.848	757.727	532.497	1062.03	1.00592	0.976898	1.24158	0.447466	Rpl17
sp|Q9D855|QCR7_MOUSE	Uqcrb	Cytochrome b-c1 complex subunit 7 OS=Mus musculus OX=10090 GN=Uqcrb PE=1 SV=3	11	5239.42	1184.47	906.338	1422.87	1642.64	1426.81	735.968	1632.23	4453.35	834.7	881.358	866.738	775.56	781.134	706.345	0.67956	0.533451	0.927964	0.910532	Uqcrb
sp|Q9CYV5|TM135_MOUSE	Tmem135	Transmembrane protein 135 OS=Mus musculus OX=10090 GN=Tmem135 PE=2 SV=1	2	415.929	125.821	117.621	99.0623	126.929	199.378	124.94	195.897	967.928	146.538	167.627	145.942	219.826	129.309	127.294	0.740919	0.402692	1.54842	0.544406	Tmem135
sp|Q3TMH2|SCRN3_MOUSE	Scrn3	Secernin-3 OS=Mus musculus OX=10090 GN=Scrn3 PE=1 SV=1	9	820.408	548.788	676.164	692.753	885.029	808.385	897.758	873.979	885.622	963.664	856.831	640.813	741.538	799.409	663.966	0.963051	0.713433	0.892819	0.235053	Scrn3
sp|O08529|CAN2_MOUSE	Capn2	Calpain-2 catalytic subunit OS=Mus musculus OX=10090 GN=Capn2 PE=1 SV=4	4	356.167	288.752	262.923	261.172	353.092	314.516	552.557	530.547	703.424	549.333	557.271	371.17	461.567	622.017	419.415	1.07836	0.698578	0.949859	0.824599	Capn2
sp|Q91VI7|RINI_MOUSE	Rnh1	Ribonuclease inhibitor OS=Mus musculus OX=10090 GN=Rnh1 PE=1 SV=1	22	1532.23	1316.69	1243.93	1409.81	2024.51	1629.51	3055.4	3097.64	3896.54	3144.27	3646.29	2347.89	2110.3	3073.5	2277.06	1.16945	0.513715	1.0127	0.962114	Rnh1
tr|F8VPN4|F8VPN4_MOUSE	Agl	4-alpha-glucanotransferase OS=Mus musculus OX=10090 GN=Agl PE=1 SV=1	43	3963.8	4757.71	3402.21	4502.15	4913.09	3431.53	7448.66	6993.05	6475.69	4351.3	5987.24	3630.37	4365.96	6052	3669.82	1.16528	0.314046	0.836705	0.381532	Agl
sp|Q8K0Z7|TACO1_MOUSE	Taco1	Translational activator of cytochrome c oxidase 1 OS=Mus musculus OX=10090 GN=Taco1 PE=1 SV=1	3	576.891	313.023	249.144	302.588	328.402	270.11	207.198	353.793	592.19	253.529	244.357	196.806	192.089	213.825	225.297	0.948512	0.838866	1.00082	0.998081	Taco1
sp|Q8QZR5|ALAT1_MOUSE	Gpt	Alanine aminotransferase 1 OS=Mus musculus OX=10090 GN=Gpt PE=1 SV=3	2	84.9951	102.794	80.2525	86.2267	81.5237	82.4152	98.7302	106.397	185.012	108.998	103.916	92.4574	84.7127	101.19	99.386	1.06936	0.35815	1.16361	0.473514	Gpt
sp|P04247|MYG_MOUSE	Mb	Myoglobin OS=Mus musculus OX=10090 GN=Mb PE=1 SV=3	28	3560.58	2477.8	2432.57	2602.18	4609.3	3579.42	6230.94	6624.54	8252.47	9098.14	8648.38	5674.38	4537.35	7256.08	5721.01	1.1378	0.660279	0.985811	0.962432	Mb
sp|Q9CX34|SGT1_MOUSE	Sugt1	Protein SGT1 homolog OS=Mus musculus OX=10090 GN=Sugt1 PE=1 SV=3	2	71.3146	77.2291	71.3072	65.9878	85.041	74.7765	149.056	141.902	154.147	134.343	147.906	92.2726	83.0924	120.966	109.503	1.13746	0.553158	0.996452	0.987869	Sugt1
sp|Q9CPX6|ATG3_MOUSE	Atg3	Ubiquitin-like-conjugating enzyme ATG3 OS=Mus musculus OX=10090 GN=Atg3 PE=1 SV=1	1	162.767	148.769	136.976	151.427	198.92	195.47	312.4	304.602	329.283	329.364	312.379	243.874	219.496	254.724	245.71	1.03738	0.860511	0.979462	0.923502	Atg3
sp|Q8CC27|CACB2_MOUSE	Cacnb2	Voltage-dependent L-type calcium channel subunit beta-2 OS=Mus musculus OX=10090 GN=Cacnb2 PE=1 SV=1	23	3219.32	2662.58	2631.14	3060.53	3324.07	3246.22	3854.52	3627.49	3186.75	5008.1	4020.34	4253.97	3809.23	3517.77	3683.02	0.905051	0.404276	0.897075	0.397848	Cacnb2
sp|Q8R3Z5|CACB1_MOUSE	Cacnb1	Voltage-dependent L-type calcium channel subunit beta-1 OS=Mus musculus OX=10090 GN=Cacnb1 PE=1 SV=1	1	82.0496	67.0723	76.5989	66.6289	68.24	67.1569	88.2889	71.523	85.2344	92.6481	75.0825	73.1783	66.668	65.7673	62.4935	0.877365	0.124917	0.920205	0.371829	Cacnb1
sp|Q64010|CRK_MOUSE	Crk	Adapter molecule crk OS=Mus musculus OX=10090 GN=Crk PE=1 SV=1	4	325.806	298.062	286.298	337.194	550.513	424.029	791.026	755.091	669.303	820.207	946.923	588.029	472.268	758.554	515.395	1.20486	0.486883	0.904079	0.688294	Crk
sp|Q8C025|CHPT1_MOUSE	Chpt1	Cholinephosphotransferase 1 OS=Mus musculus OX=10090 GN=Chpt1 PE=1 SV=1	5	1206.48	286.485	246.567	203.789	320.95	624.777	179.905	517.626	3822.11	501.987	596.826	629.67	852.275	432.556	414.251	0.7317	0.463385	1.94855	0.448323	Chpt1
tr|D3YU39|D3YU39_MOUSE	Chpt1	Cholinephosphotransferase 1 OS=Mus musculus OX=10090 GN=Chpt1 PE=1 SV=1	1	233.492	57.4773	52.9481	51.0252	76.0915	127.976	50.6107	116.574	968.942	149.448	166.103	149.865	229.2	119.086	106.514	0.75	0.446767	1.97015	0.457315	Chpt1
sp|Q9CZU6|CISY_MOUSE	Cs	Citrate synthase, mitochondrial OS=Mus musculus OX=10090 GN=Cs PE=1 SV=1	32	8138.62	4052.38	3284.66	4171.66	5072.81	3983.35	3599.83	4755.55	21117.4	3758.38	3696.6	3219.74	3565.25	3496.15	2435.07	0.907021	0.654766	1.46512	0.574421	Cs
sp|Q3ULJ0|GPD1L_MOUSE	Gpd1l	Glycerol-3-phosphate dehydrogenase 1-like protein OS=Mus musculus OX=10090 GN=Gpd1l PE=1 SV=2	6	629.167	214.352	202.188	204.426	261.543	350.174	272.005	507.048	2323.81	417.929	405.554	343.351	431.811	345.682	294.329	0.886895	0.636326	1.79706	0.471753	Gpd1l
sp|O88447|KLC1_MOUSE	Klc1	Kinesin light chain 1 OS=Mus musculus OX=10090 GN=Klc1 PE=1 SV=3	2	281.525	221.675	239.737	221.812	320.385	294.494	450.904	440.194	505.356	510.458	506.074	410.086	314.648	413.69	366.657	1.06894	0.746385	1.02078	0.919469	Klc1
sp|Q922J3|CLIP1_MOUSE	Clip1	CAP-Gly domain-containing linker protein 1 OS=Mus musculus OX=10090 GN=Clip1 PE=1 SV=1	32	3204.41	2966.4	2957.08	2973.3	3889.15	3229.31	4452.16	4340.95	4288.71	4379.93	4181.16	3327.11	2955.18	3491.06	3086.99	1.05031	0.678468	0.940118	0.616699	Clip1
sp|Q9D8N0|EF1G_MOUSE	Eef1g	Elongation factor 1-gamma OS=Mus musculus OX=10090 GN=Eef1g PE=1 SV=3	7	1102.04	898.665	987.943	871.091	1025.33	992.606	1341.65	1278.84	1681.64	1325.63	1229.15	1147.6	981.235	1057.05	1065.56	0.976411	0.82499	1.04513	0.758929	Eef1g
sp|Q9Z2I9|SUCB1_MOUSE	Sucla2	Succinate--CoA ligase [ADP-forming] subunit beta, mitochondrial OS=Mus musculus OX=10090 GN=Sucla2 PE=1 SV=2	50	20383.3	5361.07	4476.47	4776.49	6215.37	6386.74	4482.95	6415.8	40054.6	6478	6279.24	6429.1	10175.9	5420.34	4028.95	0.641339	0.295731	1.32571	0.700576	Sucla2
sp|P97823|LYPA1_MOUSE	Lypla1	Acyl-protein thioesterase 1 OS=Mus musculus OX=10090 GN=Lypla1 PE=1 SV=1	1	82.6564	33.287	34.6383	37.1321	44.6919	37.5902	35.9429	241.167	244.64	46.2485	44.8482	39.3288	48.1747	36.7764	36.4472	1.60209	0.485586	1.56961	0.52041	Lypla1
sp|Q9CR62|M2OM_MOUSE	Slc25a11	Mitochondrial 2-oxoglutarate/malate carrier protein OS=Mus musculus OX=10090 GN=Slc25a11 PE=1 SV=3	24	3261.61	1147.46	1142.24	1134.17	1533.33	1862.17	1315.55	2148.67	13823.8	2225.88	1885.18	2055.02	2905.15	1707.42	1676.08	0.776774	0.31653	1.8962	0.45387	Slc25a11
sp|Q91VR5|DDX1_MOUSE	Ddx1	ATP-dependent RNA helicase DDX1 OS=Mus musculus OX=10090 GN=Ddx1 PE=1 SV=1	5	683.617	726.214	604.793	692.727	795.658	607.883	1146.64	1137.7	1033.8	1011.54	1107.07	823.125	881.291	1028.03	804.03	1.0858	0.554291	0.877218	0.393383	Ddx1
sp|Q64669|NQO1_MOUSE	Nqo1	NAD(P)H dehydrogenase [quinone] 1 OS=Mus musculus OX=10090 GN=Nqo1 PE=1 SV=3	11	905.906	810.552	710.008	809.718	1297.04	1066.5	1797.14	1732.8	2123.58	2193.09	2539.8	1623.17	1370.39	1932.63	1285.23	1.17475	0.546504	0.962161	0.884397	Nqo1
sp|Q8VBT1|TXLNB_MOUSE	Txlnb	Beta-taxilin OS=Mus musculus OX=10090 GN=Txlnb PE=1 SV=2	35	3083.63	2494.31	2945.64	2428.63	3505.2	3338.42	4969.61	4868.1	5284.58	5639.68	4857.56	4361.61	3500.86	4129.72	4088.81	1.01185	0.951921	1.02021	0.915499	Txlnb
sp|P58252|EF2_MOUSE	Eef2	Elongation factor 2 OS=Mus musculus OX=10090 GN=Eef2 PE=1 SV=2	41	4345.8	4649.57	3209.42	3594.85	4906.67	3345.33	9600.93	9010.91	9485.69	6678.94	9093.54	5207.54	6113.31	9204.76	5067.71	1.21532	0.40637	0.867536	0.61692	Eef2
sp|Q61586|GPAT1_MOUSE	Gpam	Glycerol-3-phosphate acyltransferase 1, mitochondrial OS=Mus musculus OX=10090 GN=Gpam PE=1 SV=2	8	823.733	758.615	770.18	913.581	1100.56	970.248	964.251	948.302	1019.62	1049.84	1117.52	960.819	833.433	839.549	967.722	1.0392	0.673446	1.02263	0.739835	Gpam
tr|G3X9J1|G3X9J1_MOUSE	Slc8a1	Na(+)/Ca(2+)-exchange protein 1 OS=Mus musculus OX=10090 GN=Slc8a1 PE=1 SV=1	33	3279.35	2746.25	3091.24	2962.92	3776.89	3565.77	4662.01	4584.18	5977.79	4911.9	4195.03	4024.73	3860.01	3662.58	4037.18	0.963852	0.778107	1.05187	0.750556	Slc8a1
tr|Q43758|Q43758_SOYBN	PEROXFLAG	Ascorbate peroxidase engineered GN=PEROXFLAG PE=1 SV=1	22	3976.48	3869.1	4181.12	4137.3	4130.41	3966.17	4761.36	4571.89	4016.47	4109.59	4205.81	4278.29	4225.11	4401.83	4269.54	0.998548	0.9737	0.976509	0.52608	PEROXFLAG
sp|Q8BG32|PSD11_MOUSE	Psmd11	26S proteasome non-ATPase regulatory subunit 11 OS=Mus musculus OX=10090 GN=Psmd11 PE=1 SV=3	4	936.65	559.831	562.075	615.324	681.992	706.073	819.685	906.639	1743.22	717.798	722.262	628.434	621.616	656.519	596.787	0.950464	0.671926	1.14161	0.664461	Psmd11
sp|Q6ZWZ2|UB2R2_MOUSE	Ube2r2	Ubiquitin-conjugating enzyme E2 R2 OS=Mus musculus OX=10090 GN=Ube2r2 PE=1 SV=1	2	49.6417	71.7187	36.556	34.7592	58.7651	50.0695	71.5764	74.7667	70.8357	119.415	84.0486	90.0934	57.476	146.789	65.4464	1.31009	0.358022	0.940315	0.822352	Ube2r2
sp|O08715|AKAP1_MOUSE	Akap1	A-kinase anchor protein 1, mitochondrial OS=Mus musculus OX=10090 GN=Akap1 PE=1 SV=4	27	2222.4	2281.07	2288.5	2222.99	2933.23	2436.35	3840.92	3700.88	3316.09	3726.47	3722.64	3164.38	2914.89	3085.75	3035.04	1.05332	0.727391	0.953957	0.743251	Akap1
sp|Q8R105|VP37C_MOUSE	Vps37c	Vacuolar protein sorting-associated protein 37C OS=Mus musculus OX=10090 GN=Vps37c PE=1 SV=1	4	148.151	149.829	157.868	157.53	214.451	198.832	286.857	270.431	225.105	294.701	276.866	240.653	186.374	240.997	242.812	1.07355	0.69757	0.992229	0.963621	Vps37c
sp|Q9D328|NACHO_MOUSE	Tmem35a	Novel acetylcholine receptor chaperone OS=Mus musculus OX=10090 GN=Tmem35a PE=1 SV=1	2	574.124	148.213	132.701	114.406	205.096	282.428	146.85	338.314	2011.14	197.323	181.697	177.693	249.315	168.323	139.052	0.812503	0.604976	2.13961	0.459236	Tmem35a
sp|O70250|PGAM2_MOUSE	Pgam2	Phosphoglycerate mutase 2 OS=Mus musculus OX=10090 GN=Pgam2 PE=1 SV=3	8	1029.02	640.718	494.163	612.212	848.564	645.945	916.81	1030.14	2249.94	723.503	1000.2	586.864	643.566	917.701	575.555	1.1305	0.364361	1.15983	0.725759	Pgam2
sp|Q9DBJ1|PGAM1_MOUSE	Pgam1	Phosphoglycerate mutase 1 OS=Mus musculus OX=10090 GN=Pgam1 PE=1 SV=3	6	1267.62	802.129	621.836	733.075	1030.38	762.3	1302.52	1418.67	2551.12	923.227	1314.5	727.523	783.732	1205.4	729.617	1.15187	0.374895	1.07629	0.848679	Pgam1
sp|P19157|GSTP1_MOUSE	Gstp1	Glutathione S-transferase P 1 OS=Mus musculus OX=10090 GN=Gstp1 PE=1 SV=2	12	1306.17	1083.03	1003.3	940.848	1296.74	1096	2595.24	2774.22	3400.54	2068.99	2688.21	1831.59	1637.72	2194.19	1642.19	1.17399	0.530498	1.04967	0.874106	Gstp1
sp|Q05D44|IF2P_MOUSE	Eif5b	Eukaryotic translation initiation factor 5B OS=Mus musculus OX=10090 GN=Eif5b PE=1 SV=2	4	185.891	588.1	221.109	118.959	246.467	183.187	229.691	188.547	293.679	300.479	390.649	239.055	210.309	185.608	225.185	1.53002	0.214448	1.11182	0.517442	Eif5b
sp|P11438|LAMP1_MOUSE	Lamp1	Lysosome-associated membrane glycoprotein 1 OS=Mus musculus OX=10090 GN=Lamp1 PE=1 SV=2	1	190.575	130.269	223.352	79.4527	96.9597	179.048	46.2469	100.806	105.613	75.8263	62.7745	92.0418	76.3411	58.2466	98.0629	0.958616	0.894342	1.4903	0.239847	Lamp1
sp|Q9EPM5|SYNCI_MOUSE	Sync	Syncoilin OS=Mus musculus OX=10090 GN=Sync PE=1 SV=1	1	25.9276	19.9606	23.5011	22.9086	27.3916	23.4795	32.4299	35.6483	38.5805	37.126	32.3898	33.0206	32.5884	29.8216	29.487	0.961792	0.761856	0.980714	0.883637	Sync
sp|Q8VCF0|MAVS_MOUSE	Mavs	Mitochondrial antiviral-signaling protein OS=Mus musculus OX=10090 GN=Mavs PE=1 SV=1	18	1736.63	1625.79	1722.98	1712.79	2452.39	2273.39	2609.4	2725.4	2673.86	2982.6	2528.43	2475.39	2102.02	2040.75	2309.77	1.02058	0.888617	1.02799	0.837839	Mavs
sp|P26040|EZRI_MOUSE	Ezr	Ezrin OS=Mus musculus OX=10090 GN=Ezr PE=1 SV=3	30	1868.32	1596.09	2206.18	1618.49	2442.18	3387.44	3550.76	3291.13	5377.13	4254.67	3866.05	4448.09	2330.12	3194.54	4047.33	1.05635	0.816718	1.42899	0.149918	Ezr
sp|P26043|RADI_MOUSE	Rdx	Radixin OS=Mus musculus OX=10090 GN=Rdx PE=1 SV=3	1	17.6306	17.593	17.6775	19.9333	18.0641	16.4352	31.0859	23.5009	31.725	23.9559	25.7496	13.981	21.8799	22.5361	20.5833	0.938491	0.627589	0.876984	0.486272	Rdx
sp|P42125|ECI1_MOUSE	Eci1	Enoyl-CoA delta isomerase 1, mitochondrial OS=Mus musculus OX=10090 GN=Eci1 PE=1 SV=2	18	4634.63	2339.2	2023.27	2604.71	2824.97	2447.62	2300.41	2671.13	9549.4	2260.5	2292.69	1995.16	2277.13	2007.25	1465.67	0.862038	0.443153	1.24179	0.679666	Eci1
sp|Q9D8Y1|T126A_MOUSE	Tmem126a	Transmembrane protein 126A OS=Mus musculus OX=10090 GN=Tmem126a PE=1 SV=1	2	125.756	74.6179	86.6439	82.8478	88.9388	109.992	111.377	149.282	516.113	118.058	105.892	99.6263	125.326	87.1204	85.7518	0.89791	0.471805	1.59422	0.451593	Tmem126a
sp|Q99LI8|HGS_MOUSE	Hgs	Hepatocyte growth factor-regulated tyrosine kinase substrate OS=Mus musculus OX=10090 GN=Hgs PE=1 SV=2	7	619.232	649.365	648.703	609.456	795.749	679.548	1046.43	1016.33	910.679	971.478	1027.55	922.251	739.794	970.538	812.221	1.11869	0.43965	0.996742	0.981158	Hgs
sp|P47934|CACP_MOUSE	Crat	Carnitine O-acetyltransferase OS=Mus musculus OX=10090 GN=Crat PE=1 SV=3	14	3202.48	1825.15	1561.39	1935.37	2182.41	1756.47	1781.4	2098.01	6581.29	1636.25	1598.89	1475.43	1390.94	1562.12	1137.43	0.931648	0.700117	1.25794	0.645094	Crat
sp|A6H8H2|DEN4C_MOUSE	Dennd4c	DENN domain-containing protein 4C OS=Mus musculus OX=10090 GN=Dennd4c PE=1 SV=1	4	351.231	319.859	319.07	331.601	405.651	343.214	638.318	566.618	633.064	538.852	640.944	448.409	437.092	563.045	449.091	1.08664	0.642819	0.954618	0.801172	Dennd4c
tr|E9Q8Q6|E9Q8Q6_MOUSE	Ccdc141	Coiled-coil domain-containing 141 OS=Mus musculus OX=10090 GN=Ccdc141 PE=1 SV=2	1	32.7758	17.0951	18.9493	23.3723	24.9453	29.9917	38.8647	55.4712	44.6091	40.9718	37.1066	45.5037	52.4397	48.183	37.3396	0.970157	0.898724	0.93615	0.735914	Ccdc141
sp|Q91XE8|TM205_MOUSE	Tmem205	Transmembrane protein 205 OS=Mus musculus OX=10090 GN=Tmem205 PE=1 SV=1	6	742.976	193.126	182.491	168.615	229.644	409.205	183.161	614.138	3375.37	420.919	416.955	451.109	454.468	286.347	248.483	0.883293	0.732977	2.36869	0.410799	Tmem205
sp|P62334|PRS10_MOUSE	Psmc6	26S proteasome regulatory subunit 10B OS=Mus musculus OX=10090 GN=Psmc6 PE=1 SV=1	4	924.747	822.189	748.874	990.471	1048.43	903.064	1144.11	1179.48	1148.09	811.766	825.95	720.25	670.842	713.746	691.156	1.01054	0.936728	0.927233	0.586395	Psmc6
sp|Q8BTX9|HSDL1_MOUSE	Hsdl1	Inactive hydroxysteroid dehydrogenase-like protein 1 OS=Mus musculus OX=10090 GN=Hsdl1 PE=1 SV=1	4	887.584	462.729	491.541	489.373	661.807	701.464	569.452	715.405	2260.2	635.29	584.361	613.894	674.839	497.602	539.67	0.897242	0.438956	1.41462	0.454015	Hsdl1
sp|Q99M07|COA5_MOUSE	Coa5	Cytochrome c oxidase assembly factor 5 OS=Mus musculus OX=10090 GN=Coa5 PE=1 SV=1	3	629.142	327.637	578.717	391.537	458.31	546.771	343.558	355.579	368.956	317.155	228.251	288.332	291.081	178.136	307.882	0.784758	0.310087	1.05992	0.790518	Coa5
sp|Q60864|STIP1_MOUSE	Stip1	Stress-induced-phosphoprotein 1 OS=Mus musculus OX=10090 GN=Stip1 PE=1 SV=1	6	517.519	446.171	387.222	426.987	564.871	415.836	828.605	729.013	707.911	606.84	712.244	501.037	477.16	682.651	467.833	1.09724	0.548494	0.867953	0.428921	Stip1
sp|O70571|PDK4_MOUSE	Pdk4	[Pyruvate dehydrogenase (acetyl-transferring)] kinase isozyme 4, mitochondrial OS=Mus musculus OX=10090 GN=Pdk4 PE=1 SV=1	2	734.142	530.217	492.42	466.682	616.122	488.729	402.809	401.963	566.142	655.453	610.994	495.161	395.082	419.837	396.041	0.971729	0.860776	0.918741	0.577563	Pdk4
sp|Q91VD9|NDUS1_MOUSE	Ndufs1	NADH-ubiquinone oxidoreductase 75 kDa subunit, mitochondrial OS=Mus musculus OX=10090 GN=Ndufs1 PE=1 SV=2	66	13566.3	6887.25	5916.55	7075.76	8778.57	7611.81	6528.86	7720.94	31357.1	7686.92	7094.61	6587.98	6600.57	6463.67	5066.94	0.891135	0.535439	1.36379	0.578093	Ndufs1
sp|Q62165|DAG1_MOUSE	Dag1	Dystroglycan OS=Mus musculus OX=10090 GN=Dag1 PE=1 SV=4	9	1332.73	1103.02	1568.57	1505.04	1938.37	2062.75	1562.58	1666.41	1739.23	1885.01	1317.12	1513.62	1176.92	1010.29	1507.2	0.94277	0.696443	1.1245	0.275556	Dag1
sp|Q8BFP9|PDK1_MOUSE	Pdk1	[Pyruvate dehydrogenase (acetyl-transferring)] kinase isozyme 1, mitochondrial OS=Mus musculus OX=10090 GN=Pdk1 PE=1 SV=2	4	288.123	235.722	189.531	199.928	235.417	196.711	276.647	304.498	585.042	321.189	293.098	283.368	279.509	251.365	274.121	0.966826	0.723381	1.11966	0.675059	Pdk1
sp|Q9JK42|PDK2_MOUSE	Pdk2	[Pyruvate dehydrogenase (acetyl-transferring)] kinase isozyme 2, mitochondrial OS=Mus musculus OX=10090 GN=Pdk2 PE=1 SV=2	1	82.2873	134.453	67.5592	86.7477	82.1344	74.0542	81.3872	76.6873	103.798	84.4124	87.886	73.3306	77.0699	80.6271	79.2562	1.1211	0.382557	0.966239	0.681443	Pdk2
sp|P17742|PPIA_MOUSE	Ppia	Peptidyl-prolyl cis-trans isomerase A OS=Mus musculus OX=10090 GN=Ppia PE=1 SV=2	5	1857.55	226.875	151.1	286.874	338.817	235.969	212.638	453.941	804.785	173.35	185.395	188.383	160.988	166.45	190.218	0.509578	0.453302	0.583509	0.542914	Ppia
sp|Q8CGK3|LONM_MOUSE	Lonp1	Lon protease homolog, mitochondrial OS=Mus musculus OX=10090 GN=Lonp1 PE=1 SV=2	3	419.875	201.103	174.439	219.718	248.703	201.057	251.515	245.196	763.802	245.971	229.81	224.51	219.449	219.335	169.889	0.843438	0.304517	1.1306	0.776617	Lonp1
sp|Q8BRF7|SCFD1_MOUSE	Scfd1	Sec1 family domain-containing protein 1 OS=Mus musculus OX=10090 GN=Scfd1 PE=1 SV=1	1	23.3975	17.0144	20.0974	22.0611	23.5434	16.6145	14.6735	19.9671	34.4479	26.0037	18.8399	17.1336	20.0308	21.4648	16.3834	0.94973	0.641617	0.985967	0.941506	Scfd1
sp|Q9EQ06|DHB11_MOUSE	Hsd17b11	Estradiol 17-beta-dehydrogenase 11 OS=Mus musculus OX=10090 GN=Hsd17b11 PE=1 SV=1	1	42.3481	31.0722	29.0476	42.6005	38.2664	35.0369	57.2355	52.8023	91.9694	48.0488	35.4782	36.7684	42.7845	38.9149	44.3954	0.843431	0.15408	1.01803	0.944767	Hsd17b11
sp|Q6ZQ38|CAND1_MOUSE	Cand1	Cullin-associated NEDD8-dissociated protein 1 OS=Mus musculus OX=10090 GN=Cand1 PE=1 SV=2	3	351.511	275.416	281.754	261.855	328.26	316.008	490.416	455.722	859.903	531.766	599.469	451.471	398.766	526.881	414.729	1.07444	0.70542	1.14233	0.625991	Cand1
sp|Q6ZQ73|CAND2_MOUSE	Cand2	Cullin-associated NEDD8-dissociated protein 2 OS=Mus musculus OX=10090 GN=Cand2 PE=1 SV=2	8	944.528	853.117	748.145	780.015	1021.33	892.01	1707.98	1516.97	1904.54	1678.19	1859.31	1344.86	1107.93	1685.85	1199.52	1.11545	0.61138	0.979165	0.927942	Cand2
sp|O70305|ATX2_MOUSE	Atxn2	Ataxin-2 OS=Mus musculus OX=10090 GN=Atxn2 PE=1 SV=1	9	729.466	799.779	789.304	746.94	985.781	864.042	1233.51	1158.2	1302.71	1227.72	1387.54	1136.06	930.511	1216.4	1096.03	1.13959	0.390013	1.06573	0.67049	Atxn2
tr|F6U2C2|F6U2C2_MOUSE	Atxn2	Ataxin-2 (Fragment) OS=Mus musculus OX=10090 GN=Atxn2 PE=1 SV=1	1	42.0212	31.4249	43.887	37.8483	42.6312	51.2986	42.6602	57.7323	79.9397	53.2971	65.144	56.1396	54.4164	54.334	48.353	1.09131	0.553474	1.21445	0.203687	Atxn2
sp|P68372|TBB4B_MOUSE	Tubb4b	Tubulin beta-4B chain OS=Mus musculus OX=10090 GN=Tubb4b PE=1 SV=1	31	4246.37	3477.23	3877.62	3246.06	3863.33	3754.61	5013.82	4928.11	5504.12	4919.01	4524.41	4218.11	3840.53	3790.81	4118.63	0.967934	0.756447	1.00975	0.9299	Tubb4b
sp|P99024|TBB5_MOUSE	Tubb5	Tubulin beta-5 chain OS=Mus musculus OX=10090 GN=Tubb5 PE=1 SV=1	1	307.851	235.406	276.902	231.42	256.294	257.791	369.204	317.3	367.81	369.677	296.105	303.729	241.828	262.517	338.733	0.899763	0.385194	1.01644	0.892656	Tubb5
sp|P14131|RS16_MOUSE	Rps16	40S ribosomal protein S16 OS=Mus musculus OX=10090 GN=Rps16 PE=1 SV=4	6	888.741	686.78	687.181	753.686	887.717	894.978	1012.53	987.944	1491.5	1334.77	1159.33	1045.62	793.054	947.404	1031.95	0.976247	0.865159	1.07704	0.673388	Rps16
sp|Q99LX0|PARK7_MOUSE	Park7	Parkinson disease protein 7 homolog OS=Mus musculus OX=10090 GN=Park7 PE=1 SV=1	6	2715.07	690.602	639.952	765.175	1089.3	948.876	1167.97	1497.28	2922.3	1181.43	1129.92	857.871	728.861	922.368	829.789	0.812604	0.543208	0.945152	0.900653	Park7
sp|Q3U0B3|DHR11_MOUSE	Dhrs11	Dehydrogenase/reductase SDR family member 11 OS=Mus musculus OX=10090 GN=Dhrs11 PE=1 SV=1	1	144.836	101.548	90.0264	76.3787	120.909	93.4046	161.045	168.088	212.794	131.939	165.613	94.4044	100.038	134.011	113.929	1.12362	0.469691	0.984243	0.946461	Dhrs11
sp|Q3U1J4|DDB1_MOUSE	Ddb1	DNA damage-binding protein 1 OS=Mus musculus OX=10090 GN=Ddb1 PE=1 SV=2	5	408.468	383.951	314.741	370.766	389.57	319.605	569.223	520.774	625.057	447.792	511.031	362.093	401.773	510.001	339.447	1.05337	0.628487	0.89214	0.506954	Ddb1
sp|Q9D0L7|ARM10_MOUSE	Armc10	Armadillo repeat-containing protein 10 OS=Mus musculus OX=10090 GN=Armc10 PE=1 SV=1	2	446.161	329.967	354.132	338.798	456.401	444.343	440.733	509.704	930.038	526.003	432.889	474.011	471.056	393.895	438.035	0.955058	0.653624	1.18797	0.456775	Armc10
sp|Q6R0H7|GNAS1_MOUSE	Gnas	Guanine nucleotide-binding protein G(s) subunit alpha isoforms XLas OS=Mus musculus OX=10090 GN=Gnas PE=1 SV=1	14	1518.32	1325.72	1451.83	1399.04	1888.76	1647.84	2238.33	2303.45	2917.95	2105.69	2022.95	1892.65	1633.37	1566.09	1646.32	1.02386	0.863296	1.07441	0.680151	Gnas
sp|P08752|GNAI2_MOUSE	Gnai2	Guanine nucleotide-binding protein G(i) subunit alpha-2 OS=Mus musculus OX=10090 GN=Gnai2 PE=1 SV=5	11	1565.7	1008.8	1039.45	1015.89	1312.93	1348.22	1603.82	1729.23	3274.54	1750.36	1525.6	1528.86	1501.56	1369.82	1409.94	0.933988	0.585249	1.15646	0.591207	Gnai2
sp|P27601|GNA13_MOUSE	Gna13	Guanine nucleotide-binding protein subunit alpha-13 OS=Mus musculus OX=10090 GN=Gna13 PE=1 SV=1	1	200.07	171.687	158.044	178.392	198.852	181.547	249.17	243.874	330.882	246.799	205.727	209.618	170.403	168.324	216.141	0.946049	0.615007	1.04919	0.770871	Gna13
sp|P18872|GNAO_MOUSE	Gnao1	Guanine nucleotide-binding protein G(o) subunit alpha OS=Mus musculus OX=10090 GN=Gnao1 PE=1 SV=3	2	177.028	137.955	180.536	176.439	209.007	182.247	176.76	204.775	266.023	201.708	190.761	193.21	167.984	163.513	159.599	1.00677	0.93545	1.09078	0.417647	Gnao1
sp|P10107|ANXA1_MOUSE	Anxa1	Annexin A1 OS=Mus musculus OX=10090 GN=Anxa1 PE=1 SV=2	3	209.101	171.275	147.156	129.719	144.124	177.722	220.802	254.577	942.466	207.083	152.619	1643.75	195.098	184.052	430.346	0.942654	0.675739	3.47414	0.131024	Anxa1
sp|Q60770|STXB3_MOUSE	Stxbp3	Syntaxin-binding protein 3 OS=Mus musculus OX=10090 GN=Stxbp3 PE=1 SV=1	2	157.342	109.994	116.76	114.352	139.759	126.057	194.397	187.679	261.528	164.016	146.777	143.102	133.305	133.44	142.49	0.940055	0.636272	1.03475	0.862657	Stxbp3
sp|P54923|ADPRH_MOUSE	Adprh	[Protein ADP-ribosylarginine] hydrolase OS=Mus musculus OX=10090 GN=Adprh PE=1 SV=1	2	180.765	164.747	154.67	197.097	250.834	197.819	406.855	357.684	407.749	360.819	464.295	274.977	235.312	377.292	270.221	1.16946	0.51762	0.945387	0.815674	Adprh
sp|Q8VEM8|MPCP_MOUSE	Slc25a3	Phosphate carrier protein, mitochondrial OS=Mus musculus OX=10090 GN=Slc25a3 PE=1 SV=1	54	12576.2	5773.95	5653.11	6035.28	7934.39	8342.83	6302.38	7399.38	31754.8	8063.84	7425.61	8121.57	12447.1	6084.08	5482.77	0.762082	0.18802	1.30667	0.607373	Slc25a3
sp|P54116|STOM_MOUSE	Stom	Stomatin OS=Mus musculus OX=10090 GN=Stom PE=1 SV=3	7	1151.81	342.841	250.619	295.036	370.395	717.796	382.95	834.846	5016.19	659.759	669.323	709.144	980.684	565.152	443.901	0.801834	0.489018	2.05682	0.44665	Stom
sp|P49817|CAV1_MOUSE	Cav1	Caveolin-1 OS=Mus musculus OX=10090 GN=Cav1 PE=1 SV=1	8	1662.27	457.888	377.514	449.221	534.208	918.055	310.586	1279.04	7977.54	922.545	651.046	894.611	913.943	613.213	436.637	0.830185	0.617647	2.49012	0.418324	Cav1
sp|P51637|CAV3_MOUSE	Cav3	Caveolin-3 OS=Mus musculus OX=10090 GN=Cav3 PE=1 SV=1	9	1866.38	803.874	560.964	688.743	1051.18	2015.19	693.557	2206.45	11957.2	2105.06	1234.87	1613.56	2356.52	1294.94	1032.08	0.854876	0.615337	2.22807	0.409092	Cav3
sp|Q99PL5|RRBP1_MOUSE	Rrbp1	Ribosome-binding protein 1 OS=Mus musculus OX=10090 GN=Rrbp1 PE=1 SV=2	6	407.005	285.036	322.105	303.629	304.799	348.983	445.059	405.484	776.395	472.9	483.025	423.712	459.486	389.918	464.728	0.894728	0.378605	1.11869	0.584258	Rrbp1
sp|Q8VEE1|LMCD1_MOUSE	Lmcd1	LIM and cysteine-rich domains protein 1 OS=Mus musculus OX=10090 GN=Lmcd1 PE=1 SV=1	2	113.253	93.4795	91.3075	91.1774	124.365	109.769	170.009	170.679	182.108	142.314	178.982	125.421	103.655	152.645	139.554	1.16077	0.374724	1.04473	0.797922	Lmcd1
tr|A0A0R4J259|A0A0R4J259_MOUSE	Syncrip	Heterogeneous nuclear ribonucleoprotein Q OS=Mus musculus OX=10090 GN=Syncrip PE=1 SV=1	26	3541.72	2972.06	3760.2	2923.13	3708.07	3945.67	3210.83	3415.62	3215.98	3726.42	3340.31	3314.06	2410.06	3033.38	3260.22	1.04157	0.63822	1.1065	0.257563	Syncrip
sp|O88685|PRS6A_MOUSE	Psmc3	26S proteasome regulatory subunit 6A OS=Mus musculus OX=10090 GN=Psmc3 PE=1 SV=2	8	680.656	651.915	1108.68	727.95	870.722	731.65	1021.9	996.506	993.1	855.124	947.149	735.683	687.671	834.786	670.854	1.08249	0.477045	1.06711	0.632862	Psmc3
sp|P38647|GRP75_MOUSE	Hspa9	Stress-70 protein, mitochondrial OS=Mus musculus OX=10090 GN=Hspa9 PE=1 SV=3	23	4727.53	1894.95	1684.16	1946.16	2492.47	1831.93	2115.98	2500.01	4490.96	1948.94	1961.46	1685.95	1691.37	1887.33	1605.84	0.863736	0.576773	0.908999	0.783053	Hspa9
sp|P63017|HSP7C_MOUSE	Hspa8	Heat shock cognate 71 kDa protein OS=Mus musculus OX=10090 GN=Hspa8 PE=1 SV=1	48	5325.3	5018.54	4385.63	5077.45	7088.22	5253.25	9056.83	8702.85	7706.39	7621.1	9704.11	6410.51	5966.04	8769.08	5934.92	1.1887	0.297274	0.898446	0.495268	Hspa8
sp|P20029|BIP_MOUSE	Hspa5	Endoplasmic reticulum chaperone BiP OS=Mus musculus OX=10090 GN=Hspa5 PE=1 SV=3	12	1599.72	1039.35	923.547	1102.15	1339.99	1104.17	1520.73	1543.91	1925.8	1351.37	1521.41	1149.87	1100.53	1486.01	1261.62	1.03838	0.723075	0.953631	0.765714	Hspa5
sp|Q07076|ANXA7_MOUSE	Anxa7	Annexin A7 OS=Mus musculus OX=10090 GN=Anxa7 PE=1 SV=2	23	1709.78	1639.48	1677.92	1744.68	2544.06	2115.83	2932.98	2800.02	2654.32	3146.94	3086.45	2348.01	2021.67	2588.48	2135.41	1.0954	0.586653	0.945954	0.725706	Anxa7
sp|Q9CQ75|NDUA2_MOUSE	Ndufa2	NADH dehydrogenase [ubiquinone] 1 alpha subcomplex subunit 2 OS=Mus musculus OX=10090 GN=Ndufa2 PE=1 SV=3	15	5971.51	2110.78	732.928	1886.27	3012.23	1285.98	421.319	1705.98	4519.9	646.378	680.261	740.76	745.54	709.83	478.823	0.849867	0.803754	0.802231	0.77352	Ndufa2
sp|Q9CQ62|DECR_MOUSE	Decr1	2,4-dienoyl-CoA reductase [(3E)-enoyl-CoA-producing], mitochondrial OS=Mus musculus OX=10090 GN=Decr1 PE=1 SV=1	26	6380.95	2990.88	2779.34	3156.56	3971.43	3563.37	3191.72	3855.97	17629.8	3461.77	3181.69	3080.23	3185.24	2997.36	2338.57	0.877225	0.494114	1.51687	0.524619	Decr1
sp|Q9WTP6|KAD2_MOUSE	Ak2	Adenylate kinase 2, mitochondrial OS=Mus musculus OX=10090 GN=Ak2 PE=1 SV=5	12	1598.97	1076.31	1238.15	1244.76	1751.35	1553.55	1836.49	1976.92	2582.29	1999.76	1369.66	1642.28	1588.92	1228.76	1768.44	0.895282	0.434562	1.06238	0.699867	Ak2
sp|P50544|ACADV_MOUSE	Acadvl	Very long-chain specific acyl-CoA dehydrogenase, mitochondrial OS=Mus musculus OX=10090 GN=Acadvl PE=1 SV=3	60	13558.5	8771.44	6079.96	9054.13	10861.6	6596.19	11412.6	11816	29267.5	7491.22	9365.55	6784.89	9433.85	8818.2	5110.2	0.974141	0.833135	1.05669	0.906224	Acadvl
sp|Q91WS0|CISD1_MOUSE	Cisd1	CDGSH iron-sulfur domain-containing protein 1 OS=Mus musculus OX=10090 GN=Cisd1 PE=1 SV=1	10	3855.33	1408.8	1450.1	1328.07	1977.22	1866.64	1045.19	1656.34	6176.2	1580.55	1246.37	1298.77	1617.26	1027.2	1187.47	0.776111	0.448223	1.27081	0.64808	Cisd1
sp|Q9CQJ8|NDUB9_MOUSE	Ndufb9	NADH dehydrogenase [ubiquinone] 1 beta subcomplex subunit 9 OS=Mus musculus OX=10090 GN=Ndufb9 PE=1 SV=3	7	870.593	426.198	313.227	405.226	542.875	428.695	279.983	394.104	1247.58	375.06	317.055	335.579	287.815	265.443	230.507	0.876953	0.659589	1.15185	0.763575	Ndufb9
sp|O88441|MTX2_MOUSE	Mtx2	Metaxin-2 OS=Mus musculus OX=10090 GN=Mtx2 PE=1 SV=1	10	1093.22	968.593	855.032	963.699	1282.65	987.682	1024.57	1091.65	1865.52	1206	1084.57	980.772	1135.06	1020.97	1069.56	1.00477	0.941106	1.06197	0.727987	Mtx2
sp|Q61584|FXR1_MOUSE	Fxr1	Fragile X mental retardation syndrome-related protein 1 OS=Mus musculus OX=10090 GN=Fxr1 PE=1 SV=2	20	1547.25	1782.48	1825.75	1728.83	1905.29	1865.51	2055.81	2157.44	2011.71	2426.74	2382.51	2165.71	1884.64	2148.13	2208.16	1.07597	0.447409	1.04496	0.621316	Fxr1
sp|Q9WVR4|FXR2_MOUSE	Fxr2	Fragile X mental retardation syndrome-related protein 2 OS=Mus musculus OX=10090 GN=Fxr2 PE=1 SV=1	2	132.525	134.516	127.071	130.907	121.847	122.074	198.412	185.382	202.118	160.515	138.034	153.721	139.35	141.377	143.228	0.946761	0.639271	0.982281	0.891066	Fxr2
sp|Q99JI4|PSMD6_MOUSE	Psmd6	26S proteasome non-ATPase regulatory subunit 6 OS=Mus musculus OX=10090 GN=Psmd6 PE=1 SV=1	7	1443.39	349.601	342.526	324.073	366.353	456.494	320.476	489.889	2068.89	347.29	393.103	325.079	434.671	339.852	272.07	0.675563	0.421907	1.20738	0.778178	Psmd6
sp|Q9R112|SQOR_MOUSE	Sqor	Sulfide:quinone oxidoreductase, mitochondrial OS=Mus musculus OX=10090 GN=Sqor PE=1 SV=3	1	28.6994	14.74	11.5333	13.929	14.4298	13.7844	17.5747	19.0243	59.9047	17.6497	18.5837	19.0124	19.1273	16.8818	19.6222	0.862647	0.344832	1.27714	0.577336	Sqor
sp|B9EJ86|OSBL8_MOUSE	Osbpl8	Oxysterol-binding protein-related protein 8 OS=Mus musculus OX=10090 GN=Osbpl8 PE=1 SV=1	6	799.918	768.865	759.403	891.172	1008.07	878.343	875.737	892.387	920.183	1036.26	983.389	844.516	797.521	781.989	772.071	1.00775	0.920085	0.948623	0.420331	Osbpl8
sp|O08547|SC22B_MOUSE	Sec22b	Vesicle-trafficking protein SEC22b OS=Mus musculus OX=10090 GN=Sec22b PE=1 SV=3	12	1427.75	1055.17	1260.28	1222.38	1500.21	1508.74	1298.79	1387.07	2403.82	1486.44	1181.22	1205.65	1307.56	1035.68	1151.86	0.913454	0.291605	1.11678	0.525788	Sec22b
sp|Q60649|CLPB_MOUSE	Clpb	Caseinolytic peptidase B protein homolog OS=Mus musculus OX=10090 GN=Clpb PE=1 SV=1	4	176.49	149.77	156.766	159.919	189.607	180.75	185.417	222.444	256.262	197.821	142.542	159.447	186.585	130.293	165.463	0.921018	0.45424	1.01374	0.902218	Clpb
sp|Q8CG76|ARK72_MOUSE	Akr7a2	Aflatoxin B1 aldehyde reductase member 2 OS=Mus musculus OX=10090 GN=Akr7a2 PE=1 SV=3	3	241.461	138.535	143.632	154.38	163.013	180.979	244.891	230.216	405.162	235.442	198.598	256.521	192.197	184.693	187.139	0.856496	0.228324	1.09834	0.682898	Akr7a2
sp|P03899|NU3M_MOUSE	Mtnd3	NADH-ubiquinone oxidoreductase chain 3 OS=Mus musculus OX=10090 GN=Mtnd3 PE=1 SV=3	4	542.71	200.75	121.878	100.762	194.354	296.94	134.115	290.501	2654.57	285.926	182.463	264.22	374.503	171.816	192.536	0.723138	0.369281	2.45487	0.422268	Mtnd3
sp|P62849|RS24_MOUSE	Rps24	40S ribosomal protein S24 OS=Mus musculus OX=10090 GN=Rps24 PE=1 SV=1	11	1239.24	1358.62	886.759	1377.23	2387.53	2120.91	1227.56	2257.44	4136.09	2840.69	2597.01	3052.84	3271.61	2122.77	4054.49	1.07704	0.761733	1.43136	0.288529	Rps24
sp|Q62176|RBM38_MOUSE	Rbm38	RNA-binding protein 38 OS=Mus musculus OX=10090 GN=Rbm38 PE=1 SV=2	4	471.485	467.328	493.455	429.17	623.309	569.452	591.457	626.963	674.736	733.627	703.371	619.525	488.381	611.7	606.429	1.11737	0.368081	1.09192	0.446732	Rbm38
sp|O54931|AKAP2_MOUSE	Akap2	A-kinase anchor protein 2 OS=Mus musculus OX=10090 GN=Akap2 PE=1 SV=3	8	441.679	446.973	476.203	398.034	558.517	447.891	899.34	871.166	731.48	790.573	903.206	626.265	566.685	766.973	633.67	1.1455	0.514849	0.941607	0.753321	Akap2
sp|Q8R2Y8|PTH2_MOUSE	Ptrh2	Peptidyl-tRNA hydrolase 2, mitochondrial OS=Mus musculus OX=10090 GN=Ptrh2 PE=1 SV=1	5	664.431	457.563	624.184	546.382	665.777	732.952	621.015	700.315	1244.45	802.242	563.278	664.447	630.427	482.541	730.42	0.878994	0.251531	1.22422	0.25985	Ptrh2
sp|Q91ZN5|S35B2_MOUSE	Slc35b2	Adenosine 3'-phospho 5'-phosphosulfate transporter 1 OS=Mus musculus OX=10090 GN=Slc35b2 PE=1 SV=1	3	438.195	145.167	140.468	137.965	162.313	264.405	186.189	434.464	2490.47	292.627	327.564	334.113	391.187	256.399	231.329	0.916845	0.767554	2.39308	0.40101	Slc35b2
sp|Q9DC29|ABCB6_MOUSE	Abcb6	ATP-binding cassette sub-family B member 6 OS=Mus musculus OX=10090 GN=Abcb6 PE=1 SV=1	1	33.8258	23.7686	20.9214	25.6073	21.6074	26.9629	36.2724	38.2992	83.7286	34.0304	29.9889	31.3898	31.2979	29.1062	29.087	0.886586	0.318036	1.19285	0.607066	Abcb6
sp|P60904|DNJC5_MOUSE	Dnajc5	DnaJ homolog subfamily C member 5 OS=Mus musculus OX=10090 GN=Dnajc5 PE=1 SV=1	11	1311.68	678.698	829.137	904.448	1158.29	1592.1	2536.8	2023.42	3283.62	2069.42	1900.41	1832.31	1284.43	1282.83	1360.62	0.868859	0.597589	1.09757	0.762994	Dnajc5
sp|Q80VJ2|SRA1_MOUSE	Sra1	Steroid receptor RNA activator 1 OS=Mus musculus OX=10090 GN=Sra1 PE=1 SV=3	1	91.9948	72.8246	93.8124	84.9876	110.331	108.438	187.189	175.667	162.602	235.108	188.113	136.729	117.237	148.476	153.124	0.970545	0.909888	0.913734	0.70933	Sra1
sp|Q3TLH4|PRC2C_MOUSE	Prrc2c	Protein PRRC2C OS=Mus musculus OX=10090 GN=Prrc2c PE=1 SV=3	3	261.544	252.511	251.323	261.76	357.809	252.498	452.283	454.436	386.26	436.851	516.451	390.339	310.018	475.842	337.826	1.19425	0.321546	0.939499	0.698645	Prrc2c
sp|Q8BG67|EFR3A_MOUSE	Efr3a	Protein EFR3 homolog A OS=Mus musculus OX=10090 GN=Efr3a PE=1 SV=1	9	1059.35	886.083	875.347	960.005	1196.82	1088.9	1184.41	1224.19	1832.83	1199.36	1046.32	967.994	1031.2	930.771	1008.75	0.972372	0.724104	1.06247	0.714251	Efr3a
sp|Q91WD5|NDUS2_MOUSE	Ndufs2	NADH dehydrogenase [ubiquinone] iron-sulfur protein 2, mitochondrial OS=Mus musculus OX=10090 GN=Ndufs2 PE=1 SV=1	10	1839.23	1016.26	869.063	1000.42	1240.67	988.294	1008.87	1084.44	2935.12	905.625	890.73	785.109	811.542	878.496	645.101	0.918233	0.656003	1.11804	0.784561	Ndufs2
sp|P35980|RL18_MOUSE	Rpl18	60S ribosomal protein L18 OS=Mus musculus OX=10090 GN=Rpl18 PE=1 SV=3	9	1272.29	913.002	1149.99	669.816	947.903	875.829	661.638	1002.42	1663.04	1270.12	916.852	980.681	887.215	1164.12	874.918	1.03848	0.805716	1.16454	0.457641	Rpl18
tr|A0A0R4J1T1|A0A0R4J1T1_MOUSE	Sorbs2	Sorbin and SH3 domain-containing protein 2 (Fragment) OS=Mus musculus OX=10090 GN=Sorbs2 PE=1 SV=1	29	2246.83	2269.46	2755.8	2116.6	3020.63	3388.48	4197.97	4549.97	4947.16	4197.81	5113.51	4773.74	2970.24	4415.57	4571.57	1.23139	0.326489	1.29927	0.170545	Sorbs2
tr|B2RXQ9|B2RXQ9_MOUSE	Sorbs2	Sorbin and SH3 domain-containing protein 2 OS=Mus musculus OX=10090 GN=Sorbs2 PE=1 SV=1	4	192.428	235.801	258.114	242.572	430.067	417.223	500.539	552.815	568.666	506.03	670.507	560.377	340.078	595.237	478.994	1.39446	0.196322	1.28161	0.277088	Sorbs2
tr|A0A5F8MPQ4|A0A5F8MPQ4_MOUSE	Sorbs2	Sorbin and SH3 domain-containing protein 2 (Fragment) OS=Mus musculus OX=10090 GN=Sorbs2 PE=1 SV=1	1	182.104	152.303	145.768	142.095	154.668	150.122	237.603	240.756	262.987	202.123	216.859	194.093	208.424	222.704	186.547	1.01537	0.904997	0.966234	0.809511	Sorbs2
tr|D3Z0N2|D3Z0N2_MOUSE	Sorbs2	Sorbin and SH3 domain-containing protein 2 (Fragment) OS=Mus musculus OX=10090 GN=Sorbs2 PE=1 SV=1	2	153.519	97.0273	115.848	129.654	99.4513	164.818	316.092	149.12	254.798	286.323	151.986	164.149	187.973	132.438	163.64	0.586853	0.0509136	0.804102	0.358536	Sorbs2
sp|Q9D6R2|IDH3A_MOUSE	Idh3a	Isocitrate dehydrogenase [NAD] subunit alpha, mitochondrial OS=Mus musculus OX=10090 GN=Idh3a PE=1 SV=1	18	5646.54	2477.35	1988.21	2428.12	3228.69	2275.29	2467.23	2903.18	6111.73	2248.93	2184.77	1920.75	1913.76	2079.09	1534.36	0.875447	0.623276	0.940546	0.876148	Idh3a
sp|Q9D8E6|RL4_MOUSE	Rpl4	60S ribosomal protein L4 OS=Mus musculus OX=10090 GN=Rpl4 PE=1 SV=3	21	3949.65	5512.97	3053.86	3422.12	5018.06	3226.6	2434.26	6620.31	6441.92	4183.24	5249.49	3676.07	4827.93	7078.26	3792.54	1.5666	0.00566679	1.07301	0.718495	Rpl4
sp|Q8BW75|AOFB_MOUSE	Maob	Amine oxidase [flavin-containing] B OS=Mus musculus OX=10090 GN=Maob PE=1 SV=4	12	1919.92	1593.28	1296.79	1726.95	1995.75	1503.38	1916.84	1941.74	3771.31	1442.59	1392.55	1263.25	1316.29	1157.15	1084.43	0.970908	0.816412	1.07168	0.823011	Maob
sp|P97371|PSME1_MOUSE	Psme1	Proteasome activator complex subunit 1 OS=Mus musculus OX=10090 GN=Psme1 PE=1 SV=2	14	1586.04	1564.35	1669.18	1427.83	2302.24	2022.98	3667.27	3502.05	3180.52	4158.37	3831.89	2834.61	2383.06	3290.11	2767.85	1.0959	0.722865	0.943473	0.814152	Psme1
sp|Q91ZB0|ALPK2_MOUSE	Alpk2	Alpha-protein kinase 2 OS=Mus musculus OX=10090 GN=Alpk2 PE=2 SV=3	5	555.616	608.395	601.714	640.297	793.447	647.388	981.833	896.153	720.845	870.389	990.178	832.874	757.205	986.439	820.774	1.12332	0.396311	0.952239	0.694702	Alpk2
sp|Q1XH17|TRI72_MOUSE	Trim72	Tripartite motif-containing protein 72 OS=Mus musculus OX=10090 GN=Trim72 PE=1 SV=1	17	1155.4	950.906	1036.12	959.116	1309.32	1203.85	2023.7	2014.17	2212.9	2040.87	1707.36	1540.09	1325.99	1490.01	1389.34	0.995562	0.982083	0.983641	0.937305	Trim72
sp|O88487|DC1I2_MOUSE	Dync1i2	Cytoplasmic dynein 1 intermediate chain 2 OS=Mus musculus OX=10090 GN=Dync1i2 PE=1 SV=1	4	259.324	304.164	183.454	306.552	347.665	220.922	486.391	418.038	331.44	266.175	355.217	194.485	259.463	397.029	255.117	1.15477	0.338025	0.751261	0.162942	Dync1i2
sp|Q8VE62|PAIP1_MOUSE	Paip1	Polyadenylate-binding protein-interacting protein 1 OS=Mus musculus OX=10090 GN=Paip1 PE=1 SV=1	4	289.506	252.415	288.009	278.402	403.016	377.229	562.798	547.142	546.989	714.3	674.044	546.203	403.144	539.905	468.681	1.07489	0.767965	0.990642	0.96666	Paip1
sp|Q5DTJ9|MYPN_MOUSE	Mypn	Myopalladin OS=Mus musculus OX=10090 GN=Mypn PE=1 SV=2	12	707.351	665.239	656.009	649.002	811.808	794.471	1273.9	1161.27	1244.58	1189.12	1317.38	1016.83	885.939	1216.18	921.537	1.09916	0.613401	0.984723	0.930828	Mypn
sp|Q8WTY4|CPIN1_MOUSE	Ciapin1	Anamorsin OS=Mus musculus OX=10090 GN=Ciapin1 PE=1 SV=1	5	438.181	344.592	385.014	363.674	526.414	410.917	834.027	818.947	617.104	788.945	833.794	596.225	512.738	785.578	566.722	1.12655	0.598505	0.876911	0.516209	Ciapin1
sp|Q8BT60|CPNE3_MOUSE	Cpne3	Copine-3 OS=Mus musculus OX=10090 GN=Cpne3 PE=1 SV=2	2	183.902	164.844	164.977	192.612	213.723	182.582	283.442	275.843	282.57	219.024	206.603	208.274	175.479	184.988	162.83	0.991979	0.951727	0.949523	0.727841	Cpne3
sp|Q9CPQ8|ATP5L_MOUSE	Atp5mg	ATP synthase subunit g, mitochondrial OS=Mus musculus OX=10090 GN=Atp5mg PE=1 SV=1	10	3482.84	1037.91	992.297	953.176	1183.55	1703.49	810.938	2292.61	12683.3	1366.06	1307.71	1299.33	1690.11	1199.39	960.015	0.845606	0.642569	2.12431	0.448483	Atp5mg
sp|Q5EBG6|HSPB6_MOUSE	Hspb6	Heat shock protein beta-6 OS=Mus musculus OX=10090 GN=Hspb6 PE=1 SV=1	13	2120.51	1383.49	1546.44	1183.33	1940.61	1691.25	2355.57	2392.86	2357.25	2990.95	2890.13	2037.9	1629.74	2308.17	1906.42	1.06179	0.757802	0.927935	0.674227	Hspb6
sp|P23927|CRYAB_MOUSE	Cryab	Alpha-crystallin B chain OS=Mus musculus OX=10090 GN=Cryab PE=1 SV=2	16	2147.9	1223.43	1264.89	1207.98	1563.66	1602.29	2055.85	2139.16	3495.89	2467.58	2172	1951.87	1802.03	2030.3	2120.49	0.942901	0.704447	1.07789	0.738429	Cryab
sp|Q8R1B4|EIF3C_MOUSE	Eif3c	Eukaryotic translation initiation factor 3 subunit C OS=Mus musculus OX=10090 GN=Eif3c PE=1 SV=1	21	2352.85	1944.68	2344.56	1952.64	2531.73	2538.83	2844.09	2798.28	3055.06	3158.67	2734.17	2506.59	1990.13	2347.96	2434.39	1.00475	0.968026	1.04725	0.675828	Eif3c
sp|O70572|NSMA_MOUSE	Smpd2	Sphingomyelin phosphodiesterase 2 OS=Mus musculus OX=10090 GN=Smpd2 PE=1 SV=1	10	1081.96	769.432	921.039	870.5	1008.91	1056.07	797.96	760.35	1548.61	1535.93	950.82	934.425	967.648	727.611	954.516	0.80265	0.182844	1.03058	0.859954	Smpd2
sp|Q9JHS3|LTOR2_MOUSE	Lamtor2	Ragulator complex protein LAMTOR2 OS=Mus musculus OX=10090 GN=Lamtor2 PE=1 SV=1	1	56.9266	51.7231	60.0082	46.4498	54.9181	61.2465	49.4039	62.2714	67.3726	72.843	53.9795	54.1107	50.3597	43.5595	49.899	0.965464	0.742626	1.06034	0.569154	Lamtor2
sp|Q9CQQ7|AT5F1_MOUSE	Atp5pb	ATP synthase F(0) complex subunit B1, mitochondrial OS=Mus musculus OX=10090 GN=Atp5pb PE=1 SV=1	29	11274	1747.79	1320.9	1088.16	1891.37	3624.7	1301.12	3329.51	24731.4	2780.64	2346.57	2365.71	4024.33	2137.46	1579.89	0.559535	0.368751	1.64267	0.605357	Atp5pb
sp|P47915|RL29_MOUSE	Rpl29	60S ribosomal protein L29 OS=Mus musculus OX=10090 GN=Rpl29 PE=1 SV=2	10	1694.65	987.468	1631.25	654.335	1383.08	1281.57	547.638	1565.79	2718.52	2168.65	1407.31	2174.4	2027.9	1383.12	2185.41	0.948344	0.842094	1.40856	0.208257	Rpl29
sp|Q8VBZ3|CLPT1_MOUSE	Clptm1	Cleft lip and palate transmembrane protein 1 homolog OS=Mus musculus OX=10090 GN=Clptm1 PE=1 SV=1	3	449.753	371.597	379.803	385.623	425.78	404.398	436.08	434.452	785.86	431.335	390.058	392.631	403.025	362.673	374.371	0.942419	0.226066	1.10981	0.582022	Clptm1
sp|Q3UHJ0|AAK1_MOUSE	Aak1	AP2-associated protein kinase 1 OS=Mus musculus OX=10090 GN=Aak1 PE=1 SV=2	4	483.625	517.544	379.044	514.825	778.273	521.568	1298.49	1178.39	1006.65	914.577	1249.54	732.408	711.046	1121.24	671.16	1.23516	0.39314	0.844048	0.523674	Aak1
tr|Q91V55|Q91V55_MOUSE	Rps5	40S ribosomal protein S5 OS=Mus musculus OX=10090 GN=Rps5 PE=1 SV=1	2	399.105	283.738	387.217	337.576	440.598	466.539	482.151	454.205	659.398	778.797	633.463	576.042	362.66	483.962	536.085	0.972748	0.898703	1.11227	0.584171	Rps5
sp|Q3UPL0|SC31A_MOUSE	Sec31a	Protein transport protein Sec31A OS=Mus musculus OX=10090 GN=Sec31a PE=1 SV=2	19	2246.16	2612.38	2151.36	2688.19	3043.79	2151.8	4255.46	3949.47	3073.24	2992.61	3809.57	2679.8	2866.61	3860.23	2616.17	1.14794	0.329134	0.842072	0.244995	Sec31a
tr|E9Q0S6|E9Q0S6_MOUSE	Tns1	Tensin 1 OS=Mus musculus OX=10090 GN=Tns1 PE=1 SV=1	28	2271.86	2209.17	2350.51	1977.53	2521.64	2606.4	3474.37	3187.87	4159.66	3370.72	3481.52	3325.99	2639.39	3190.11	3397.8	1.06236	0.663236	1.15338	0.36163	Tns1
sp|Q3TJZ6|FA98A_MOUSE	Fam98a	Protein FAM98A OS=Mus musculus OX=10090 GN=Fam98a PE=1 SV=1	5	582.576	622.19	667.722	658.441	718.918	666.277	968.769	859.696	754.445	995.592	996.908	874.753	761.488	898.405	880.231	1.03258	0.813045	0.968883	0.8012	Fam98a
sp|Q8BMS4|COQ3_MOUSE	Coq3	Ubiquinone biosynthesis O-methyltransferase, mitochondrial OS=Mus musculus OX=10090 GN=Coq3 PE=1 SV=1	2	146.454	75.5567	76.2714	83.9542	91.9443	71.1111	94.918	80.352	206.97	78.5081	93.9021	65.2981	60.2977	72.0298	57.2375	0.891524	0.525538	1.02748	0.937663	Coq3
sp|P70398|USP9X_MOUSE	Usp9x	Probable ubiquitin carboxyl-terminal hydrolase FAF-X OS=Mus musculus OX=10090 GN=Usp9x PE=1 SV=2	29	2948.89	2686.16	2694.45	2731.2	3383.87	2942.96	5199.99	4813.18	5218.11	4937.05	5310.17	4253.08	3555.24	4862.18	3868.02	1.08689	0.649252	0.979571	0.910597	Usp9x
sp|Q9DBG5|PLIN3_MOUSE	Plin3	Perilipin-3 OS=Mus musculus OX=10090 GN=Plin3 PE=1 SV=1	11	906.952	836.727	821.907	959.546	1433.47	1172.73	1846.1	1722.91	1503.65	1443.17	1600.01	1131.83	1087.71	1436.39	1096.42	1.1259	0.518708	0.917203	0.630972	Plin3
sp|Q8K2C9|HACD3_MOUSE	Hacd3	Very-long-chain (3R)-3-hydroxyacyl-CoA dehydratase 3 OS=Mus musculus OX=10090 GN=Hacd3 PE=1 SV=2	3	430.928	176.043	195.792	165.946	206.096	290.172	182.103	276.931	1238.63	259.241	283.584	253.961	335.152	201.119	195.754	0.832822	0.418947	1.58319	0.462717	Hacd3
sp|Q811U4|MFN1_MOUSE	Mfn1	Mitofusin-1 OS=Mus musculus OX=10090 GN=Mfn1 PE=1 SV=3	17	2407.02	1774.55	1863.64	1953.81	2359.69	2240.34	2293	2379.07	4499.38	2208.76	1905.36	1992.89	2171.14	1694.26	1988.45	0.916547	0.293475	1.14057	0.556099	Mfn1
sp|Q9DAK9|PHP14_MOUSE	Phpt1	14 kDa phosphohistidine phosphatase OS=Mus musculus OX=10090 GN=Phpt1 PE=1 SV=1	7	524.7	326.638	469.606	373.922	640.734	669.165	496.794	662.513	619.855	951.667	1168.59	766.068	531.338	713.168	696.116	1.21999	0.469652	1.11895	0.55101	Phpt1
sp|P14602|HSPB1_MOUSE	Hspb1	Heat shock protein beta-1 OS=Mus musculus OX=10090 GN=Hspb1 PE=1 SV=3	14	2506.71	1163.69	1286.67	1191.87	1595.63	1485.52	1969.59	2063.61	2294.51	2393.53	2349.31	1870.18	1351.37	1795.2	1739.74	0.952658	0.796517	0.921763	0.654753	Hspb1
sp|Q99P72|RTN4_MOUSE	Rtn4	Reticulon-4 OS=Mus musculus OX=10090 GN=Rtn4 PE=1 SV=2	38	4864.89	3896.35	4277.98	4269.59	5457.04	4957.07	6104.36	6457.69	8593.85	6698.24	6294.58	5389.13	4655.27	5163.93	4842.27	1.02547	0.840523	1.0552	0.751223	Rtn4
sp|P46638|RB11B_MOUSE	Rab11b	Ras-related protein Rab-11B OS=Mus musculus OX=10090 GN=Rab11b PE=1 SV=3	7	998.476	756.123	982.026	843.617	1097.63	1147.54	1268	1251.2	1520.59	1468.77	1221.92	1291.36	1128.35	1065.66	1287.92	0.944863	0.663101	1.0915	0.476484	Rab11b
sp|Q8VDC1|FYCO1_MOUSE	Fyco1	FYVE and coiled-coil domain-containing protein 1 OS=Mus musculus OX=10090 GN=Fyco1 PE=1 SV=1	15	1188.01	941.52	1039.01	917.291	1054.52	1093.34	1591.64	1544.08	1910.7	1499.94	1527.15	1437.14	1341.93	1420.79	1490.75	0.992238	0.954706	1.06609	0.673248	Fyco1
tr|Q9Z1A1|Q9Z1A1_MOUSE	Tfg	TFG protein OS=Mus musculus OX=10090 GN=Tfg PE=1 SV=1	14	1740.44	1601.74	1830.14	1469.58	1898.01	1921.9	2925.04	2825.58	2772.22	2878.39	2540.82	2504.13	2200.88	2470.59	2509.89	1.01092	0.94878	1.02889	0.856101	Tfg
sp|P62918|RL8_MOUSE	Rpl8	60S ribosomal protein L8 OS=Mus musculus OX=10090 GN=Rpl8 PE=1 SV=2	4	597.082	444.405	326.704	430.604	561.911	581.881	298.268	585.942	1183.02	531.467	546.862	562.863	538.757	586.878	638.564	1.13764	0.294351	1.37429	0.268887	Rpl8
sp|Q9D1E6|TBCB_MOUSE	Tbcb	Tubulin-folding cofactor B OS=Mus musculus OX=10090 GN=Tbcb PE=1 SV=2	3	93.91	82.44	78.8872	83.3268	107.324	99.2073	133.78	143.029	184.133	163.439	166.4	132.887	102.831	140.138	134.696	1.10748	0.56711	1.09098	0.662279	Tbcb
sp|O35609|SCAM3_MOUSE	Scamp3	Secretory carrier-associated membrane protein 3 OS=Mus musculus OX=10090 GN=Scamp3 PE=1 SV=3	5	452.128	304.911	360.286	351.593	481.557	440.885	375.287	426.399	865.771	428.98	360.848	375.499	346.736	296.409	314.819	0.95672	0.693231	1.20593	0.456203	Scamp3
sp|Q8K021|SCAM1_MOUSE	Scamp1	Secretory carrier-associated membrane protein 1 OS=Mus musculus OX=10090 GN=Scamp1 PE=1 SV=1	5	879.944	566.715	587.688	651.523	849.956	792.796	786.446	1017.48	3465.81	865.833	852.093	769.193	946.894	776.307	721.86	0.983516	0.881961	1.53423	0.447898	Scamp1
sp|Q9D2N4|DTNA_MOUSE	Dtna	Dystrobrevin alpha OS=Mus musculus OX=10090 GN=Dtna PE=1 SV=2	8	514.293	483.532	545.005	567.111	709.73	629.873	743.752	715.779	721.12	685.427	531.019	569.614	522.196	452.724	534.48	0.953839	0.709765	0.989222	0.91222	Dtna
sp|O08917|FLOT1_MOUSE	Flot1	Flotillin-1 OS=Mus musculus OX=10090 GN=Flot1 PE=1 SV=1	1	20.6316	26.204	19.476	29.7865	29.0404	20.3631	21.7157	39.143	44.2774	29.0166	28.8535	23.2882	32.6676	22.6426	23.9732	1.09016	0.524587	0.981766	0.926917	Flot1
sp|P51125|ICAL_MOUSE	Cast	Calpastatin OS=Mus musculus OX=10090 GN=Cast PE=1 SV=2	23	1356.05	1545.29	1380.77	1455.88	2587.34	1754.04	3481.46	3399.61	2635.15	3730.36	4321.49	2730.81	2223.76	3484.42	2435.21	1.25235	0.392232	0.892915	0.653594	Cast
sp|Q9D3D9|ATPD_MOUSE	Atp5f1d	ATP synthase subunit delta, mitochondrial OS=Mus musculus OX=10090 GN=Atp5f1d PE=1 SV=1	1	159.451	89.0663	69.0602	71.7343	89.0576	84.9792	58.8076	106.024	244.347	81.8572	77.2777	70.2251	102.532	79.1438	68.9868	0.928723	0.722441	1.13326	0.751742	Atp5f1d
sp|Q91ZP3|LPIN1_MOUSE	Lpin1	Phosphatidate phosphatase LPIN1 OS=Mus musculus OX=10090 GN=Lpin1 PE=1 SV=1	2	163.534	188.388	154.993	155.13	224.414	176.89	393.257	376.741	245.673	270.621	302.786	198.945	242.333	312.415	207.742	1.14685	0.528962	0.803546	0.324387	Lpin1
sp|Q9JKV5|SCAM4_MOUSE	Scamp4	Secretory carrier-associated membrane protein 4 OS=Mus musculus OX=10090 GN=Scamp4 PE=1 SV=1	2	95.2396	47.9535	64.3047	56.4256	65.8219	71.5309	104.536	102.117	184.327	89.0301	88.1189	95.7676	85.5922	74.4297	92.6315	0.878413	0.419719	1.18044	0.517842	Scamp4
sp|P70349|HINT1_MOUSE	Hint1	Histidine triad nucleotide-binding protein 1 OS=Mus musculus OX=10090 GN=Hint1 PE=1 SV=3	1	364.547	83.2637	70.3226	94.1265	132.405	101.112	151.659	207.354	269.806	125.04	156.126	98.2508	89.1812	153.081	109.182	0.888032	0.745517	0.786696	0.588095	Hint1
sp|Q8R086|SUOX_MOUSE	Suox	Sulfite oxidase, mitochondrial OS=Mus musculus OX=10090 GN=Suox PE=1 SV=2	7	591.882	683.231	597.545	823.335	855.727	597.44	1077.94	1089.37	994.671	630.682	574.079	518.91	736.572	509.847	633.384	0.961621	0.832785	0.865698	0.414225	Suox
sp|Q9DCJ5|NDUA8_MOUSE	Ndufa8	NADH dehydrogenase [ubiquinone] 1 alpha subcomplex subunit 8 OS=Mus musculus OX=10090 GN=Ndufa8 PE=1 SV=3	7	3611.91	1143.75	863.231	1097.92	1639.67	967.594	829.114	1244.37	1912.61	729.154	530.66	648.438	715.058	442.725	607.744	0.716177	0.528762	0.715954	0.531456	Ndufa8
sp|P21981|TGM2_MOUSE	Tgm2	Protein-glutamine gamma-glutamyltransferase 2 OS=Mus musculus OX=10090 GN=Tgm2 PE=1 SV=4	39	3138.41	3572.93	2480.58	3043.95	4779.19	4096.33	9354.35	8258.73	7537.36	8214.41	9954.82	5454.8	5481.15	9536.38	5593.11	1.23501	0.472476	0.860767	0.611282	Tgm2
sp|P61082|UBC12_MOUSE	Ube2m	NEDD8-conjugating enzyme Ubc12 OS=Mus musculus OX=10090 GN=Ube2m PE=1 SV=1	10	678.077	553.486	627.701	605.044	1061.14	985.586	1549.94	1483.76	1583.74	2044.05	1780.94	1439.32	940.01	1405.12	1268.47	1.08034	0.794274	1.01508	0.958192	Ube2m
sp|Q8BMF4|ODP2_MOUSE	Dlat	Dihydrolipoyllysine-residue acetyltransferase component of pyruvate dehydrogenase complex, mitochondrial OS=Mus musculus OX=10090 GN=Dlat PE=1 SV=2	29	6972.51	4095.53	3422.61	4552.09	5010.82	3925.17	4326.54	4663.04	9852.78	3811.36	3950.41	3223.84	3259.28	3792.25	2819.04	0.938498	0.688281	1.01403	0.965926	Dlat
sp|O54774|AP3D1_MOUSE	Ap3d1	AP-3 complex subunit delta-1 OS=Mus musculus OX=10090 GN=Ap3d1 PE=1 SV=1	6	619.755	555.482	569.271	581.082	652.138	646.724	724.126	727.423	1023.68	734.568	718.303	638.922	661.959	638.48	698.26	0.991069	0.893432	1.07688	0.564801	Ap3d1
sp|Q61334|BAP29_MOUSE	Bcap29	B-cell receptor-associated protein 29 OS=Mus musculus OX=10090 GN=Bcap29 PE=1 SV=1	3	647.01	150.899	122.848	132.94	190.307	274.236	137.716	258.557	1852.37	279.919	228.396	221.374	342.463	245.508	208.976	0.697165	0.359634	1.74008	0.525141	Bcap29
sp|Q80UP8|S20A2_MOUSE	Slc20a2	Sodium-dependent phosphate transporter 2 OS=Mus musculus OX=10090 GN=Slc20a2 PE=1 SV=2	7	601.757	577.982	564.813	629.4	762.688	588.034	877.079	818.098	878.188	598.876	640.738	528.621	566.897	579.382	537.428	1.03203	0.786	0.945961	0.693189	Slc20a2
sp|Q9D1X0|NOL3_MOUSE	Nol3	Nucleolar protein 3 OS=Mus musculus OX=10090 GN=Nol3 PE=1 SV=1	12	549.305	477.941	484.261	449.08	555.432	460.893	920.773	868.664	738.326	875.558	912.214	714.549	679.108	795.853	729.747	1.03923	0.833759	0.900384	0.548465	Nol3
sp|O08600|NUCG_MOUSE	Endog	Endonuclease G, mitochondrial OS=Mus musculus OX=10090 GN=Endog PE=1 SV=1	1	75.258	51.2956	56.5433	63.6351	81.9108	67.8188	90.003	82.2718	97.7913	74.4233	58.4877	64.2299	69.0106	44.4568	70.5522	0.855216	0.264813	0.958654	0.719673	Endog
sp|Q9EPJ9|ARFG1_MOUSE	Arfgap1	ADP-ribosylation factor GTPase-activating protein 1 OS=Mus musculus OX=10090 GN=Arfgap1 PE=1 SV=2	2	109.513	97.9212	117.706	110.041	140.071	127.085	205.356	171.968	144.12	208.195	168.207	156.867	149.882	153.376	144.445	0.934298	0.697518	0.881525	0.440162	Arfgap1
sp|Q149B8|PERM1_MOUSE	Perm1	PGC-1 and ERR-induced regulator in muscle protein 1 OS=Mus musculus OX=10090 GN=Perm1 PE=1 SV=2	17	1354.52	1365.53	1448.3	1485.62	2000.07	1622.08	2290.28	2169.79	1842.77	2234.74	1929.38	1718.74	1624.91	1681.81	1690.25	1.01741	0.899331	0.925704	0.533075	Perm1
sp|P50516|VATA_MOUSE	Atp6v1a	V-type proton ATPase catalytic subunit A OS=Mus musculus OX=10090 GN=Atp6v1a PE=1 SV=2	2	143.191	155.303	165.039	165.136	195.292	172.425	235.974	229.73	214.889	185.18	200.975	183.76	160.225	178.122	185.613	1.07836	0.509532	1.03599	0.732684	Atp6v1a
sp|Q61187|TS101_MOUSE	Tsg101	Tumor susceptibility gene 101 protein OS=Mus musculus OX=10090 GN=Tsg101 PE=1 SV=2	15	1537.82	1492.82	1612.8	1498.36	2173.16	1824.42	2997.95	2879.79	2481.39	3107.5	3064.12	2513.18	2048.3	2640.45	2262.93	1.09476	0.647922	0.955745	0.806349	Tsg101
sp|Q3TMP8|TM38A_MOUSE	Tmem38a	Trimeric intracellular cation channel type A OS=Mus musculus OX=10090 GN=Tmem38a PE=1 SV=2	20	3168.48	1497.46	1633.01	1664.4	2095.92	2419.06	1407.26	1806.32	6420.76	2107.56	2029.11	1983.46	2087.76	1654.32	1662.78	0.87041	0.424081	1.35299	0.464323	Tmem38a
sp|Q8CC35|SYNPO_MOUSE	Synpo	Synaptopodin OS=Mus musculus OX=10090 GN=Synpo PE=1 SV=2	22	1366.48	1163.6	1693.37	1267.59	1826.42	2361.23	2788.06	2819.5	3588.15	3012.68	3475.51	3730.8	2303.62	2953.51	3221.09	1.1397	0.600372	1.3591	0.182341	Synpo
sp|Q9WUR2|ECI2_MOUSE	Eci2	Enoyl-CoA delta isomerase 2 OS=Mus musculus OX=10090 GN=Eci2 PE=1 SV=2	5	1373.09	656.008	596.363	705.945	862.613	707.532	644.447	772.372	2559.8	685.239	678.237	596.08	608.666	607.917	514.498	0.890416	0.57447	1.23819	0.659105	Eci2
sp|Q91YQ5|RPN1_MOUSE	Rpn1	Dolichyl-diphosphooligosaccharide--protein glycosyltransferase subunit 1 OS=Mus musculus OX=10090 GN=Rpn1 PE=1 SV=1	5	625.094	481.795	415.4	509.099	536.346	467.537	599.861	663.92	1539.57	521.19	552.289	486.985	560.569	480.4	491.796	0.964109	0.628493	1.20792	0.60317	Rpn1
sp|Q9CZ44|NSF1C_MOUSE	Nsfl1c	NSFL1 cofactor p47 OS=Mus musculus OX=10090 GN=Nsfl1c PE=1 SV=1	12	594.92	675.399	558.729	682.275	887.087	531.799	1435.14	1378.5	1071.49	963.079	1351.28	748.23	784.643	1229.85	718.541	1.23813	0.326726	0.813619	0.376102	Nsfl1c
sp|Q3UGP8|AG10B_MOUSE	Alg10b	Putative Dol-P-Glc:Glc(2)Man(9)GlcNAc(2)-PP-Dol alpha-1,2-glucosyltransferase OS=Mus musculus OX=10090 GN=Alg10b PE=1 SV=1	1	45.1556	24.2898	23.3746	27.1212	29.8718	28.9507	22.0099	26.892	135.226	29.1495	32.6627	28.2458	38.0305	21.8367	29.5067	0.839511	0.28815	1.51922	0.467061	Alg10b
sp|Q07417|ACADS_MOUSE	Acads	Short-chain specific acyl-CoA dehydrogenase, mitochondrial OS=Mus musculus OX=10090 GN=Acads PE=1 SV=2	24	4809.51	2056.77	1729.74	2092.16	2607.15	2454.54	1931.62	2570.22	11922.6	2456.43	2279.26	2094.15	2600.58	2031.57	1515.6	0.831153	0.407064	1.41945	0.588584	Acads
sp|Q9DCT8|CRIP2_MOUSE	Crip2	Cysteine-rich protein 2 OS=Mus musculus OX=10090 GN=Crip2 PE=1 SV=1	33	5698.55	3040.5	2816.13	3365.69	5101.41	3836.44	5033.57	5484.39	5464.29	5325.93	5817.24	4177.44	4254.06	5742.34	4476.7	1.06369	0.660866	0.877235	0.360493	Crip2
sp|P61014|PPLA_MOUSE	Pln	Cardiac phospholamban OS=Mus musculus OX=10090 GN=Pln PE=1 SV=1	16	988.15	1143.67	974.129	1065.8	1328.56	1131.41	923.653	903.522	821.701	878.324	745.233	647.71	803.832	606.416	729.327	1.01452	0.924556	0.923712	0.487348	Pln
tr|Q6DFZ1|Q6DFZ1_MOUSE	Gbf1	Golgi-specific brefeldin A-resistance factor 1 OS=Mus musculus OX=10090 GN=Gbf1 PE=1 SV=1	8	914.575	850.52	854.017	1041.22	1044.91	1023.11	1293.75	1227.17	1263.43	1245.3	1171.73	1080.69	998.208	1150	1076.2	0.99113	0.923875	0.96439	0.700651	Gbf1
sp|Q80TQ5|PKHM2_MOUSE	Plekhm2	Pleckstrin homology domain-containing family M member 2 OS=Mus musculus OX=10090 GN=Plekhm2 PE=1 SV=2	2	203.449	181.929	174.43	173.415	215.859	197.807	332.109	277.795	343.761	297.322	323.144	264.808	244.22	244.391	232.089	0.994085	0.969956	0.969916	0.860825	Plekhm2
tr|A0A571BEC9|A0A571BEC9_MOUSE	Plin4	Perilipin-4 OS=Mus musculus OX=10090 GN=Plin4 PE=1 SV=1	48	6629.87	6131.78	5597.98	5814.13	7425.26	5882.53	9736.28	10102.1	9762.73	8363.18	7788.45	5872.59	7058.63	7471.96	5868.92	1.03504	0.78749	0.877205	0.405521	Plin4
sp|Q9CQG6|TM147_MOUSE	Tmem147	Transmembrane protein 147 OS=Mus musculus OX=10090 GN=Tmem147 PE=1 SV=1	1	62.6765	39.5491	36.5644	31.8472	45.9556	63.7796	57.9977	69.0125	234.901	54.3151	51.1406	66.6584	67.1256	51.1653	43.1584	0.93744	0.673804	1.62454	0.387352	Tmem147
sp|Q99KJ8|DCTN2_MOUSE	Dctn2	Dynactin subunit 2 OS=Mus musculus OX=10090 GN=Dctn2 PE=1 SV=3	16	1685.06	1428.06	1623.79	1420.39	1769.43	1992.84	1732.98	1880	2218.03	2109.99	1523.34	1650.72	1294.32	1356.37	1787.86	0.965359	0.750176	1.12502	0.285793	Dctn2
sp|Q8BUE4|FSP1_MOUSE	Aifm2	Ferroptosis suppressor protein 1 OS=Mus musculus OX=10090 GN=Aifm2 PE=1 SV=1	2	212.806	141.264	228.091	128.457	155.474	176.136	134.431	136.353	184.201	148.1	148.539	129.608	135.646	105.214	137.483	0.904409	0.438596	1.12651	0.439084	Aifm2
sp|Q9ET54|PALLD_MOUSE	Palld	Palladin OS=Mus musculus OX=10090 GN=Palld PE=1 SV=2	6	561.203	468.218	521.451	496.91	597.266	621.165	980.75	934.992	964.66	883.619	931.887	777.897	682.146	852.113	837.696	1.04989	0.792983	1.0328	0.850321	Palld
tr|V9GWW6|V9GWW6_MOUSE	Mlip	Muscular LMNA-interacting protein OS=Mus musculus OX=10090 GN=Mlip PE=1 SV=1	4	231.274	207.66	255.579	223.723	290.313	269.054	448.21	392.42	341.702	444.316	422.873	331.079	254.528	341.705	333.368	1.03303	0.873207	0.955514	0.801058	Mlip
sp|Q5FW52|MLIP_MOUSE	Mlip	Muscular LMNA-interacting protein OS=Mus musculus OX=10090 GN=Mlip PE=1 SV=1	5	356.635	358.656	382.948	369.398	631.525	516.451	822.22	832.599	746.969	892.211	937.333	658.962	488.268	728.715	584.063	1.19124	0.478705	0.986568	0.953059	Mlip
sp|P34884|MIF_MOUSE	Mif	Macrophage migration inhibitory factor OS=Mus musculus OX=10090 GN=Mif PE=1 SV=2	2	165.354	122.287	126.107	136.476	138.751	140.841	214.989	201.438	248.256	234.722	211.307	163.887	185.434	199.477	172.012	0.931999	0.627934	0.908352	0.54839	Mif
sp|Q8C2Q3|RBM14_MOUSE	Rbm14	RNA-binding protein 14 OS=Mus musculus OX=10090 GN=Rbm14 PE=1 SV=1	1	84.601	79.6578	83.1414	80.9772	91.1805	94.1363	127.802	122.279	119.077	119.228	160.604	119.584	92.2249	117.872	139.674	1.13224	0.453804	1.10059	0.483352	Rbm14
sp|Q60631|GRB2_MOUSE	Grb2	Growth factor receptor-bound protein 2 OS=Mus musculus OX=10090 GN=Grb2 PE=1 SV=1	2	164.823	130.569	132.574	151.454	243.923	161.485	377.225	353.912	279.006	353.797	404.681	247.071	193.102	315.98	241.526	1.16822	0.556692	0.855902	0.540694	Grb2
sp|O55234|PSB5_MOUSE	Psmb5	Proteasome subunit beta type-5 OS=Mus musculus OX=10090 GN=Psmb5 PE=1 SV=3	7	1271.05	911.598	1124.25	962.38	1069.52	1124.61	1353.47	1394.62	1907.81	1025.7	930.6	1344.13	970.32	853.118	1075.23	0.92415	0.523934	1.17788	0.290447	Psmb5
tr|S4R2R5|S4R2R5_MOUSE	Ank2	Ankyrin-2 OS=Mus musculus OX=10090 GN=Ank2 PE=1 SV=3	19	1573.72	1335.96	1600.95	1314.4	1658.2	1777.85	1695.1	1619.41	1972.24	2178.05	1795.1	1857.32	1563.7	1568.26	1817.04	0.958193	0.676809	1.08414	0.391744	Ank2
sp|G5E8K5|ANK3_MOUSE	Ank3	Ankyrin-3 OS=Mus musculus OX=10090 GN=Ank3 PE=1 SV=1	26	2378.35	2261.95	2469.53	2302.4	2907.31	2797.21	3711.5	3570.01	4481.71	3260.08	3502.68	3465.03	2583.47	3098.31	3118.53	1.07758	0.558676	1.14725	0.370045	Ank3
tr|S4R2T7|S4R2T7_MOUSE	Ank2	Ankyrin-2 (Fragment) OS=Mus musculus OX=10090 GN=Ank2 PE=1 SV=2	1	44.3414	34.6821	46.6923	34.4522	41.5903	51.0443	60.0106	52.4798	65.441	78.9071	59.928	64.8252	46.9329	51.7276	65.6243	0.908419	0.599325	1.10952	0.523446	Ank2
sp|Q8JZQ2|AFG32_MOUSE	Afg3l2	AFG3-like protein 2 OS=Mus musculus OX=10090 GN=Afg3l2 PE=1 SV=1	1	92.1317	47.1627	57.592	58.7006	62.912	64.4494	95.0102	80.6792	132.693	86.4326	85.1401	77.8822	80.3551	69.4869	63.202	0.837023	0.188056	0.959257	0.830808	Afg3l2
sp|Q8BVZ1|PLIN5_MOUSE	Plin5	Perilipin-5 OS=Mus musculus OX=10090 GN=Plin5 PE=1 SV=1	8	638.383	580.805	608.615	688.351	801.539	728.932	996.958	923.31	902.436	943.335	950.315	819.447	791.952	799.179	799.738	0.999056	0.993797	0.950773	0.652323	Plin5
sp|Q9EP69|SAC1_MOUSE	Sacm1l	Phosphatidylinositol-3-phosphatase SAC1 OS=Mus musculus OX=10090 GN=Sacm1l PE=1 SV=1	14	1973.54	1214.54	1098.5	1313.13	1614.84	1495.94	1623.66	1826.95	6488.28	1694.45	1635.5	1532	1847.65	1493.97	1379.07	0.921132	0.402673	1.41898	0.511647	Sacm1l
sp|P54071|IDHP_MOUSE	Idh2	Isocitrate dehydrogenase [NADP], mitochondrial OS=Mus musculus OX=10090 GN=Idh2 PE=1 SV=3	61	12191.5	6486.95	5064.41	6752.49	8127.87	5758.05	7126.53	8097.85	19594.6	6562.79	6423.01	5551.05	5819.05	6192.99	4503.16	0.918765	0.623381	1.0525	0.899658	Idh2
sp|O88844|IDHC_MOUSE	Idh1	Isocitrate dehydrogenase [NADP] cytoplasmic OS=Mus musculus OX=10090 GN=Idh1 PE=1 SV=2	4	380.42	290.906	207.986	262.147	351.407	271.332	568.345	571.183	715.604	419.237	631.477	349.647	394.152	497.981	335.884	1.15741	0.454104	0.928939	0.783413	Idh1
sp|Q3TZ89|SC31B_MOUSE	Sec31b	Protein transport protein Sec31B OS=Mus musculus OX=10090 GN=Sec31b PE=1 SV=2	2	134.719	106.325	100.208	104.589	130.724	109.659	151.69	142.77	205.464	134.209	135.469	110.041	132.887	145.463	122.722	1.00404	0.960115	0.984805	0.925529	Sec31b
sp|Q9ER00|STX12_MOUSE	Stx12	Syntaxin-12 OS=Mus musculus OX=10090 GN=Stx12 PE=1 SV=1	14	1679.8	1377.55	1787.98	1666.17	1991.95	2143.35	1992.41	2042.29	2185.82	2123.21	1709.08	1853.13	1634.28	1484.08	2009.65	0.946028	0.57027	1.09719	0.200393	Stx12
sp|Q3B7Z2|OSBP1_MOUSE	Osbp	Oxysterol-binding protein 1 OS=Mus musculus OX=10090 GN=Osbp PE=1 SV=3	22	2417.58	2429.28	2113.58	2218.31	3118.21	2532.12	3727.5	3629.8	3296.21	3677.11	4123.52	3182.03	2576.59	3638.02	2714.16	1.15884	0.314342	0.946707	0.699206	Osbp
sp|P70195|PSB7_MOUSE	Psmb7	Proteasome subunit beta type-7 OS=Mus musculus OX=10090 GN=Psmb7 PE=1 SV=1	5	386.986	395.516	245.295	242.513	220.925	314.169	332.096	402.362	593.17	310.546	228.666	262.732	264.3	365.663	518.246	1.04991	0.756571	1.2585	0.32264	Psmb7
tr|D3Z3N4|D3Z3N4_MOUSE	Hnrnph3	Heterogeneous nuclear ribonucleoprotein H3 OS=Mus musculus OX=10090 GN=Hnrnph3 PE=1 SV=1	1	147.208	110.912	111.212	122.324	136.316	142.209	207.567	213.006	270.176	256.955	223.144	202.94	173.191	194.103	203.092	0.967193	0.858311	1.02467	0.904784	Hnrnph3
sp|O35737|HNRH1_MOUSE	Hnrnph1	Heterogeneous nuclear ribonucleoprotein H OS=Mus musculus OX=10090 GN=Hnrnph1 PE=1 SV=3	7	636.264	550.528	611.574	575.208	814.59	642.904	958.927	855.524	922.832	977.15	955.901	817.315	685.72	886.174	819.662	1.05986	0.685043	0.995048	0.971391	Hnrnph1
sp|Q9Z2X1|HNRPF_MOUSE	Hnrnpf	Heterogeneous nuclear ribonucleoprotein F OS=Mus musculus OX=10090 GN=Hnrnpf PE=1 SV=3	1	163.003	98.5956	111.136	83.8734	126.965	152.963	179.646	196.629	306.396	222.795	216.792	163.548	176.629	181.355	158.13	0.993208	0.97262	1.08018	0.750769	Hnrnpf
tr|A0A0N4SW73|A0A0N4SW73_MOUSE	Rab11fip5	Rab11 family-interacting protein 5 OS=Mus musculus OX=10090 GN=Rab11fip5 PE=1 SV=1	6	570.118	459.051	528.067	511.476	687.159	652.158	854.098	886.69	867.582	891.055	923.954	779.942	636.261	788.93	731.134	1.08166	0.630289	1.02769	0.846144	Rab11fip5
sp|P25444|RS2_MOUSE	Rps2	40S ribosomal protein S2 OS=Mus musculus OX=10090 GN=Rps2 PE=1 SV=3	20	3761.77	3072.02	2830.07	3237.39	4627.5	4868.18	2650.31	4413.34	7635.5	4724.76	4609.53	4706.24	3829.39	4093.9	5040.46	1.14352	0.278588	1.37777	0.140383	Rps2
sp|Q8K3K7|PLCB_MOUSE	Agpat2	1-acyl-sn-glycerol-3-phosphate acyltransferase beta OS=Mus musculus OX=10090 GN=Agpat2 PE=1 SV=1	2	373.858	132.704	115.108	115.157	137.356	193.788	82.6081	175.254	1256.47	180.304	185.617	191.934	270.449	142.851	135.809	0.756847	0.385821	1.85168	0.46374	Agpat2
sp|Q9CXJ4|MITOS_MOUSE	Abcb8	Mitochondrial potassium channel ATP-binding subunit OS=Mus musculus OX=10090 GN=Abcb8 PE=1 SV=1	23	3269.3	2259.88	2027.87	2374.03	2731.29	2410.44	2760.29	3132.06	6940.86	2903.35	2667.8	2544.7	2907.34	2263.31	2491.87	0.918394	0.318109	1.15487	0.648614	Abcb8
sp|P51150|RAB7A_MOUSE	Rab7a	Ras-related protein Rab-7a OS=Mus musculus OX=10090 GN=Rab7a PE=1 SV=2	18	2765.19	2109.02	2710.48	2274.35	3248.7	3349.02	2876.83	3139.1	4260.86	3710.12	2846.23	3071.45	2715.94	2443.21	3095.54	0.961222	0.734706	1.14955	0.256296	Rab7a
sp|Q9WU78|PDC6I_MOUSE	Pdcd6ip	Programmed cell death 6-interacting protein OS=Mus musculus OX=10090 GN=Pdcd6ip PE=1 SV=3	44	3935.38	4062.89	3815.76	3987.94	6391.61	5164.67	8432.73	7947.13	7106.62	8695.15	9295.17	6617.5	5795.05	8048.14	6269.04	1.15881	0.494879	0.939291	0.761041	Pdcd6ip
sp|Q9WUQ2|PREB_MOUSE	Preb	Prolactin regulatory element-binding protein OS=Mus musculus OX=10090 GN=Preb PE=1 SV=1	2	160.611	133.014	137.516	135.265	162.257	165.843	206.977	201.429	241.409	191.128	165.79	172.876	185.761	146.041	190.656	0.919055	0.428893	1.03246	0.795729	Preb
sp|Q91W50|CSDE1_MOUSE	Csde1	Cold shock domain-containing protein E1 OS=Mus musculus OX=10090 GN=Csde1 PE=1 SV=1	4	346.197	305.125	342.335	284.11	360.38	327.131	611.058	580.523	515.904	637.019	635.765	518.428	425.642	558.58	457.446	1.05918	0.783584	0.938029	0.735637	Csde1
sp|Q9CQ91|NDUA3_MOUSE	Ndufa3	NADH dehydrogenase [ubiquinone] 1 alpha subcomplex subunit 3 OS=Mus musculus OX=10090 GN=Ndufa3 PE=1 SV=1	5	609.909	220.591	234.801	217.974	245.952	309.567	275.233	485.895	2305.23	330.468	330.218	320.637	432.989	301.975	266.368	0.848952	0.516975	1.84113	0.466381	Ndufa3
sp|Q9JI39|ABCBA_MOUSE	Abcb10	ATP-binding cassette sub-family B member 10, mitochondrial OS=Mus musculus OX=10090 GN=Abcb10 PE=1 SV=1	5	536.569	252.209	253.807	265.48	293.599	335.857	360.131	403.695	2024.04	505.996	495.198	468.982	618.072	404.587	326.204	0.808875	0.289018	1.49104	0.531426	Abcb10
sp|Q80TN5|ZDH17_MOUSE	Zdhhc17	Palmitoyltransferase ZDHHC17 OS=Mus musculus OX=10090 GN=Zdhhc17 PE=1 SV=2	3	184.789	122.261	145.742	132.671	168.665	159.68	255.873	224.813	266.286	268.41	187.404	220.999	175.639	224.217	239.741	0.911516	0.58865	1.01481	0.932644	Zdhhc17
sp|Q3TYD6|LMTK2_MOUSE	Lmtk2	Serine/threonine-protein kinase LMTK2 OS=Mus musculus OX=10090 GN=Lmtk2 PE=1 SV=3	2	169.691	170.774	148.681	191.958	223.147	187.891	275.178	295.169	219.043	273.443	238.236	203	225.721	213.753	192.053	1.00448	0.973098	0.836862	0.164274	Lmtk2
sp|Q8CBY8|DCTN4_MOUSE	Dctn4	Dynactin subunit 4 OS=Mus musculus OX=10090 GN=Dctn4 PE=1 SV=1	3	274.641	208.061	242.928	231.672	291.513	297.916	315.799	312.661	403.714	289.031	262.677	250.139	213.808	215.183	247.029	0.973693	0.808231	1.08814	0.532301	Dctn4
sp|Q8BXV2|BRI3B_MOUSE	Bri3bp	BRI3-binding protein OS=Mus musculus OX=10090 GN=Bri3bp PE=1 SV=1	2	145.945	61.5107	58.7229	71.1082	80.5423	94.8362	59.413	95.2445	409.064	91.6706	81.4874	66.9975	84.6073	62.2711	55.3375	0.841659	0.402943	1.5129	0.525572	Bri3bp
sp|Q8R3V5|SHLB2_MOUSE	Sh3glb2	Endophilin-B2 OS=Mus musculus OX=10090 GN=Sh3glb2 PE=1 SV=2	3	510.696	464.704	446.928	468.146	691.946	489.141	833.286	836.983	715.75	745.958	908.714	613.769	554.843	763.368	553.695	1.17758	0.319351	0.905669	0.510569	Sh3glb2
sp|Q9JK48|SHLB1_MOUSE	Sh3glb1	Endophilin-B1 OS=Mus musculus OX=10090 GN=Sh3glb1 PE=1 SV=1	7	659.694	591.68	549.815	533.553	800.686	637.668	1027.18	1074.33	1059.37	1181.44	1241.17	891.717	774.991	1054.44	901.517	1.14016	0.497883	0.967255	0.860865	Sh3glb1
sp|Q8CGC7|SYEP_MOUSE	Eprs1	Bifunctional glutamate/proline--tRNA ligase OS=Mus musculus OX=10090 GN=Eprs1 PE=1 SV=4	20	2016.86	1942.55	1657.79	1894.71	2093.02	1777.32	3055.32	2762.59	3298.21	2521.57	2704.88	2115.19	2155.57	2770.6	2110.11	1.05407	0.661121	0.941136	0.712349	Eprs1
sp|Q9ESW4|AGK_MOUSE	Agk	Acylglycerol kinase, mitochondrial OS=Mus musculus OX=10090 GN=Agk PE=1 SV=1	1	110.19	94.652	90.6706	117.649	143.396	119.207	125.01	125.876	184.974	102.068	87.4555	89.794	109.339	76.9063	95.2223	0.936252	0.597169	1.02767	0.870061	Agk
sp|Q9CXV1|DHSD_MOUSE	Sdhd	Succinate dehydrogenase [ubiquinone] cytochrome b small subunit, mitochondrial OS=Mus musculus OX=10090 GN=Sdhd PE=1 SV=2	2	338.018	108.346	77.173	63.9328	133.407	268.465	55.162	221.453	2556.43	168.809	135.94	223.447	263.034	96.9404	118.485	0.783038	0.534286	3.64923	0.356463	Sdhd
sp|P51660|DHB4_MOUSE	Hsd17b4	Peroxisomal multifunctional enzyme type 2 OS=Mus musculus OX=10090 GN=Hsd17b4 PE=1 SV=3	2	224.097	123.317	101.219	157.106	167.486	122.887	123.211	149.339	462.862	132.697	137.012	108.425	119.897	118.702	94.068	0.919219	0.580809	1.17497	0.7295	Hsd17b4
sp|Q9DB77|QCR2_MOUSE	Uqcrc2	Cytochrome b-c1 complex subunit 2, mitochondrial OS=Mus musculus OX=10090 GN=Uqcrc2 PE=1 SV=1	19	4019.5	1864.93	1666.89	2195.56	2207.99	1901.28	1973.74	2194.76	7336.81	1662.88	1617.09	1457.47	1500.96	1714.08	1181.88	0.845517	0.476445	1.19306	0.734556	Uqcrc2
sp|Q91VT4|CBR4_MOUSE	Cbr4	3-oxoacyl-[acyl-carrier-protein] reductase OS=Mus musculus OX=10090 GN=Cbr4 PE=1 SV=2	3	619.136	221.311	232.285	216.498	279.471	297.683	258.197	372.382	1546.71	349.144	319.996	312.188	434.313	316.796	253.911	0.804328	0.361132	1.40776	0.579078	Cbr4
sp|Q9D0L4|ADCK1_MOUSE	Adck1	AarF domain-containing protein kinase 1 OS=Mus musculus OX=10090 GN=Adck1 PE=1 SV=1	8	758.017	682.679	634.751	722.448	890.027	697.08	812.258	883.412	1159.11	758.095	622.618	632.681	837.664	575.969	699.369	0.93988	0.517193	0.983158	0.900813	Adck1
sp|Q8R4N0|CLYBL_MOUSE	Clybl	Citramalyl-CoA lyase, mitochondrial OS=Mus musculus OX=10090 GN=Clybl PE=1 SV=2	11	2416.29	797.676	652.125	724.277	934.965	1076.59	747.172	1158.98	5449.32	977.606	898.493	779.833	904.984	795.759	696.504	0.794733	0.48808	1.49981	0.574536	Clybl
sp|P42932|TCPQ_MOUSE	Cct8	T-complex protein 1 subunit theta OS=Mus musculus OX=10090 GN=Cct8 PE=1 SV=3	20	3242.89	2178.93	2335.02	2259.86	3023.49	2935.92	3773.81	4020.05	7597.64	4259.86	3953.73	3476.85	2933.41	3501.11	3275.75	1.0126	0.933736	1.19134	0.54592	Cct8
sp|P53026|RL10A_MOUSE	Rpl10a	60S ribosomal protein L10a OS=Mus musculus OX=10090 GN=Rpl10a PE=1 SV=3	6	1030.2	882.354	1069.74	1044.4	1175.83	1112.55	897.838	984.116	1544.24	1017.19	836.319	938.855	838.543	742.481	937.301	0.957112	0.637653	1.16042	0.228731	Rpl10a
sp|Q9JHW2|NIT2_MOUSE	Nit2	Omega-amidase NIT2 OS=Mus musculus OX=10090 GN=Nit2 PE=1 SV=1	6	748.886	479.792	401.832	443.574	627.214	485.188	879.329	931.73	1593.31	826.41	979.13	589.414	624.827	817.858	527.52	1.08876	0.622583	1.02107	0.95096	Nit2
sp|Q6PDI6|MINY2_MOUSE	Mindy2	Ubiquitin carboxyl-terminal hydrolase MINDY-2 OS=Mus musculus OX=10090 GN=Mindy2 PE=1 SV=1	2	64.12	58.7276	70.0589	58.5179	68.2998	59.3894	89.1151	86.1285	97.8377	115.816	101.289	85.9871	81.4092	80.2276	83.6634	0.965021	0.825106	0.970557	0.847874	Mindy2
sp|Q03265|ATPA_MOUSE	Atp5f1a	ATP synthase subunit alpha, mitochondrial OS=Mus musculus OX=10090 GN=Atp5f1a PE=1 SV=1	67	15694.4	5724.35	5052.24	6099.22	7220.4	6703.48	5833.76	8448.38	40235.3	6703.56	6356.84	5867.76	6919.79	6587.14	4471.38	0.8324	0.493584	1.51101	0.574326	Atp5f1a
sp|P49138|MAPK2_MOUSE	Mapkapk2	MAP kinase-activated protein kinase 2 OS=Mus musculus OX=10090 GN=Mapkapk2 PE=1 SV=2	4	306.731	279.889	266.599	246.677	356.23	314.967	579.272	547.362	530.577	631.363	605.65	422.084	363.377	502.754	399.052	1.07731	0.744338	0.908743	0.673427	Mapkapk2
tr|Q6PHQ9|Q6PHQ9_MOUSE	Pabpc4	Polyadenylate-binding protein OS=Mus musculus OX=10090 GN=Pabpc4 PE=1 SV=1	26	3993.66	4103.57	4045.18	4205.06	4854.46	4386.14	5131.19	5195.88	4503.71	5497.09	5549.34	4561.2	4252.41	5141.78	4733.87	1.0765	0.381677	0.963201	0.605229	Pabpc4
sp|Q9DB60|PXL2B_MOUSE	Prxl2b	Prostamide/prostaglandin F synthase OS=Mus musculus OX=10090 GN=Prxl2b PE=1 SV=1	5	482.965	407.043	385.516	351.383	453.913	443.84	662.528	658.124	858.898	805.557	750.578	593.716	611.66	599.148	572.853	0.984459	0.93032	0.979661	0.918866	Prxl2b
sp|Q9JLZ3|AUHM_MOUSE	Auh	Methylglutaconyl-CoA hydratase, mitochondrial OS=Mus musculus OX=10090 GN=Auh PE=1 SV=1	2	501.921	142.562	135.364	153.126	207.332	189.082	117.666	306.86	1478.74	165.915	179.404	159.075	240.405	163.025	124.963	0.84746	0.645187	1.77028	0.52674	Auh
sp|Q76MZ3|2AAA_MOUSE	Ppp2r1a	Serine/threonine-protein phosphatase 2A 65 kDa regulatory subunit A alpha isoform OS=Mus musculus OX=10090 GN=Ppp2r1a PE=1 SV=3	20	1985.1	1737.19	1385.57	1713.48	2294.15	1762.9	2703.39	3141.84	5969.18	2188.35	3162.1	1827.93	2167.34	2667.35	1664.66	1.20869	0.191203	1.17221	0.684859	Ppp2r1a
sp|O09111|NDUBB_MOUSE	Ndufb11	NADH dehydrogenase [ubiquinone] 1 beta subcomplex subunit 11, mitochondrial OS=Mus musculus OX=10090 GN=Ndufb11 PE=1 SV=2	22	5118.16	2133.61	2367.59	2155.08	2593.47	2733.47	1873.65	3278.93	15842	2944.47	2618.04	2829.27	3803.88	2122.99	2265.43	0.801941	0.344367	1.63809	0.477977	Ndufb11
sp|Q9R0P5|DEST_MOUSE	Dstn	Destrin OS=Mus musculus OX=10090 GN=Dstn PE=1 SV=3	9	1561.09	713.64	826.896	705.559	1052.84	1067.17	1498.1	1618.85	2906.8	2134.79	2048.34	1588.24	1192.25	1773.97	1534	1.01634	0.947092	1.11722	0.708861	Dstn
sp|Q99NB1|ACS2L_MOUSE	Acss1	Acetyl-coenzyme A synthetase 2-like, mitochondrial OS=Mus musculus OX=10090 GN=Acss1 PE=1 SV=1	10	1441.93	924.298	771.764	913.777	1112.77	860.716	992.949	1105.55	2860.24	848.618	937.497	695.093	854.279	872.151	649.11	0.980345	0.874344	1.15547	0.729749	Acss1
sp|P70404|IDHG1_MOUSE	Idh3g	Isocitrate dehydrogenase [NAD] subunit gamma 1, mitochondrial OS=Mus musculus OX=10090 GN=Idh3g PE=1 SV=1	7	921.839	463.072	450.337	480.968	567.457	519.456	615.419	706.384	1740.66	618.92	581.463	518.874	572.114	514.442	513.659	0.882701	0.400132	1.16631	0.691312	Idh3g
sp|P63001|RAC1_MOUSE	Rac1	Ras-related C3 botulinum toxin substrate 1 OS=Mus musculus OX=10090 GN=Rac1 PE=1 SV=1	3	282.287	239.44	265.186	234.187	373.844	294.226	456.82	455.032	506.202	501.094	515.083	399.519	337.436	373.579	366.513	1.08011	0.684207	1.01094	0.953736	Rac1
sp|P60766|CDC42_MOUSE	Cdc42	Cell division control protein 42 homolog OS=Mus musculus OX=10090 GN=Cdc42 PE=1 SV=2	15	2127.18	1677.65	2009.93	1630.8	2375.2	2136.63	2786.89	2753.27	2846.9	3140.77	2682.75	2479.93	2242.23	2287.88	2347.55	0.987331	0.928288	0.991035	0.945107	Cdc42
sp|Q64516|GLPK_MOUSE	Gk	Glycerol kinase OS=Mus musculus OX=10090 GN=Gk PE=1 SV=2	20	1480.33	1694.44	1433.67	1640.88	2034.42	1487.31	3268.58	3338.32	3814.32	2354.22	2171.58	1997.99	3066.41	2043.22	2321.8	0.955256	0.823468	0.936045	0.795747	Gk
sp|Q99LH2|PTSS1_MOUSE	Ptdss1	Phosphatidylserine synthase 1 OS=Mus musculus OX=10090 GN=Ptdss1 PE=1 SV=1	1	88.4645	53.5876	76.6982	67.7963	68.4538	82.0166	90.7963	88.0777	172.728	93.2727	100.844	96.7173	94.7403	83.2481	107.091	0.906087	0.416456	1.23026	0.297036	Ptdss1
sp|Q8VDM4|PSMD2_MOUSE	Psmd2	26S proteasome non-ATPase regulatory subunit 2 OS=Mus musculus OX=10090 GN=Psmd2 PE=1 SV=1	6	1032.69	549.58	479.389	598.369	700.295	637.257	885.526	907.461	3893.57	673.938	787.695	643.392	669.272	702.338	548.449	0.944964	0.682276	1.60684	0.503576	Psmd2
sp|Q9WV55|VAPA_MOUSE	Vapa	Vesicle-associated membrane protein-associated protein A OS=Mus musculus OX=10090 GN=Vapa PE=1 SV=2	9	1026.77	902.698	991.474	1015.43	1263.16	1197.02	1139.63	1152.99	1336.19	1390.1	1061.43	1143.89	1102.36	903.927	1161.95	0.931254	0.447893	1.02753	0.730198	Vapa
sp|Q9QY76|VAPB_MOUSE	Vapb	Vesicle-associated membrane protein-associated protein B OS=Mus musculus OX=10090 GN=Vapb PE=1 SV=3	10	1613.79	1307.25	1528.99	1511.65	1926.31	1868.26	1711.75	1708.55	1905.01	1984.68	1521.88	1677.69	1529.09	1336.84	1654.23	0.934124	0.469604	1.03391	0.624316	Vapb
sp|Q9DC69|NDUA9_MOUSE	Ndufa9	NADH dehydrogenase [ubiquinone] 1 alpha subcomplex subunit 9, mitochondrial OS=Mus musculus OX=10090 GN=Ndufa9 PE=1 SV=2	10	1534.45	684.529	617.683	599.485	784.759	828.073	632.327	848.917	3886.89	935.974	872.279	855.173	912.953	797	652.033	0.863991	0.483679	1.48203	0.515115	Ndufa9
sp|Q8CIB5|FERM2_MOUSE	Fermt2	Fermitin family homolog 2 OS=Mus musculus OX=10090 GN=Fermt2 PE=1 SV=1	14	1821.43	1504.79	1704.23	1357.15	1850.63	1944.39	2369.37	2346.59	3375.89	2661.36	2567.8	2388.05	1940.58	2232.23	2386.4	1.03469	0.816846	1.16247	0.391737	Fermt2
sp|Q80YV4|PANK4_MOUSE	Pank4	4'-phosphopantetheine phosphatase OS=Mus musculus OX=10090 GN=Pank4 PE=1 SV=2	4	249.154	262.646	166.287	232.463	361.258	263.836	511.701	566.173	561.942	538.134	681.426	424.223	358.081	561.699	409.271	1.28773	0.305708	0.966143	0.894783	Pank4
sp|Q9JLB0|PALS2_MOUSE	Pals2	Protein PALS2 OS=Mus musculus OX=10090 GN=Pals2 PE=1 SV=1	7	520.717	495.485	510.166	406.062	570.071	531.814	702.731	690.829	790.81	619.698	613.694	534.272	542.019	533.399	502.407	1.04022	0.71858	1.02803	0.837468	Pals2
sp|P62814|VATB2_MOUSE	Atp6v1b2	V-type proton ATPase subunit B, brain isoform OS=Mus musculus OX=10090 GN=Atp6v1b2 PE=1 SV=1	1	23.2485	26.4249	32.1396	28.8336	29.5111	28.2115	32.4481	41.7904	45.448	39.1687	51.0989	27.5397	28.368	39.2455	31.9543	1.23676	0.200038	1.08698	0.54387	Atp6v1b2
sp|Q8VEK3|HNRPU_MOUSE	Hnrnpu	Heterogeneous nuclear ribonucleoprotein U OS=Mus musculus OX=10090 GN=Hnrnpu PE=1 SV=1	2	283.39	220.02	232.157	320.868	301.502	295.883	429.471	374.403	486.025	295.971	242.77	247.831	239.625	241.074	281.431	0.879212	0.397418	0.983434	0.927944	Hnrnpu
sp|O35459|ECH1_MOUSE	Ech1	Delta(3,5)-Delta(2,4)-dienoyl-CoA isomerase, mitochondrial OS=Mus musculus OX=10090 GN=Ech1 PE=1 SV=1	26	5983.77	2238.84	1968.32	2135.99	2988.24	2943.5	2182.12	3368.73	14701.4	2785.91	2642.62	2452.9	2754.29	2344.73	1938.77	0.85741	0.561961	1.51526	0.545058	Ech1
sp|Q8BMF3|MAON_MOUSE	Me3	NADP-dependent malic enzyme, mitochondrial OS=Mus musculus OX=10090 GN=Me3 PE=1 SV=2	2	364.241	234.284	212.099	236.48	235.438	230.805	331.497	278.338	761.166	273.131	269.072	246.14	253.037	228.196	214.897	0.853908	0.14382	1.14175	0.716581	Me3
sp|P70297|STAM1_MOUSE	Stam	Signal transducing adapter molecule 1 OS=Mus musculus OX=10090 GN=Stam PE=1 SV=3	1	37.2189	36.4078	42.9806	38.277	36.6673	38.9755	61.1085	57.6858	54.2767	55.1717	62.9734	55.4624	44.2022	53.9057	50.4135	1.04942	0.7557	1.02598	0.835329	Stam
sp|E9Q236|MRP4_MOUSE	Abcc4	ATP-binding cassette sub-family C member 4 OS=Mus musculus OX=10090 GN=Abcc4 PE=1 SV=1	2	534.023	322.455	284.127	383.275	380.049	334.309	522.995	512.324	2154.83	451.711	515.836	434.47	462.82	435.319	373.425	0.919807	0.438879	1.52078	0.516631	Abcc4
sp|O88587|COMT_MOUSE	Comt	Catechol O-methyltransferase OS=Mus musculus OX=10090 GN=Comt PE=1 SV=2	4	579.69	431.126	394.32	515.654	738.834	576.342	794.405	858.421	1352.59	803.805	939.497	638.544	667.958	802.918	553.449	1.12176	0.455119	1.04573	0.866258	Comt
sp|Q8R5J9|PRAF3_MOUSE	Arl6ip5	PRA1 family protein 3 OS=Mus musculus OX=10090 GN=Arl6ip5 PE=1 SV=2	23	5352.76	1600.87	1320.3	1467.52	1955.82	3016.94	1481.09	3951.58	20749.5	2343.81	2233.1	2437.96	3103.02	2137.7	1980.18	0.864045	0.662995	2.14609	0.429955	Arl6ip5
sp|O35855|BCAT2_MOUSE	Bcat2	Branched-chain-amino-acid aminotransferase, mitochondrial OS=Mus musculus OX=10090 GN=Bcat2 PE=1 SV=2	4	772.021	493.112	451.623	498.921	577.731	484.33	446.766	547.504	1809.65	465.381	413.154	391.195	354.951	406.458	291.321	0.960568	0.804706	1.3507	0.558376	Bcat2
sp|P49813|TMOD1_MOUSE	Tmod1	Tropomodulin-1 OS=Mus musculus OX=10090 GN=Tmod1 PE=1 SV=2	9	370.29	323.955	325.126	261.821	337.966	374.727	1060.83	1838.97	790.824	3199.09	2387.92	2157.86	2005.5	2372.12	2174.53	1.05269	0.922413	0.844225	0.763726	Tmod1
sp|P48787|TNNI3_MOUSE	Tnni3	Troponin I, cardiac muscle OS=Mus musculus OX=10090 GN=Tnni3 PE=1 SV=2	25	1395.81	1516.45	1363.56	1090.6	1707.2	1547.11	2587.22	4738.13	2546.57	6371.79	5537.89	4227.89	4022.36	6381.53	4618.45	1.28533	0.543763	0.924734	0.848326	Tnni3
sp|Q78IK4|MIC27_MOUSE	Apool	MICOS complex subunit Mic27 OS=Mus musculus OX=10090 GN=Apool PE=1 SV=1	27	3616.13	2524.45	3395.42	2986.01	3973.28	4218.06	2842.81	3108.29	4514.77	3236.21	1786.1	2734.06	2926.16	1465.48	2909	0.823819	0.279111	1.13865	0.286245	Apool
sp|Q61598|GDIB_MOUSE	Gdi2	Rab GDP dissociation inhibitor beta OS=Mus musculus OX=10090 GN=Gdi2 PE=1 SV=1	13	1279.68	956.398	1024.1	1158.1	1707.27	1549.59	2423.2	2366.48	3295.67	2612.23	2913.78	2019.11	1595.26	2401.31	1818.8	1.14079	0.586117	1.07044	0.79714	Gdi2
sp|P50396|GDIA_MOUSE	Gdi1	Rab GDP dissociation inhibitor alpha OS=Mus musculus OX=10090 GN=Gdi1 PE=1 SV=3	5	432.047	280.636	255.193	316.445	418.452	322.565	590.441	619.276	1090.96	606.043	717.827	435.777	437.729	583.896	426.654	1.09963	0.629731	1.0623	0.856973	Gdi1
sp|Q9DCS9|NDUBA_MOUSE	Ndufb10	NADH dehydrogenase [ubiquinone] 1 beta subcomplex subunit 10 OS=Mus musculus OX=10090 GN=Ndufb10 PE=1 SV=3	27	7025.15	2748.21	3289.83	3175.34	4073.42	3663.89	2339.18	3053.09	3965.59	2525.7	1507.43	2081.21	2131.56	1274.76	2486.69	0.735998	0.411917	0.90058	0.736103	Ndufb10
sp|Q9WTP7|KAD3_MOUSE	Ak3	GTP:AMP phosphotransferase AK3, mitochondrial OS=Mus musculus OX=10090 GN=Ak3 PE=1 SV=3	5	1730.68	424.502	347.028	536.441	649.705	506.237	512.993	771.357	1705.08	452.256	513.731	453.639	397.997	432.627	355.003	0.769047	0.538562	0.927451	0.887922	Ak3
sp|P00397|COX1_MOUSE	Mtco1	Cytochrome c oxidase subunit 1 OS=Mus musculus OX=10090 GN=Mtco1 PE=1 SV=2	9	801.489	264.981	257.952	213.318	245.496	523.057	346.525	1066.19	4869.24	702.926	720.897	840.779	1091.77	499.402	695.481	0.88623	0.753176	2.27707	0.385338	Mtco1
sp|P14094|AT1B1_MOUSE	Atp1b1	Sodium/potassium-transporting ATPase subunit beta-1 OS=Mus musculus OX=10090 GN=Atp1b1 PE=1 SV=1	11	2860.11	1291.84	1357.81	1172.49	1514	1453.42	1180.25	1500.05	7823.39	1279.27	1345.75	1223.16	1479.72	1122.51	1068.58	0.84976	0.48768	1.6215	0.483874	Atp1b1
sp|Q9DB75|CDIP1_MOUSE	Cdip1	Cell death-inducing p53-target protein 1 OS=Mus musculus OX=10090 GN=Cdip1 PE=2 SV=1	1	108.955	79.2902	84.0027	75.5265	122.322	109.181	99.8705	116.701	173.984	111.369	105.882	109.574	74.0163	80.5777	83.7258	1.07459	0.577537	1.19315	0.351851	Cdip1
sp|P80315|TCPD_MOUSE	Cct4	T-complex protein 1 subunit delta OS=Mus musculus OX=10090 GN=Cct4 PE=1 SV=3	1	174.9	133.184	105.544	110.237	122.141	104.66	218.719	205.312	369.854	161.393	158.152	123.116	151.165	149.929	133.206	0.941579	0.68511	1.02446	0.942736	Cct4
sp|Q8R3Q0|SARAF_MOUSE	Saraf	Store-operated calcium entry-associated regulatory factor OS=Mus musculus OX=10090 GN=Saraf PE=1 SV=2	7	648.511	662.087	675.9	691.943	927.802	802.641	899.327	845.273	778.651	973.076	884.754	841.463	713.803	729.591	743.101	1.03129	0.768211	0.978378	0.813134	Saraf
sp|O70433|FHL2_MOUSE	Fhl2	Four and a half LIM domains protein 2 OS=Mus musculus OX=10090 GN=Fhl2 PE=1 SV=1	21	3255.7	2600.14	2891.94	2804.66	3931.08	3386.35	3286.47	3223.23	3273.98	4027.56	4114	3041.51	3604.67	5201.88	4338.85	1.12317	0.41223	0.997265	0.977877	Fhl2
sp|Q60598|SRC8_MOUSE	Cttn	Src substrate cortactin OS=Mus musculus OX=10090 GN=Cttn PE=1 SV=2	9	1464.55	987.778	1153.99	1069.58	1580.04	1590.79	1944.3	1984.81	2270.5	1846.84	1586.05	1566.77	1087.98	1265.17	1445.81	0.998732	0.994152	1.08291	0.648257	Cttn
sp|Q99JW4|LIMS1_MOUSE	Lims1	LIM and senescent cell antigen-like-containing domain protein 1 OS=Mus musculus OX=10090 GN=Lims1 PE=1 SV=3	2	193.852	135.359	158.922	122.039	175.741	156.683	225.536	214.921	310.248	287.546	256.54	236.678	230.419	241.608	204.526	0.966752	0.84536	1.00724	0.969814	Lims1
sp|P62835|RAP1A_MOUSE	Rap1a	Ras-related protein Rap-1A OS=Mus musculus OX=10090 GN=Rap1a PE=1 SV=1	10	956.689	739.352	851.431	658.981	946.056	901.257	1085.11	1071.33	1398.7	1256.29	1061.46	1031.2	987.04	948.193	1015.92	0.964054	0.764135	1.05145	0.719779	Rap1a
sp|Q61554|FBN1_MOUSE	Fbn1	Fibrillin-1 OS=Mus musculus OX=10090 GN=Fbn1 PE=1 SV=2	2	273.156	51.8527	76.1465	94.7088	84.1776	82.3621	73.0016	226.584	2967.07	24.6615	115.791	136.969	77.3563	62.5233	91.8397	0.996398	0.994307	6.17883	0.357341	Fbn1
sp|Q3UH68|LIMC1_MOUSE	Limch1	LIM and calponin homology domains-containing protein 1 OS=Mus musculus OX=10090 GN=Limch1 PE=1 SV=2	18	1242.58	1191.68	1200.83	1091.57	1484	1312.96	2160.08	2349.45	2823.25	2022.58	2378.79	1791.68	1620.82	2073.9	1731.45	1.16469	0.422544	1.08879	0.694564	Limch1
sp|Q8BK64|AHSA1_MOUSE	Ahsa1	Activator of 90 kDa heat shock protein ATPase homolog 1 OS=Mus musculus OX=10090 GN=Ahsa1 PE=1 SV=2	3	147.083	124.326	126.117	144.698	165.232	123.907	225.943	213.648	330.957	216.711	232.027	167.711	149.186	186.283	151.142	1.04289	0.780182	1.01835	0.941364	Ahsa1
sp|P97792|CXAR_MOUSE	Cxadr	Coxsackievirus and adenovirus receptor homolog OS=Mus musculus OX=10090 GN=Cxadr PE=1 SV=1	5	452.614	430.82	504.451	501.002	659.45	575.186	689.968	701.421	609.938	683.328	675.634	608.506	533.626	569.319	571.803	1.06156	0.624754	1.00327	0.972288	Cxadr
sp|P63330|PP2AA_MOUSE	Ppp2ca	Serine/threonine-protein phosphatase 2A catalytic subunit alpha isoform OS=Mus musculus OX=10090 GN=Ppp2ca PE=1 SV=1	10	800.914	875.54	881.318	843.577	1260.07	1059.23	1322.04	1411.28	1506.38	1326.48	1505.94	1216.97	930.624	1432.28	1019.33	1.24149	0.157417	1.08798	0.576012	Ppp2ca
sp|P62715|PP2AB_MOUSE	Ppp2cb	Serine/threonine-protein phosphatase 2A catalytic subunit beta isoform OS=Mus musculus OX=10090 GN=Ppp2cb PE=1 SV=1	3	177.447	194.203	203.341	209.478	239.703	197.635	348.52	335.34	313.277	256.463	300.779	245.653	207.393	275.598	223.313	1.12201	0.470561	0.986591	0.932039	Ppp2cb
sp|Q9CQA3|SDHB_MOUSE	Sdhb	Succinate dehydrogenase [ubiquinone] iron-sulfur subunit, mitochondrial OS=Mus musculus OX=10090 GN=Sdhb PE=1 SV=1	21	5064.82	2457.55	2086.89	2457.66	3150.93	2461.43	2092.93	2928.41	6810.39	2231.63	1984.78	1951.7	1902.4	1909.94	1673.39	0.904154	0.689363	1.08978	0.831971	Sdhb
tr|A0A2R8W710|A0A2R8W710_MOUSE	Recql4	DNA helicase OS=Mus musculus OX=10090 GN=Recql4 PE=1 SV=1	2	59.1052	53.074	58.0919	60.6241	61.4444	69.2738	116.265	83.6021	70.1818	83.0738	65.916	56.9984	66.0858	60.0012	70.1142	0.84132	0.332824	0.842936	0.307914	Recql4
sp|O70400|PDLI1_MOUSE	Pdlim1	PDZ and LIM domain protein 1 OS=Mus musculus OX=10090 GN=Pdlim1 PE=1 SV=4	13	1435.13	1303.79	1327.06	1335.29	1807.43	1489.61	2473.3	2414.46	2133.36	2491.33	2611.82	2055.49	1520.18	2200.96	1864.75	1.11704	0.551625	0.958406	0.806173	Pdlim1
sp|P97372|PSME2_MOUSE	Psme2	Proteasome activator complex subunit 2 OS=Mus musculus OX=10090 GN=Psme2 PE=1 SV=4	5	362.724	286.533	316.491	264.672	452.064	466.955	654.539	628.254	757.876	843.567	760.988	591.963	460.431	603.62	557.863	1.05628	0.831058	1.04069	0.872395	Psme2
sp|Q8BGF6|ELMD2_MOUSE	Elmod2	ELMO domain-containing protein 2 OS=Mus musculus OX=10090 GN=Elmod2 PE=1 SV=1	2	161.343	126.048	129.214	136.436	155.329	173.891	161.937	168.042	229.644	179.324	145.485	159.479	162.566	138.024	164.511	0.914324	0.204103	1.06878	0.551953	Elmod2
sp|Q80U78|PUM1_MOUSE	Pum1	Pumilio homolog 1 OS=Mus musculus OX=10090 GN=Pum1 PE=1 SV=2	1	49.943	38.0766	42.7747	38.5327	44.5636	56.2914	70.2419	71.8217	92.1455	62.0733	63.8387	71.4328	74.1426	62.4044	82.1153	0.951757	0.763496	1.16894	0.392275	Pum1
sp|Q7TNS2|MIC10_MOUSE	Micos10	MICOS complex subunit Mic10 OS=Mus musculus OX=10090 GN=Micos10 PE=1 SV=1	5	1167.32	789.245	1158.63	863.955	1373.51	1479.93	667.665	886.422	1382.18	905.647	576.951	811.198	960.393	456.188	921.91	0.894268	0.60209	1.26043	0.155248	Micos10
sp|P10639|THIO_MOUSE	Txn	Thioredoxin OS=Mus musculus OX=10090 GN=Txn PE=1 SV=3	5	387.362	275.151	253.062	298.31	451.546	281.172	480.292	479.643	531.863	470.878	605.928	486.297	346.132	503.304	370.064	1.16773	0.330801	0.969482	0.857382	Txn
sp|Q9QZ06|TOLIP_MOUSE	Tollip	Toll-interacting protein OS=Mus musculus OX=10090 GN=Tollip PE=1 SV=1	10	1080.71	999.301	976.803	995.361	1528.77	1163.36	1698.94	1635.25	1654.19	1851.65	1869.31	1452.59	1298.55	1593.56	1368.23	1.10122	0.544184	0.955231	0.770211	Tollip
sp|P23242|CXA1_MOUSE	Gja1	Gap junction alpha-1 protein OS=Mus musculus OX=10090 GN=Gja1 PE=1 SV=2	12	1412.67	1012.77	1151.64	1043.54	1402.69	1366.09	2376.06	2723.69	3409.76	2669.51	2479.69	2285.58	2348.51	2040.03	2021.31	0.980567	0.934129	1.03899	0.883382	Gja1
sp|O70559|SPR2H_MOUSE	Sprr2h	Small proline-rich protein 2H OS=Mus musculus OX=10090 GN=Sprr2h PE=2 SV=1	2	878.937	178.38	511.981	347.583	226.897	183.224	448.252	266.164	467.424	398.663	626.116	221.534	316.65	290.313	228.848	0.664357	0.251614	0.674876	0.244568	Sprr2h
sp|Q8BRK8|AAPK2_MOUSE	Prkaa2	5'-AMP-activated protein kinase catalytic subunit alpha-2 OS=Mus musculus OX=10090 GN=Prkaa2 PE=1 SV=3	5	513.993	561.513	540.647	557.602	764.174	606.305	887.637	889.465	820.276	925.216	1042.25	766.627	718.692	928.688	701.482	1.16179	0.347968	0.953429	0.740308	Prkaa2
sp|Q5EG47|AAPK1_MOUSE	Prkaa1	5'-AMP-activated protein kinase catalytic subunit alpha-1 OS=Mus musculus OX=10090 GN=Prkaa1 PE=1 SV=2	4	332.36	356.407	319.627	310.169	465.109	350.761	569.994	548.815	497.225	523.865	637.634	423.584	400.742	571.474	394.147	1.20696	0.246555	0.928977	0.626556	Prkaa1
sp|Q8CIE6|COPA_MOUSE	Copa	Coatomer subunit alpha OS=Mus musculus OX=10090 GN=Copa PE=1 SV=2	4	301.347	294.488	257.517	317.552	350.967	321.05	404.936	390.592	514.787	430.935	402.954	349.941	308.041	367.933	318.312	1.02503	0.79657	0.999317	0.996356	Copa
sp|P19536|COX5B_MOUSE	Cox5b	Cytochrome c oxidase subunit 5B, mitochondrial OS=Mus musculus OX=10090 GN=Cox5b PE=1 SV=1	10	3466.89	956.356	906.84	1003.79	1311.35	1110.19	743.321	1403.89	4507.55	1058.91	984.664	950.576	1020.91	861.126	803.622	0.756447	0.510808	1.13504	0.827549	Cox5b
sp|Q6IR34|GPSM1_MOUSE	Gpsm1	G-protein-signaling modulator 1 OS=Mus musculus OX=10090 GN=Gpsm1 PE=1 SV=3	1	92.276	65.8032	77.5767	63.1752	85.3995	73.0984	104.18	121.193	177.365	110.177	104.803	91.2153	94.8276	104.143	77.3041	1.03595	0.795709	1.06871	0.772507	Gpsm1
sp|Q9QYG0|NDRG2_MOUSE	Ndrg2	Protein NDRG2 OS=Mus musculus OX=10090 GN=Ndrg2 PE=1 SV=1	25	3587.19	2846.6	3037.01	3090.2	4356.25	4008.93	4492.77	4538.9	4792.4	5722.34	5141.84	4310.49	3501.22	4068.64	3782.84	1.02739	0.857916	0.977344	0.871505	Ndrg2
tr|A0A2I3BPW0|A0A2I3BPW0_MOUSE	Ndrg2	Protein NDRG2 (Fragment) OS=Mus musculus OX=10090 GN=Ndrg2 PE=1 SV=1	2	226.769	191.812	223.348	214.387	256.265	248.192	321.653	310.446	277.979	394.974	344.589	286.949	232.417	214.45	268.033	0.94775	0.755717	0.938355	0.652894	Ndrg2
sp|Q99LM2|CK5P3_MOUSE	Cdk5rap3	CDK5 regulatory subunit-associated protein 3 OS=Mus musculus OX=10090 GN=Cdk5rap3 PE=1 SV=1	6	223.526	248.27	289.161	250.904	280.859	218.582	349.353	365.644	384.997	294.86	314.546	258.763	260.437	291.023	272.712	1.08793	0.429693	1.03273	0.803488	Cdk5rap3
sp|Q9CPZ8|COXM1_MOUSE	Cmc1	COX assembly mitochondrial protein homolog OS=Mus musculus OX=10090 GN=Cmc1 PE=1 SV=1	2	74.0844	44.7334	44.7467	52.343	83.0673	65.392	36.4754	50.4954	66.9482	52.0648	32.3471	45.6349	65.7975	30.0294	45.6193	0.857203	0.505587	0.955749	0.770499	Cmc1
sp|A2AJI0|MA7D1_MOUSE	Map7d1	MAP7 domain-containing protein 1 OS=Mus musculus OX=10090 GN=Map7d1 PE=1 SV=1	9	1542.34	1128.3	1017.57	1386.85	1427.3	1236.12	1616.47	1685.9	2391	1581.82	1684.22	1264.2	1226.24	1471.33	1099.44	1.00589	0.946741	0.953032	0.798465	Map7d1
sp|Q6DID7|WLS_MOUSE	Wls	Protein wntless homolog OS=Mus musculus OX=10090 GN=Wls PE=1 SV=1	1	184.836	73.5709	71.9425	70.9523	88.2491	119.436	72.5748	138.191	654.731	132.371	153.033	144.101	188.201	107.06	110.883	0.863113	0.566014	1.69677	0.443633	Wls
sp|Q5H8C4|VP13A_MOUSE	Vps13a	Vacuolar protein sorting-associated protein 13A OS=Mus musculus OX=10090 GN=Vps13a PE=1 SV=1	8	630.621	608.355	453.004	651.42	656.044	525.996	775.211	719.523	1196.52	594.394	643.304	506.537	601.402	638.683	538.076	1.00395	0.9471	0.989882	0.964338	Vps13a
sp|Q3U2P1|SC24A_MOUSE	Sec24a	Protein transport protein Sec24A OS=Mus musculus OX=10090 GN=Sec24a PE=1 SV=1	1	170.998	177.867	149.894	167.107	225.252	223.834	260.877	243.901	253.065	271.017	258.53	201.6	207.534	258.945	241.09	1.0807	0.530403	0.992529	0.956204	Sec24a
sp|Q8K2C6|SIR5_MOUSE	Sirt5	NAD-dependent protein deacylase sirtuin-5, mitochondrial OS=Mus musculus OX=10090 GN=Sirt5 PE=1 SV=1	6	822.267	461.483	356.71	435.669	570.838	435.675	484.187	655.404	1077.64	496.314	515.204	400.605	390.355	443.269	370.607	1.00662	0.968583	1.00473	0.987801	Sirt5
sp|Q8BZ52|FSD2_MOUSE	Fsd2	Fibronectin type III and SPRY domain-containing protein 2 OS=Mus musculus OX=10090 GN=Fsd2 PE=1 SV=3	4	458.418	453.73	450.073	450.559	491.881	447.188	595.92	540.138	492.784	630.329	647.267	529.886	487.699	593.258	539.445	1.0394	0.694311	0.937646	0.45642	Fsd2
sp|Q8VBT0|TMX1_MOUSE	Tmx1	Thioredoxin-related transmembrane protein 1 OS=Mus musculus OX=10090 GN=Tmx1 PE=1 SV=1	5	937.255	643.947	685.37	632.732	852.945	881.405	743.49	870.895	1747.72	963.873	807.977	823.295	827.977	741.817	704.739	0.954268	0.62583	1.17957	0.497521	Tmx1
sp|Q922Q1|MARC2_MOUSE	Mtarc2	Mitochondrial amidoxime reducing component 2 OS=Mus musculus OX=10090 GN=Mtarc2 PE=1 SV=1	11	1386.62	1334.48	1385.41	1506.53	1883.91	1548.32	2126.35	2051.3	2221.96	1818.31	1574.98	1544.66	1822.13	1448.99	1618.74	0.957704	0.706029	0.960641	0.735557	Mtarc2
sp|P97414|KCNQ1_MOUSE	Kcnq1	Potassium voltage-gated channel subfamily KQT member 1 OS=Mus musculus OX=10090 GN=Kcnq1 PE=1 SV=3	7	938.701	677.441	857.183	800.548	982.197	980.937	1136.84	1156.05	1507.56	1210.69	1061.7	1101.34	844.409	769.28	971.891	0.942302	0.649537	1.09891	0.501564	Kcnq1
sp|Q9EQH3|VPS35_MOUSE	Vps35	Vacuolar protein sorting-associated protein 35 OS=Mus musculus OX=10090 GN=Vps35 PE=1 SV=1	8	703.77	596.57	533.131	512.204	623.533	556.069	794.104	830	1584.51	783.29	856.611	715.614	637.997	833.729	675.91	1.09007	0.444709	1.18473	0.549131	Vps35
sp|P53996|CNBP_MOUSE	Cnbp	Cellular nucleic acid-binding protein OS=Mus musculus OX=10090 GN=Cnbp PE=1 SV=2	2	150.196	50.5267	56.8506	51.7247	89.668	77.5095	107.117	123.174	137.01	160.322	161.698	117.733	93.5477	130.531	109.279	0.987014	0.958738	0.885371	0.611527	Cnbp
tr|A0A0N4SVS6|A0A0N4SVS6_MOUSE	Cnbp	Cellular nucleic acid-binding protein OS=Mus musculus OX=10090 GN=Cnbp PE=1 SV=1	1	34.4515	15.3851	9.292	14.0499	18.7123	21.1614	19.074	20.7835	29.1224	45.3292	30.5955	27.3142	22.4204	32.3868	20.5544	0.870964	0.610506	0.793973	0.4262	Cnbp
sp|Q9D5T0|ATAD1_MOUSE	Atad1	Outer mitochondrial transmembrane helix translocase OS=Mus musculus OX=10090 GN=Atad1 PE=1 SV=1	14	1312.53	1222.14	1162.54	1281.1	1522.75	1302.03	1768.23	1762.58	2411.22	1799.22	1438.04	1626.17	1784.92	1318.93	1685.56	0.914226	0.394084	1.0304	0.850129	Atad1
sp|P80314|TCPB_MOUSE	Cct2	T-complex protein 1 subunit beta OS=Mus musculus OX=10090 GN=Cct2 PE=1 SV=4	5	1153.95	409.079	390.989	300.828	440.861	588.227	488.134	776.109	2811.57	545.4	551.209	499.391	571.063	515.365	493.467	0.880122	0.65361	1.5636	0.498482	Cct2
sp|Q52KR3|PRUN2_MOUSE	Prune2	Protein prune homolog 2 OS=Mus musculus OX=10090 GN=Prune2 PE=1 SV=2	21	1340.08	1174.67	1288.73	1240.72	1711.33	1562.07	2027.5	1920.87	2029.86	2053.11	1920.17	1749.94	1522.76	1843.09	1764.08	1.04716	0.73588	1.02572	0.846382	Prune2
sp|Q8C1A5|THOP1_MOUSE	Thop1	Thimet oligopeptidase OS=Mus musculus OX=10090 GN=Thop1 PE=1 SV=1	1	19.0555	20.5721	12.8084	11.7551	23.9774	17.4433	30.1828	27.4077	34.318	31.5062	39.4128	20.9836	19.0603	34.6042	23.6759	1.30848	0.213035	0.979108	0.930712	Thop1
sp|P56394|COX17_MOUSE	Cox17	Cytochrome c oxidase copper chaperone OS=Mus musculus OX=10090 GN=Cox17 PE=1 SV=2	3	296.544	206.746	242.539	153.906	232.482	215.911	248.993	253.517	385.488	308.231	235.724	247.493	273.459	186.221	258.423	0.870081	0.298758	1.05364	0.743079	Cox17
sp|P56565|S10A1_MOUSE	S100a1	Protein S100-A1 OS=Mus musculus OX=10090 GN=S100a1 PE=1 SV=2	1	567.646	141.953	179.304	77.1889	132.24	215.99	47.8849	166.529	840.51	58.4641	98.1832	84.6817	134.8	51.8516	57.1409	0.666781	0.573955	1.55491	0.5892	S100a1
sp|Q9DCC8|TOM20_MOUSE	Tomm20	Mitochondrial import receptor subunit TOM20 homolog OS=Mus musculus OX=10090 GN=Tomm20 PE=1 SV=1	5	446.743	392.03	392.868	417.883	529.57	524.285	517.813	604.499	1094.03	799.697	604.432	611.342	647.64	530.958	624.883	0.94053	0.68716	1.14758	0.561821	Tomm20
sp|P54728|RD23B_MOUSE	Rad23b	UV excision repair protein RAD23 homolog B OS=Mus musculus OX=10090 GN=Rad23b PE=1 SV=2	2	157.259	158.403	136.69	129.166	185.051	132.188	296.197	317.577	232.524	202.18	275.493	158.325	187.91	228.682	153.055	1.19789	0.370587	0.835583	0.370149	Rad23b
sp|P54726|RD23A_MOUSE	Rad23a	UV excision repair protein RAD23 homolog A OS=Mus musculus OX=10090 GN=Rad23a PE=1 SV=2	1	26.4387	29.4267	32.6624	24.9984	32.9774	34.8199	61.3139	46.8106	60.0129	53.7874	47.1267	40.8448	42.5817	50.5023	46.8559	0.989114	0.957977	1.02905	0.892801	Rad23a
sp|Q91ZV0|MIA2_MOUSE	Mia2	Melanoma inhibitory activity protein 2 OS=Mus musculus OX=10090 GN=Mia2 PE=1 SV=3	8	1292.95	950.454	1026.25	1057.98	1248.77	1174.25	1193.88	1245.6	1891.08	1135.61	1062.6	1087.05	1109.52	1077.59	1207.02	0.964607	0.575315	1.10289	0.482658	Mia2
tr|H3BJY7|H3BJY7_MOUSE	Mia2	Melanoma inhibitory activity protein 2 (Fragment) OS=Mus musculus OX=10090 GN=Mia2 PE=1 SV=1	1	163.153	177.854	203.945	215.795	225.991	211.091	224.225	211.053	191.838	197.293	173.393	178.826	179.527	189.854	180.919	0.998114	0.981038	0.986353	0.841083	Mia2
sp|P07356|ANXA2_MOUSE	Anxa2	Annexin A2 OS=Mus musculus OX=10090 GN=Anxa2 PE=1 SV=2	1	37.3299	32.8446	30.2833	21.7483	24.0122	29.2935	31.495	38.1571	50.3077	32.3669	24.8789	29.3625	36.9305	35.135	56.8617	0.969708	0.813685	1.22667	0.303252	Anxa2
sp|Q9D517|PLCC_MOUSE	Agpat3	1-acyl-sn-glycerol-3-phosphate acyltransferase gamma OS=Mus musculus OX=10090 GN=Agpat3 PE=1 SV=2	24	7596.52	1577.85	1525.78	1403.82	2056.44	2857.52	1437.36	3011.78	19563.5	2696.43	2725.52	2427.33	3112.75	1872.14	1738.02	0.692055	0.417067	1.73031	0.536442	Agpat3
sp|Q80UU9|PGRC2_MOUSE	Pgrmc2	Membrane-associated progesterone receptor component 2 OS=Mus musculus OX=10090 GN=Pgrmc2 PE=1 SV=2	3	285.478	283.357	305.026	327.585	367.215	353.361	403.563	370.397	362.823	399.031	349.159	344.975	307.163	316.271	342.961	0.97886	0.809597	0.992063	0.918954	Pgrmc2
sp|P62702|RS4X_MOUSE	Rps4x	40S ribosomal protein S4, X isoform OS=Mus musculus OX=10090 GN=Rps4x PE=1 SV=2	5	877.776	659.208	642.975	745.045	951.9	842.929	784.021	852.111	1288.15	844.655	903.813	806.7	703.295	682.586	1001.93	1.02398	0.784506	1.15877	0.300986	Rps4x
sp|Q6PD31|TRAK1_MOUSE	Trak1	Trafficking kinesin-binding protein 1 OS=Mus musculus OX=10090 GN=Trak1 PE=1 SV=1	9	863.67	737.864	859.353	823.648	1054.41	1147.65	1252.11	1235.06	1349.62	1885.26	1393.29	1491.5	1233.77	1193.08	1463.24	0.92659	0.697022	1.04174	0.827016	Trak1
sp|P85094|ISC2A_MOUSE	Isoc2a	Isochorismatase domain-containing protein 2A OS=Mus musculus OX=10090 GN=Isoc2a PE=1 SV=1	3	588.718	275.732	321.813	286.269	360.574	368.338	346.238	472.995	1864.67	481.89	408.513	409.227	412.594	336.866	323.788	0.876623	0.426829	1.55401	0.466706	Isoc2a
sp|Q9QYY0|GAB1_MOUSE	Gab1	GRB2-associated-binding protein 1 OS=Mus musculus OX=10090 GN=Gab1 PE=1 SV=2	3	220.074	189.009	218.007	245.215	325.674	282.25	453.637	472.301	436.077	429.246	435.937	414.085	317.921	380.672	375.953	1.08253	0.698404	1.03618	0.852285	Gab1
sp|Q6PD03|2A5A_MOUSE	Ppp2r5a	Serine/threonine-protein phosphatase 2A 56 kDa regulatory subunit alpha isoform OS=Mus musculus OX=10090 GN=Ppp2r5a PE=1 SV=1	11	1522.79	1898.41	1517.69	1348.52	1652.43	1676.89	1829.73	1829.96	2131.09	1716.42	1700.69	1480.71	1110.69	1322.49	1295.21	1.11634	0.313125	1.07617	0.564978	Ppp2r5a
sp|Q8R1Q8|DC1L1_MOUSE	Dync1li1	Cytoplasmic dynein 1 light intermediate chain 1 OS=Mus musculus OX=10090 GN=Dync1li1 PE=1 SV=1	16	2027.07	1543.6	1820.53	1772.58	2209.68	2105.65	2045.55	2112.33	2530.96	2123.68	1800.81	1748.7	1507.12	1560.28	1624.99	0.973691	0.786902	1.03745	0.728831	Dync1li1
sp|P84078|ARF1_MOUSE	Arf1	ADP-ribosylation factor 1 OS=Mus musculus OX=10090 GN=Arf1 PE=1 SV=2	12	1878.73	1368.27	1580.43	1839.64	2572.84	2640.39	2679.05	2862.77	4105.03	3784.06	3520.04	3093.62	2335.21	2861.2	2575.41	1.0534	0.796438	1.1181	0.600535	Arf1
sp|P84084|ARF5_MOUSE	Arf5	ADP-ribosylation factor 5 OS=Mus musculus OX=10090 GN=Arf5 PE=1 SV=2	6	652.189	440.7	497.179	565.143	739.323	753.726	783.996	801.837	1381.28	1053.36	953.803	834.628	591.192	734.781	716.64	1.00674	0.968931	1.14745	0.549799	Arf5
sp|Q8CC88|VWA8_MOUSE	Vwa8	von Willebrand factor A domain-containing protein 8 OS=Mus musculus OX=10090 GN=Vwa8 PE=1 SV=2	3	679.17	301.033	238.862	318.151	348.806	308.196	311.694	332.096	974.054	303.473	260.258	241.642	281.593	257.906	186.763	0.791993	0.339358	1.02927	0.948217	Vwa8
sp|P62806|H4_MOUSE	H4c1	Histone H4 OS=Mus musculus OX=10090 GN=H4c1 PE=1 SV=2	6	506.889	403.393	444.068	432.362	497.407	496.955	648.86	612.901	732.109	575.209	526.866	540.138	434.687	552.319	558.019	0.998029	0.985368	1.0667	0.603197	H4c1
sp|P11983|TCPA_MOUSE	Tcp1	T-complex protein 1 subunit alpha OS=Mus musculus OX=10090 GN=Tcp1 PE=1 SV=3	8	1397.21	885.317	1036.19	914.552	1169.47	1184.85	1470.33	1565.76	3350.38	1499.02	1289.17	1268.55	1210.62	1156.56	1226.61	0.934462	0.59681	1.24259	0.503148	Tcp1
sp|O35643|AP1B1_MOUSE	Ap1b1	AP-1 complex subunit beta-1 OS=Mus musculus OX=10090 GN=Ap1b1 PE=1 SV=2	1	196.639	171.911	155.121	191.875	221.266	180.508	285.487	265.837	329.12	217.168	252.8	182.051	192.141	255.084	200.195	1.07716	0.51725	0.966478	0.843292	Ap1b1
sp|P16125|LDHB_MOUSE	Ldhb	L-lactate dehydrogenase B chain OS=Mus musculus OX=10090 GN=Ldhb PE=1 SV=2	30	7347.07	4659.36	3626.21	3925.03	5263.77	3849.1	7172.03	7158.06	15050.2	5054.69	6753.32	4071.67	5957.04	6199.17	3366.18	1.01962	0.887918	1.01723	0.966713	Ldhb
sp|P06151|LDHA_MOUSE	Ldha	L-lactate dehydrogenase A chain OS=Mus musculus OX=10090 GN=Ldha PE=1 SV=3	49	11454.8	5268.17	4581.75	3759.27	5944.1	5645.73	8478.6	9103.76	24162.1	8548.21	10248.8	7138.97	9405.37	9016.82	5977.14	0.950425	0.802196	1.1407	0.771355	Ldha
sp|P46935|NEDD4_MOUSE	Nedd4	E3 ubiquitin-protein ligase NEDD4 OS=Mus musculus OX=10090 GN=Nedd4 PE=1 SV=3	12	1157.77	828.435	983.454	824.217	1191.89	1232.99	1797.78	1723.61	2157.88	2240.79	1986.33	1746.31	1601.95	1777.88	1753.89	0.984997	0.945823	1.03306	0.879863	Nedd4
sp|Q66JS6|EI3JB_MOUSE	Eif3j2	Eukaryotic translation initiation factor 3 subunit J-B OS=Mus musculus OX=10090 GN=Eif3j2 PE=1 SV=1	8	1333.37	1048.49	1427.5	922.359	1428.03	1414.68	903.039	1205.87	1217.08	1958.76	1740.84	1465.17	1103.25	1225.33	1369.79	1.06877	0.71758	1.10826	0.518558	Eif3j2
sp|O08579|EMD_MOUSE	Emd	Emerin OS=Mus musculus OX=10090 GN=Emd PE=1 SV=1	14	1314.21	1178.89	1254.32	1163.94	1704.82	1584.86	1878.75	1941.14	1911.03	2466.74	2148.15	1994.45	1551.56	1810.82	1864.91	1.04879	0.780087	1.02798	0.865796	Emd
sp|Q8BXZ1|TMX3_MOUSE	Tmx3	Protein disulfide-isomerase TMX3 OS=Mus musculus OX=10090 GN=Tmx3 PE=1 SV=2	9	1876.48	1563.91	1963.09	1738.82	2288.63	2271.99	2032.76	2041.69	2082.42	2250.07	1828.88	2002.81	1760.26	1550.96	2074.56	0.960209	0.664239	1.07625	0.213654	Tmx3
sp|Q8BGH2|SAM50_MOUSE	Samm50	Sorting and assembly machinery component 50 homolog OS=Mus musculus OX=10090 GN=Samm50 PE=1 SV=1	19	2132.83	1726.15	1479.93	1789.72	2307.42	1929.23	1891.73	2012.67	2868.35	2331.54	2006.83	1929.64	2218.4	1838.72	1868.28	0.954417	0.521873	0.972136	0.823459	Samm50
sp|P09055|ITB1_MOUSE	Itgb1	Integrin beta-1 OS=Mus musculus OX=10090 GN=Itgb1 PE=1 SV=1	6	493.003	367.866	519.559	382.288	520.938	527.989	506.98	524.319	592.243	376.852	295.472	332.722	355.586	234.023	374.463	0.918622	0.620257	1.10983	0.45188	Itgb1
sp|P97443|SMYD1_MOUSE	Smyd1	Histone-lysine N-methyltransferase Smyd1 OS=Mus musculus OX=10090 GN=Smyd1 PE=1 SV=3	11	1272.03	1280.91	1069.57	1346.06	1680.27	1246.6	2286.9	2130.67	2392.03	1212.37	1556.16	1081.24	1317.97	1572.42	1019.63	1.10559	0.538227	0.915772	0.71339	Smyd1
tr|A0A1L1SUI3|A0A1L1SUI3_MOUSE	Slc37a4	Solute carrier family 37 (glucose-6-phosphate transporter), member 4 OS=Mus musculus OX=10090 GN=Slc37a4 PE=1 SV=1	1	646.888	177.847	166.032	238.077	199.153	262.376	156.621	399.213	2077.25	176.809	209.144	230.697	316.485	163.441	151.457	0.748461	0.459053	1.88146	0.503155	Slc37a4
sp|P97493|THIOM_MOUSE	Txn2	Thioredoxin, mitochondrial OS=Mus musculus OX=10090 GN=Txn2 PE=1 SV=1	3	872.458	173.934	140.722	175.159	205.614	187.889	193.427	236.545	439.988	193.705	154.03	163.694	166.053	169.163	182.198	0.58676	0.368945	0.696208	0.531359	Txn2
sp|Q9CY27|TECR_MOUSE	Tecr	Very-long-chain enoyl-CoA reductase OS=Mus musculus OX=10090 GN=Tecr PE=1 SV=1	4	460.852	159.327	129	129.236	175.635	232.638	136.153	279.265	1852.87	263.798	244.137	281.796	398.165	265.138	180.268	0.809321	0.479692	1.92808	0.46664	Tecr
sp|Q9CY58|PAIRB_MOUSE	Serbp1	Plasminogen activator inhibitor 1 RNA-binding protein OS=Mus musculus OX=10090 GN=Serbp1 PE=1 SV=2	18	1921.63	1957.73	1862.87	1873.38	2614.35	2090.11	2852.19	2803.13	2535.19	2546.91	2605.39	2117.51	2041.24	2415.29	2090.4	1.10329	0.363212	0.952002	0.63957	Serbp1
sp|Q8BJS4|SUN2_MOUSE	Sun2	SUN domain-containing protein 2 OS=Mus musculus OX=10090 GN=Sun2 PE=1 SV=3	3	96.59	68.713	82.1941	80.0956	80.7914	81.5615	71.1217	99.8806	154.106	119.178	95.931	100.019	103.717	85.4236	102.947	0.9151	0.45464	1.10649	0.542098	Sun2
sp|Q8CC21|TTC19_MOUSE	Ttc19	Tetratricopeptide repeat protein 19, mitochondrial OS=Mus musculus OX=10090 GN=Ttc19 PE=1 SV=1	3	314.849	243.003	262.952	269.719	291.084	312.342	280.693	315.284	457.155	301.232	211.244	257.68	302.494	207.203	290.272	0.863056	0.118576	1.07584	0.568898	Ttc19
sp|Q6ZWX6|IF2A_MOUSE	Eif2s1	Eukaryotic translation initiation factor 2 subunit 1 OS=Mus musculus OX=10090 GN=Eif2s1 PE=1 SV=3	1	86.0685	75.62	62.3222	81.5243	83.2015	68.3513	110.337	99.1657	132.866	96.1403	104.369	77.7481	80.7962	91.0781	84.3141	0.996852	0.970934	0.935663	0.680499	Eif2s1
sp|P68040|RACK1_MOUSE	Rack1	Receptor of activated protein C kinase 1 OS=Mus musculus OX=10090 GN=Rack1 PE=1 SV=3	16	1800.77	1596.62	1631.49	1690.12	2147.31	2041.41	2646.56	2787.47	3186.52	2832.51	2475.97	2416.85	2280.94	2213.93	2320.28	0.997369	0.984703	1.03072	0.844379	Rack1
sp|P47757|CAPZB_MOUSE	Capzb	F-actin-capping protein subunit beta OS=Mus musculus OX=10090 GN=Capzb PE=1 SV=3	5	351.249	321.762	351.604	341.958	427.088	381.432	739.049	897.307	609.78	970.492	913.359	771.18	768.572	833.842	786	1.07001	0.808023	0.914444	0.73493	Capzb
sp|Q60823|AKT2_MOUSE	Akt2	RAC-beta serine/threonine-protein kinase OS=Mus musculus OX=10090 GN=Akt2 PE=1 SV=1	3	169.016	130.432	95.7956	146.928	219.486	165.412	321.805	309.389	646.898	473.952	465.224	317.748	304.163	393.657	266.282	1.07227	0.813735	1.05387	0.895161	Akt2
sp|Q9D051|ODPB_MOUSE	Pdhb	Pyruvate dehydrogenase E1 component subunit beta, mitochondrial OS=Mus musculus OX=10090 GN=Pdhb PE=1 SV=1	30	7934.8	3128.2	2733.52	3241.88	3795.33	3529.14	2782.03	4084.73	19930.5	3099.14	2960.22	2848.89	3482.46	2886.69	2027.92	0.82059	0.479095	1.51263	0.571523	Pdhb
sp|Q9Z1N5|DX39B_MOUSE	Ddx39b	Spliceosome RNA helicase Ddx39b OS=Mus musculus OX=10090 GN=Ddx39b PE=1 SV=1	1	133.662	90.613	101.169	75.4364	109.316	112.014	162.245	185.193	305.822	254.4	224.3	208.97	162.206	176.437	207.148	0.997347	0.991526	1.18678	0.551015	Ddx39b
sp|Q3UIU2|NDUB6_MOUSE	Ndufb6	NADH dehydrogenase [ubiquinone] 1 beta subcomplex subunit 6 OS=Mus musculus OX=10090 GN=Ndufb6 PE=1 SV=3	5	1010.47	449.075	382.362	480.808	541.431	625.439	369.928	636.102	3095.58	594.681	527.361	724.74	844.07	464.335	391.821	0.793436	0.297438	1.58182	0.489705	Ndufb6
sp|Q9DCT2|NDUS3_MOUSE	Ndufs3	NADH dehydrogenase [ubiquinone] iron-sulfur protein 3, mitochondrial OS=Mus musculus OX=10090 GN=Ndufs3 PE=1 SV=2	12	1892.23	1045.84	962.179	1124.53	1280.65	1188.16	1025.46	1239.98	4375.38	1127.47	1036.84	920.282	945.336	945.535	775.928	0.907412	0.55198	1.34455	0.567572	Ndufs3
sp|Q80VP1|EPN1_MOUSE	Epn1	Epsin-1 OS=Mus musculus OX=10090 GN=Epn1 PE=1 SV=3	1	21.5514	25.1178	22.1597	19.3993	27.1537	30.682	36.0837	38.5165	52.9618	47.1623	45.5402	38.3635	24.7204	34.4387	39.6451	1.14672	0.514801	1.23433	0.367191	Epn1
sp|P56135|ATPK_MOUSE	Atp5mf	ATP synthase subunit f, mitochondrial OS=Mus musculus OX=10090 GN=Atp5mf PE=1 SV=3	10	3028.77	607.267	423.359	313.417	551.364	967.383	405.393	1213.44	6939.91	538.455	698.157	710.716	951.345	473.31	494.577	0.676586	0.536011	1.82075	0.544896	Atp5mf
sp|O08709|PRDX6_MOUSE	Prdx6	Peroxiredoxin-6 OS=Mus musculus OX=10090 GN=Prdx6 PE=1 SV=3	10	1334.05	856.635	901.312	1022.81	1488.05	1282.67	2009.82	2032	2242.23	1941.81	2137.69	1512.93	1227.78	1661.86	1298.25	1.08492	0.68275	0.960341	0.845673	Prdx6
sp|P27612|PLAP_MOUSE	Plaa	Phospholipase A-2-activating protein OS=Mus musculus OX=10090 GN=Plaa PE=1 SV=4	5	579.981	555	498.436	494.463	555.94	502.014	985.962	895.728	926.323	766.113	858.847	559.073	712.278	784.342	619.604	1.03138	0.847653	0.877544	0.476169	Plaa
sp|Q9ET26|RN114_MOUSE	Rnf114	E3 ubiquitin-protein ligase RNF114 OS=Mus musculus OX=10090 GN=Rnf114 PE=1 SV=2	3	113.996	95.3741	76.7999	78.9794	117.689	132.751	198.539	195.71	229.804	250.623	233.447	165.903	150.96	212.156	148.452	1.07727	0.771285	0.950337	0.845735	Rnf114
sp|Q9WVL3|S12A7_MOUSE	Slc12a7	Solute carrier family 12 member 7 OS=Mus musculus OX=10090 GN=Slc12a7 PE=1 SV=1	21	2780.36	2300.2	2220.82	2570.5	2784.16	2520.59	3288.42	3139.71	6278.48	2793.66	2730.5	2572.39	2560.57	2417.91	2406	0.95562	0.548542	1.14326	0.622557	Slc12a7
sp|Q9JIS8|S12A4_MOUSE	Slc12a4	Solute carrier family 12 member 4 OS=Mus musculus OX=10090 GN=Slc12a4 PE=1 SV=2	9	994.614	1326.65	809.379	977.911	1057.88	919.824	1428.05	1436.51	2336.54	1269.74	1353.41	1138.45	1202.38	1168.44	1097.74	1.08006	0.414063	1.07309	0.773571	Slc12a4
sp|P47802|MTX1_MOUSE	Mtx1	Metaxin-1 OS=Mus musculus OX=10090 GN=Mtx1 PE=1 SV=1	11	731.826	665.975	659.964	588.676	750.854	826.972	861.188	1051.73	1134.31	892.517	731.28	738.774	769.344	672.227	778.606	1.00742	0.950597	1.07677	0.561757	Mtx1
sp|P0DP28|CALM3_MOUSE	Calm3	Calmodulin-3 OS=Mus musculus OX=10090 GN=Calm3 PE=1 SV=1	7	1093.43	660.19	1042.23	479.984	711.065	803.19	292.906	420.064	477.426	429.341	469.821	437.889	485.253	327.468	420.61	0.930848	0.812195	1.14399	0.67743	Calm3
sp|Q8BY89|CTL2_MOUSE	Slc44a2	Choline transporter-like protein 2 OS=Mus musculus OX=10090 GN=Slc44a2 PE=1 SV=2	5	301.844	230.493	244.84	266.059	316.378	278.746	415.701	398.021	813.455	326.645	327.818	301.957	309.448	317.612	308.413	0.981864	0.876095	1.20233	0.565895	Slc44a2
sp|P17563|SBP1_MOUSE	Selenbp1	Methanethiol oxidase OS=Mus musculus OX=10090 GN=Selenbp1 PE=1 SV=2	24	1950.63	1552.63	1506.34	1490.81	2196.48	1794.08	3709.07	3665.51	3965.02	3874.78	4152.76	2845.29	2595.62	3762.1	2625.91	1.12544	0.633384	0.93508	0.789219	Selenbp1
sp|Q9Z1K5|ARI1_MOUSE	Arih1	E3 ubiquitin-protein ligase ARIH1 OS=Mus musculus OX=10090 GN=Arih1 PE=1 SV=3	1	152.316	120.542	144.949	113.439	214.539	191.345	311.697	286.335	264.174	382.521	378.937	291.543	196.209	328.665	253.625	1.14949	0.623289	0.990879	0.971378	Arih1
sp|Q8QZT1|THIL_MOUSE	Acat1	Acetyl-CoA acetyltransferase, mitochondrial OS=Mus musculus OX=10090 GN=Acat1 PE=1 SV=1	37	8411	4126.36	3620.73	4823.91	5409.03	4163.25	6066.24	6363.1	12853.3	4225.04	4485.4	3558.17	3957.62	4009.73	2845.47	0.887563	0.52407	0.983885	0.966468	Acat1
sp|Q9D967|MGDP1_MOUSE	Mdp1	Magnesium-dependent phosphatase 1 OS=Mus musculus OX=10090 GN=Mdp1 PE=1 SV=1	2	185.092	112.454	157.319	144.944	221.624	198.137	281.171	308.456	322.868	345.447	345.69	232.238	196.684	257.327	231.127	1.07995	0.742206	0.9899	0.960329	Mdp1
sp|Q9Z2I0|LETM1_MOUSE	Letm1	Mitochondrial proton/calcium exchanger protein OS=Mus musculus OX=10090 GN=Letm1 PE=1 SV=1	3	1035.4	509.393	497.507	495.132	661.278	539.423	572.915	712.681	1937.35	523.573	518.265	468.969	417.867	462.459	382.062	0.940618	0.770244	1.25631	0.632425	Letm1
sp|P39447|ZO1_MOUSE	Tjp1	Tight junction protein ZO-1 OS=Mus musculus OX=10090 GN=Tjp1 PE=1 SV=2	9	881.495	2759.53	876.711	850.332	1181.83	989.917	1750.86	1614.08	1706.14	1684.29	2088.07	1556.22	1304.97	1528.83	1460.44	1.41725	0.143363	1.01815	0.92767	Tjp1
sp|Q91V01|MBOA5_MOUSE	Lpcat3	Lysophospholipid acyltransferase 5 OS=Mus musculus OX=10090 GN=Lpcat3 PE=1 SV=1	10	3625.03	706.687	645.139	547.333	798.569	1500.88	448.55	1569.19	9462.18	1064.97	1269.87	1278.09	1587.36	927.726	863.221	0.724854	0.524321	1.89042	0.487955	Lpcat3
sp|Q99MR8|MCCA_MOUSE	Mccc1	Methylcrotonoyl-CoA carboxylase subunit alpha, mitochondrial OS=Mus musculus OX=10090 GN=Mccc1 PE=1 SV=2	95	16620.8	18831.6	15427.5	8146.75	6985.48	5543.67	23824.2	19885.3	14119.7	10448.1	12226.2	9877.9	14860	14928.7	10445.2	0.985892	0.955087	0.749852	0.285383	Mccc1
sp|Q8K358|PIGU_MOUSE	Pigu	Phosphatidylinositol glycan anchor biosynthesis class U protein OS=Mus musculus OX=10090 GN=Pigu PE=1 SV=4	4	510.69	268.561	147.564	147.997	261.569	430.571	183.965	407.954	2230.1	349.891	262.025	423.707	468.587	241.02	305.297	0.867559	0.593084	2.12942	0.365327	Pigu
sp|P08228|SODC_MOUSE	Sod1	Superoxide dismutase [Cu-Zn] OS=Mus musculus OX=10090 GN=Sod1 PE=1 SV=2	4	2430.18	256.111	229.04	320.285	434.405	244.152	231.764	487.208	733.262	185.719	191.495	191.295	159.926	153.815	187.706	0.45766	0.442655	0.476417	0.464977	Sod1
sp|Q9JKB3|YBOX3_MOUSE	Ybx3	Y-box-binding protein 3 OS=Mus musculus OX=10090 GN=Ybx3 PE=1 SV=2	8	923.627	797.285	1049.58	1011.88	939.458	906.928	671.546	782.708	741.759	693.41	646.015	601.626	463.957	523.906	564.336	0.980064	0.90392	1.02651	0.885116	Ybx3
sp|P62960|YBOX1_MOUSE	Ybx1	Y-box-binding protein 1 OS=Mus musculus OX=10090 GN=Ybx1 PE=1 SV=3	8	1285.59	1051.78	1321.12	1150.64	1500.91	1595.34	952.616	946.065	1067.71	1108.38	1014.68	969.465	796.213	947.764	930.282	1.03169	0.808685	1.11155	0.455823	Ybx1
sp|O70435|PSA3_MOUSE	Psma3	Proteasome subunit alpha type-3 OS=Mus musculus OX=10090 GN=Psma3 PE=1 SV=3	4	276.114	288.692	239.435	320.567	308.26	266.683	344.51	434.08	462.852	273.035	274.669	235.392	257.989	272.48	329.836	1.07198	0.554922	1.0421	0.792264	Psma3
sp|P36916|GNL1_MOUSE	Gnl1	Guanine nucleotide-binding protein-like 1 OS=Mus musculus OX=10090 GN=Gnl1 PE=1 SV=4	2	304.136	236.528	251.107	231.936	348.259	305.128	498.393	488.313	494.279	558.795	552.508	423.048	388.861	454.886	414.993	1.04963	0.816473	0.952795	0.807765	Gnl1
sp|Q60865|CAPR1_MOUSE	Caprin1	Caprin-1 OS=Mus musculus OX=10090 GN=Caprin1 PE=1 SV=2	11	1092.02	1050.85	1159.71	1046.16	1394.57	1365.1	1595.19	1578.84	1625.12	2216.78	2046.3	1761.16	1409.08	1678.89	1619.23	1.05302	0.77831	1.02325	0.889166	Caprin1
sp|Q9JK92|HSPB8_MOUSE	Hspb8	Heat shock protein beta-8 OS=Mus musculus OX=10090 GN=Hspb8 PE=1 SV=1	5	275.389	209.164	248.408	205.392	284.952	311.169	406.221	396.86	459.176	553.067	483.791	418.891	298.986	362.923	353.757	0.999215	0.997248	1.0301	0.886867	Hspb8
sp|Q9CQ54|NDUC2_MOUSE	Ndufc2	NADH dehydrogenase [ubiquinone] 1 subunit C2 OS=Mus musculus OX=10090 GN=Ndufc2 PE=1 SV=1	10	2571.36	1023.87	713.018	640.251	753.298	1248.69	679.377	1611.28	9540.66	1186.05	913.618	1028.29	1336.58	1292.3	1521.2	0.872264	0.6787	2.19094	0.401329	Ndufc2
sp|P09103|PDIA1_MOUSE	P4hb	Protein disulfide-isomerase OS=Mus musculus OX=10090 GN=P4hb PE=1 SV=2	5	365.115	261.171	240.312	249.788	254.493	234.992	300.935	288.398	549.851	306.415	258.049	269.051	260.706	260.681	322.306	0.891995	0.170048	1.09006	0.678683	P4hb
sp|Q9D0M5|DYL2_MOUSE	Dynll2	Dynein light chain 2, cytoplasmic OS=Mus musculus OX=10090 GN=Dynll2 PE=1 SV=1	1	229.316	90.7509	107.666	70.2361	109.191	127.789	91.2818	119.333	362.009	113.567	117.371	124.832	101.362	85.3344	103.542	0.861691	0.576804	1.3633	0.460624	Dynll2
sp|Q61768|KINH_MOUSE	Kif5b	Kinesin-1 heavy chain OS=Mus musculus OX=10090 GN=Kif5b PE=1 SV=3	9	518.622	466.044	439.631	458.485	638.55	495.033	835.672	755.945	807.853	862.604	858.64	685.992	658.863	737.029	678.479	1.03658	0.82196	0.931841	0.678557	Kif5b
sp|P28738|KIF5C_MOUSE	Kif5c	Kinesin heavy chain isoform 5C OS=Mus musculus OX=10090 GN=Kif5c PE=1 SV=3	1	123.371	87.1273	110.86	97.6803	113.062	107.208	91.3834	88.1925	111.987	98.9017	77.9317	92.7916	75.5594	78.3911	88.1348	0.913347	0.424191	1.04947	0.612617	Kif5c
sp|O88342|WDR1_MOUSE	Wdr1	WD repeat-containing protein 1 OS=Mus musculus OX=10090 GN=Wdr1 PE=1 SV=3	4	710.275	489.796	417.536	454.242	580.511	511.947	828.467	786.756	1075.84	820.529	900.206	632.808	575.337	809.698	605.015	1.05256	0.74387	0.957005	0.833794	Wdr1
sp|Q6PA06|ATLA2_MOUSE	Atl2	Atlastin-2 OS=Mus musculus OX=10090 GN=Atl2 PE=1 SV=1	7	1043.64	859.823	960.286	922.424	1208.69	1192.25	1071.66	1070.72	1425.66	1248.2	1006.45	1085.34	1055.57	907.258	1128.89	0.945979	0.495607	1.08442	0.359885	Atl2
sp|O70325|GPX4_MOUSE	Gpx4	Phospholipid hydroperoxide glutathione peroxidase OS=Mus musculus OX=10090 GN=Gpx4 PE=1 SV=4	15	1948.61	1535.13	1920.93	1656.5	2329.81	2495.09	2232.45	2256.1	3120.1	3167.9	2282.51	2612.57	2292	1981.85	2643.01	0.919269	0.552158	1.13226	0.374921	Gpx4
sp|P56383|AT5G2_MOUSE	Atp5mc2	ATP synthase F(0) complex subunit C2, mitochondrial OS=Mus musculus OX=10090 GN=Atp5mc2 PE=1 SV=2	10	2139.38	707.261	806.707	553.403	798.226	1226.53	573.655	1182.72	8314.45	1537.79	1134.99	1529.08	2317.47	1005.98	867.246	0.678093	0.268693	1.78946	0.473494	Atp5mc2
sp|Q9D6J6|NDUV2_MOUSE	Ndufv2	NADH dehydrogenase [ubiquinone] flavoprotein 2, mitochondrial OS=Mus musculus OX=10090 GN=Ndufv2 PE=1 SV=2	18	6231.72	1802.54	1696.64	1847.12	2462.38	1992.57	1602.78	2165.28	5182.12	1681.37	1490.3	1476.12	1315.09	1358.47	1182.92	0.731891	0.494849	0.909473	0.850793	Ndufv2
sp|Q9QXZ0|MACF1_MOUSE	Macf1	Microtubule-actin cross-linking factor 1 OS=Mus musculus OX=10090 GN=Macf1 PE=1 SV=2	1	51.5321	47.465	44.6338	41.3282	49.7144	40.332	84.7634	66.4601	99.9751	52.8399	61.4089	52.7474	57.2697	59.1349	40.2925	0.987662	0.932494	0.966106	0.888423	Macf1
sp|P47962|RL5_MOUSE	Rpl5	60S ribosomal protein L5 OS=Mus musculus OX=10090 GN=Rpl5 PE=1 SV=3	9	1201.56	1001.11	917.417	1021.9	1438.97	1552.26	992.032	1435.42	2733.21	1508.31	1377.95	1463.53	1192.3	1203.8	1580.09	1.09147	0.410449	1.39391	0.171704	Rpl5
sp|Q9DB73|NB5R1_MOUSE	Cyb5r1	NADH-cytochrome b5 reductase 1 OS=Mus musculus OX=10090 GN=Cyb5r1 PE=1 SV=1	4	416.827	454.246	354.917	569.62	639.363	392.167	678.733	667.404	675.686	408.662	403.359	294.566	427.423	405.514	385.46	1.02743	0.866042	0.840693	0.376107	Cyb5r1
sp|Q8BGQ7|SYAC_MOUSE	Aars1	Alanine--tRNA ligase, cytoplasmic OS=Mus musculus OX=10090 GN=Aars1 PE=1 SV=1	1	57.7662	64.6027	57.6365	63.9584	67.4937	48.9922	152.543	148.036	115.459	97.2228	118.002	77.885	83.3188	111.467	86.4033	1.12047	0.649452	0.849534	0.52419	Aars1
sp|Q9JJW5|MYOZ2_MOUSE	Myoz2	Myozenin-2 OS=Mus musculus OX=10090 GN=Myoz2 PE=1 SV=1	25	3524.39	3895.95	3263.87	6015.43	6042.56	5079.95	1257.37	1465.78	1381.36	3130.91	2978.82	2787.09	2370.25	2586.35	2711.01	1.04118	0.906067	0.934038	0.833558	Myoz2
sp|P62754|RS6_MOUSE	Rps6	40S ribosomal protein S6 OS=Mus musculus OX=10090 GN=Rps6 PE=1 SV=1	14	2424.94	2128.73	1591.6	1626.97	2331.48	2098.62	745	2553.47	3804.5	2166.74	2145.83	1946.29	2404.89	2809.18	1851.36	1.27754	0.166952	1.20535	0.469233	Rps6
sp|P47754|CAZA2_MOUSE	Capza2	F-actin-capping protein subunit alpha-2 OS=Mus musculus OX=10090 GN=Capza2 PE=1 SV=3	3	279.933	245.937	291.424	250.862	347.702	318.07	550.677	612.624	558.347	746.342	704.791	559.084	540.238	633.175	535.136	1.0744	0.79129	0.955241	0.852972	Capza2
sp|P05201|AATC_MOUSE	Got1	Aspartate aminotransferase, cytoplasmic OS=Mus musculus OX=10090 GN=Got1 PE=1 SV=3	13	1783.16	1126.94	1028.11	1111.06	1278.37	1003.28	1724.69	1722.77	3508.89	1195.67	1337.78	896.319	921.521	1217.48	838.574	0.992167	0.959296	1.08003	0.847468	Got1
sp|P62855|RS26_MOUSE	Rps26	40S ribosomal protein S26 OS=Mus musculus OX=10090 GN=Rps26 PE=1 SV=3	3	409.927	455.762	270.887	410.512	690.259	536.347	453.268	628.221	860.769	482.71	905.466	598.298	743.987	746.684	736.576	1.37034	0.0913081	1.20096	0.418108	Rps26
sp|P48722|HS74L_MOUSE	Hspa4l	Heat shock 70 kDa protein 4L OS=Mus musculus OX=10090 GN=Hspa4l PE=1 SV=2	8	282.136	246.983	224.653	218.968	298.469	252.862	423.037	414.058	506.17	412.681	457.952	342.612	323.556	451.33	354.41	1.12552	0.49067	1.01224	0.949938	Hspa4l
sp|Q9EQK5|MVP_MOUSE	Mvp	Major vault protein OS=Mus musculus OX=10090 GN=Mvp PE=1 SV=4	1	98.0405	74.2867	65.267	79.7626	77.5207	74.0405	98.4382	86.4567	129.934	83.6069	86.5893	74.606	55.7611	80.556	62.6734	0.975458	0.809164	0.978132	0.904225	Mvp
sp|Q4VBD2|TAPT1_MOUSE	Tapt1	Transmembrane anterior posterior transformation protein 1 OS=Mus musculus OX=10090 GN=Tapt1 PE=1 SV=2	5	536.539	330.966	319.771	349.466	368.124	366.591	350.366	385.727	1217.41	377.83	359.408	343.794	340.528	325.172	347.428	0.905188	0.365621	1.32755	0.493833	Tapt1
sp|Q9JMC3|DNJA4_MOUSE	Dnaja4	DnaJ homolog subfamily A member 4 OS=Mus musculus OX=10090 GN=Dnaja4 PE=1 SV=1	6	722.822	650.736	695.736	666.192	998.325	920.813	1354.14	1327.14	1440.81	1777.03	1713.3	1319.28	947.774	1278.38	1191.58	1.09143	0.724883	1.01834	0.937883	Dnaja4
sp|P24527|LKHA4_MOUSE	Lta4h	Leukotriene A-4 hydrolase OS=Mus musculus OX=10090 GN=Lta4h PE=1 SV=4	2	144.088	128.742	113.236	128.325	143.205	117.344	276.269	255.653	362.872	196.831	272.59	168.093	167.358	249.253	168.899	1.14961	0.515536	1.01925	0.948463	Lta4h
tr|E9Q512|E9Q512_MOUSE	Trip11	Thyroid hormone receptor interactor 11 OS=Mus musculus OX=10090 GN=Trip11 PE=1 SV=1	2	85.4061	105.139	83.8539	111.158	119.183	92.5401	153.937	134.923	110.909	96.1835	136.361	89.3377	93.121	137.642	99.1869	1.1731	0.211849	0.88148	0.356784	Trip11
sp|Q9D0F9|PGM1_MOUSE	Pgm1	Phosphoglucomutase-1 OS=Mus musculus OX=10090 GN=Pgm1 PE=1 SV=4	10	1043.35	831.688	641.336	871.287	1165.99	779.022	1594.43	1550.65	1786.9	1118.36	1673.44	865.918	950.206	1480.12	740.372	1.20156	0.28937	0.863009	0.54954	Pgm1
sp|Q8BZF8|PGM5_MOUSE	Pgm5	Phosphoglucomutase-like protein 5 OS=Mus musculus OX=10090 GN=Pgm5 PE=1 SV=2	9	904.25	726.955	569.734	715.53	949.56	710.287	1259.87	1278.02	1998.97	1088.1	1415.09	859.74	902.349	1327.13	848.65	1.16974	0.329966	1.02408	0.933429	Pgm5
sp|Q9Z1R2|BAG6_MOUSE	Bag6	Large proline-rich protein BAG6 OS=Mus musculus OX=10090 GN=Bag6 PE=1 SV=1	1	14.7495	17.9376	17.0672	17.4165	14.7913	16.3252	20.8167	30.2739	24.4132	17.4033	21.4801	18.353	19.9217	21.6966	21.2596	1.17575	0.290376	1.07874	0.460874	Bag6
sp|Q8BIF0|C99L2_MOUSE	Cd99l2	CD99 antigen-like protein 2 OS=Mus musculus OX=10090 GN=Cd99l2 PE=1 SV=1	4	399.492	363.621	474.289	387.427	576.579	499.371	421.3	455.853	396.35	661.455	540.3	526.377	305.986	323.345	407.104	1.03863	0.833195	1.05876	0.704592	Cd99l2
sp|Q6IRU5|CLCB_MOUSE	Cltb	Clathrin light chain B OS=Mus musculus OX=10090 GN=Cltb PE=1 SV=1	10	1192.47	1054.78	1276.13	1067.93	1468.11	1317.69	1217.46	1294.61	1157.43	1726.53	1360.07	1347.97	1079.84	1213.52	1431.19	1.017	0.882219	1.03917	0.713063	Cltb
sp|Q8R001|MARE2_MOUSE	Mapre2	Microtubule-associated protein RP/EB family member 2 OS=Mus musculus OX=10090 GN=Mapre2 PE=1 SV=1	8	631.836	556.948	608.482	591.636	1085.21	1034.46	1296.32	1287.91	1363.32	1852.95	1710.8	1312.18	884.659	1359.48	1135.73	1.14131	0.637227	1.03743	0.888505	Mapre2
sp|Q04447|KCRB_MOUSE	Ckb	Creatine kinase B-type OS=Mus musculus OX=10090 GN=Ckb PE=1 SV=1	13	1050.72	936.219	852.682	851.697	1391.97	1068.18	2374.77	2395.16	2281.54	2383.47	2825.53	1628.75	1615.76	2429.8	1634	1.20568	0.497227	0.901979	0.700504	Ckb
sp|P07310|KCRM_MOUSE	Ckm	Creatine kinase M-type OS=Mus musculus OX=10090 GN=Ckm PE=1 SV=1	71	9414.17	7124.27	6879.51	6695.65	9605.31	8155.32	15071.6	14867.7	16908.1	14652.7	14708.3	10970.8	8855.92	12979.4	10898.9	1.08402	0.693968	0.983957	0.943519	Ckm
sp|Q9JMA1|UBP14_MOUSE	Usp14	Ubiquitin carboxyl-terminal hydrolase 14 OS=Mus musculus OX=10090 GN=Usp14 PE=1 SV=3	9	527.479	724.936	525.68	717.496	1011.45	558.874	1513.06	1431.83	886.741	971.57	1642.8	763.175	902.063	1475.56	697.17	1.3573	0.199494	0.740908	0.215828	Usp14
sp|Q6NSR8|PEPL1_MOUSE	Npepl1	Probable aminopeptidase NPEPL1 OS=Mus musculus OX=10090 GN=Npepl1 PE=1 SV=1	1	159.82	115.426	144.446	135.885	137.778	163.581	239.413	221.358	365.351	216.671	211.025	214.497	187.317	185.822	199.801	0.927913	0.63946	1.1582	0.511435	Npepl1
sp|P17751|TPIS_MOUSE	Tpi1	Triosephosphate isomerase OS=Mus musculus OX=10090 GN=Tpi1 PE=1 SV=5	35	9733.13	3921.84	3579.05	3278.01	4394.34	3588.05	6307.35	8136.55	10545.3	5128.05	5717.52	4213.08	4284.53	5214.55	3944.46	0.953142	0.845124	0.900417	0.751907	Tpi1
tr|E9PWR4|E9PWR4_MOUSE	Dip2c	Disco-interacting protein 2 homolog C OS=Mus musculus OX=10090 GN=Dip2c PE=1 SV=1	2	154.752	132.749	139.729	137.435	156.259	164.619	317.94	289.399	488.923	263.821	334.378	311.078	194.61	282.147	287.579	1.11827	0.641742	1.30262	0.388659	Dip2c
sp|Q62167|DDX3X_MOUSE	Ddx3x	ATP-dependent RNA helicase DDX3X OS=Mus musculus OX=10090 GN=Ddx3x PE=1 SV=3	20	2105.43	2067.15	1778.96	1602.81	2083.55	2023.98	2706.91	2553.47	3200.88	2780.67	3175.19	2520.48	2167.17	2810.69	2309.93	1.11679	0.407455	1.04147	0.779578	Ddx3x
sp|Q62095|DDX3Y_MOUSE	Ddx3y	ATP-dependent RNA helicase DDX3Y OS=Mus musculus OX=10090 GN=Ddx3y PE=1 SV=2	1	91.8273	102.57	101.34	97.8939	129.357	113.867	29.1911	29.5647	40.4205	35.2589	25.1351	24.1702	32.394	25.127	24.5712	1.0879	0.85716	1.06213	0.889226	Ddx3y
sp|Q99LP6|GRPE1_MOUSE	Grpel1	GrpE protein homolog 1, mitochondrial OS=Mus musculus OX=10090 GN=Grpel1 PE=1 SV=1	3	533.603	104.134	133.802	131.626	156.741	153.845	165.929	171.349	353.173	199.725	154.437	147.592	128.897	139.844	150.589	0.626416	0.295152	0.809637	0.6256	Grpel1
sp|Q6ZWU9|RS27_MOUSE	Rps27	40S ribosomal protein S27 OS=Mus musculus OX=10090 GN=Rps27 PE=1 SV=3	2	144.518	88.7733	133.128	114.113	122.289	135.6	131.612	122.257	269.276	153.371	137.057	115.689	111.784	106.032	127.325	0.879478	0.210872	1.19167	0.421085	Rps27
sp|Q8BG95|MYPT2_MOUSE	Ppp1r12b	Protein phosphatase 1 regulatory subunit 12B OS=Mus musculus OX=10090 GN=Ppp1r12b PE=1 SV=2	4	508.836	466.646	564.125	503.685	511.358	590.432	695.397	720.256	810.614	770.908	833.236	772.394	635.882	815.265	809.765	1.0745	0.629584	1.1389	0.28509	Ppp1r12b
sp|Q99KQ4|NAMPT_MOUSE	Nampt	Nicotinamide phosphoribosyltransferase OS=Mus musculus OX=10090 GN=Nampt PE=1 SV=1	11	875.309	884.736	734.228	893.919	1311.58	943.622	2070.96	1951.56	1816.28	1950.56	2443.67	1433.66	1309.23	2073.03	1325.69	1.22037	0.43168	0.880775	0.607917	Nampt
sp|Q9CS72|FLIP1_MOUSE	Filip1	Filamin-A-interacting protein 1 OS=Mus musculus OX=10090 GN=Filip1 PE=1 SV=2	3	389.525	323.293	310.614	359.83	339.445	344.453	457.92	454.126	565.802	387.905	399.305	328.024	351.892	417.592	362.232	0.993164	0.933102	0.981538	0.889847	Filip1
sp|Q9D1D4|TMEDA_MOUSE	Tmed10	Transmembrane emp24 domain-containing protein 10 OS=Mus musculus OX=10090 GN=Tmed10 PE=1 SV=1	1	45.5274	46.2693	38.4779	46.5049	36.1596	36.7533	51.6648	56.9099	87.3498	48.6062	53.9836	38.1167	37.6246	39.8086	46.0002	1.01393	0.892977	1.07294	0.743964	Tmed10
sp|Q921R8|S41A3_MOUSE	Slc41a3	Solute carrier family 41 member 3 OS=Mus musculus OX=10090 GN=Slc41a3 PE=1 SV=1	2	301.193	85.1391	64.0128	70.1541	107.969	143.349	97.889	232.128	1194.2	183.121	162.788	180.663	269.168	166.34	141.259	0.818604	0.539824	1.87025	0.482934	Slc41a3
sp|Q9ERB0|SNP29_MOUSE	Snap29	Synaptosomal-associated protein 29 OS=Mus musculus OX=10090 GN=Snap29 PE=1 SV=1	2	73.008	51.6077	52.6293	60.3948	82.3352	69.9719	81.5127	75.5387	98.5455	104.149	105.973	78.0005	58.6526	75.2493	84.2501	1.03438	0.83424	1.01504	0.922118	Snap29
sp|Q8BMA6|SRP68_MOUSE	Srp68	Signal recognition particle subunit SRP68 OS=Mus musculus OX=10090 GN=Srp68 PE=1 SV=2	3	180.179	136.049	116.9	143.081	161.194	126.198	189.133	200.723	224.39	143.432	172.556	128.519	149.701	158.951	123.862	1.02973	0.747633	0.893663	0.46722	Srp68
sp|Q9CQW2|ARL8B_MOUSE	Arl8b	ADP-ribosylation factor-like protein 8B OS=Mus musculus OX=10090 GN=Arl8b PE=1 SV=1	7	1276.4	927.93	1073.28	858.996	1252.17	1368.15	1116.89	1216.56	2064.12	1649.61	1187.81	1401.49	1282.79	1085.26	1352.83	0.916737	0.487078	1.17385	0.332362	Arl8b
sp|Q9WVJ2|PSD13_MOUSE	Psmd13	26S proteasome non-ATPase regulatory subunit 13 OS=Mus musculus OX=10090 GN=Psmd13 PE=1 SV=1	2	82.2328	73.504	46.1271	72.2033	84.2156	52.9179	110.109	109.261	204.766	85.5137	67.1195	52.3326	66.8016	81.1889	49.1095	0.99623	0.976598	0.972155	0.943676	Psmd13
sp|Q8VE91|RETR1_MOUSE	Retreg1	Reticulophagy regulator 1 OS=Mus musculus OX=10090 GN=Retreg1 PE=1 SV=2	5	810.341	692.685	776.407	785.742	1109.1	1021.4	823.562	789.63	982.715	1102.6	814.748	815.473	765.221	734.499	800.421	0.96576	0.767844	1.02541	0.792926	Retreg1
sp|Q80W54|FACE1_MOUSE	Zmpste24	CAAX prenyl protease 1 homolog OS=Mus musculus OX=10090 GN=Zmpste24 PE=1 SV=2	13	4260.94	1009.55	947.938	918.401	1210.82	1839.67	899.379	1663.72	10933.3	1373.78	1568.43	1466.84	2121.76	1255.63	1048.31	0.700644	0.395529	1.6958	0.52953	Zmpste24
sp|Q8R050|ERF3A_MOUSE	Gspt1	Eukaryotic peptide chain release factor GTP-binding subunit ERF3A OS=Mus musculus OX=10090 GN=Gspt1 PE=1 SV=2	4	224.806	194.273	208.478	185.96	240.847	238.793	386.038	393.169	431.462	395.759	393.527	319.78	273.462	326.287	304	1.05599	0.785511	1.02489	0.901689	Gspt1
sp|Q9D6J5|NDUB8_MOUSE	Ndufb8	NADH dehydrogenase [ubiquinone] 1 beta subcomplex subunit 8, mitochondrial OS=Mus musculus OX=10090 GN=Ndufb8 PE=1 SV=1	10	1635.71	907.714	795.827	941.499	1154.05	1058.74	891.006	1093.73	4099.36	879.751	718.922	738.252	905.061	654.393	616.777	0.862133	0.436371	1.39138	0.561778	Ndufb8
tr|Q91XH5|Q91XH5_MOUSE	Spr	Sepiapterin reductase OS=Mus musculus OX=10090 GN=Spr PE=1 SV=1	16	1527.81	1046.32	1054.05	1234.86	1725.68	1542.11	2426.52	2626.39	5360.57	2680.11	2773.58	1962.96	1807.07	2422.9	1825.9	1.09492	0.674465	1.21384	0.625367	Spr
sp|Q9D020|5NT3A_MOUSE	Nt5c3a	Cytosolic 5'-nucleotidase 3A OS=Mus musculus OX=10090 GN=Nt5c3a PE=1 SV=4	8	2398.93	795.132	649.011	672.03	1043.81	1129.64	1062.97	1282.46	3874.17	1145.61	1382.06	1013.56	1144.75	1181.56	892.746	0.884926	0.645454	1.17665	0.74115	Nt5c3a
sp|Q3TVI8|PBIP1_MOUSE	Pbxip1	Pre-B-cell leukemia transcription factor-interacting protein 1 OS=Mus musculus OX=10090 GN=Pbxip1 PE=1 SV=2	3	158.618	116.262	137.793	126.601	131.019	147.948	166.193	163.214	241.629	187.191	115.514	158.147	163.223	107.854	169.877	0.790524	0.0416903	1.06681	0.621238	Pbxip1
sp|Q63918|CAVN2_MOUSE	Cavin2	Caveolae-associated protein 2 OS=Mus musculus OX=10090 GN=Cavin2 PE=1 SV=3	17	1775.33	1442.89	1830.65	1614.89	2371.69	2367.94	2373.02	2413.64	2605.55	2719.55	2107.19	2056.49	1478.11	1867.37	2198.94	1.02428	0.874793	1.1103	0.442097	Cavin2
sp|Q9DBH5|LMAN2_MOUSE	Lman2	Vesicular integral-membrane protein VIP36 OS=Mus musculus OX=10090 GN=Lman2 PE=1 SV=2	22	3744.97	3742.11	3930.84	4023.87	5314.62	5003.92	4098.84	4219.49	4323.13	4564.5	4086.09	4230.01	3574.55	3288.66	4225.13	1.0322	0.741502	1.08529	0.202533	Lman2
sp|P63276|RS17_MOUSE	Rps17	40S ribosomal protein S17 OS=Mus musculus OX=10090 GN=Rps17 PE=1 SV=2	4	611.461	834.445	392.228	583.339	814.975	580.914	368.507	484.75	737.176	516.52	440.931	491.604	390.194	388.976	422.591	1.20002	0.38656	1.06255	0.707428	Rps17
sp|Q9WTK5|NFKB2_MOUSE	Nfkb2	Nuclear factor NF-kappa-B p100 subunit OS=Mus musculus OX=10090 GN=Nfkb2 PE=1 SV=1	1	87.9802	95.356	88.2692	85.5947	98.6815	108.806	185.844	148.575	142.328	182.447	184.055	141.327	115.717	142.893	137.938	1.01821	0.93319	0.940822	0.760133	Nfkb2
sp|Q921H9|COA7_MOUSE	Coa7	Cytochrome c oxidase assembly factor 7 OS=Mus musculus OX=10090 GN=Coa7 PE=1 SV=1	1	68.1192	48.1105	61.7285	63.6334	73.8342	61.8231	59.168	86.2511	61.4418	60.5311	41.6374	47.5886	65.2686	46.6243	54.5761	0.936023	0.661281	0.906661	0.106072	Coa7
sp|P18242|CATD_MOUSE	Ctsd	Cathepsin D OS=Mus musculus OX=10090 GN=Ctsd PE=1 SV=1	2	594.132	263.713	254.627	320.413	371.703	246.756	362.66	414.329	606.624	343.35	361.715	295.623	278.155	305.749	256.228	0.904408	0.570591	0.874203	0.604623	Ctsd
sp|Q7M6Y3|PICAL_MOUSE	Picalm	Phosphatidylinositol-binding clathrin assembly protein OS=Mus musculus OX=10090 GN=Picalm PE=1 SV=1	2	194.856	229.022	224.151	208.38	275.835	277.84	390.394	374.856	317.071	332.039	373.152	286.761	233.018	344.517	280.185	1.17568	0.347695	1.02011	0.897306	Picalm
sp|Q60902|EP15R_MOUSE	Eps15l1	Epidermal growth factor receptor substrate 15-like 1 OS=Mus musculus OX=10090 GN=Eps15l1 PE=1 SV=3	6	821.237	880.737	780.139	850.545	1115.1	824.655	1533.62	1505.08	1380.5	1325.9	1488.2	1082.79	1074.65	1323.98	1043.93	1.12614	0.458139	0.91189	0.586394	Eps15l1
sp|Q60759|GCDH_MOUSE	Gcdh	Glutaryl-CoA dehydrogenase, mitochondrial OS=Mus musculus OX=10090 GN=Gcdh PE=1 SV=2	1	141.029	68.7724	53.2765	78.8998	79.1355	87.2624	58.3823	89.7286	317.228	84.9655	84.2807	61.6965	67.1017	75.5231	62.4573	0.923467	0.670724	1.35211	0.580092	Gcdh
sp|Q99JX4|EIF3M_MOUSE	Eif3m	Eukaryotic translation initiation factor 3 subunit M OS=Mus musculus OX=10090 GN=Eif3m PE=1 SV=1	1	102.926	69.6731	66.7138	64.3716	64.1843	75.4915	122.235	106.722	182.09	89.6516	76.5722	77.9779	102.898	83.3476	75.8397	0.83077	0.213666	0.991766	0.974111	Eif3m
sp|P27773|PDIA3_MOUSE	Pdia3	Protein disulfide-isomerase A3 OS=Mus musculus OX=10090 GN=Pdia3 PE=1 SV=2	6	884.407	502.55	488.448	569.446	557.718	362.743	631.173	845.851	878.173	485.681	512.081	459.738	420.456	469.17	354.186	0.9653	0.848756	0.850267	0.494059	Pdia3
sp|Q9D8W5|PSD12_MOUSE	Psmd12	26S proteasome non-ATPase regulatory subunit 12 OS=Mus musculus OX=10090 GN=Psmd12 PE=1 SV=4	4	602.431	435.629	355.773	441.946	479.155	401.186	653.268	755.833	1218.31	454.972	493.778	424.124	477.596	493.067	385.804	1.01036	0.940943	1.05892	0.860752	Psmd12
sp|Q9JMH9|MY18A_MOUSE	Myo18a	Unconventional myosin-XVIIIa OS=Mus musculus OX=10090 GN=Myo18a PE=1 SV=2	3	148.186	100.752	121.947	128.239	124.214	143.967	219.484	195.306	288.458	207.419	246.68	229.913	188.129	217.45	209.906	0.992086	0.966713	1.11524	0.570233	Myo18a
sp|Q3UMB5|SMCR8_MOUSE	Smcr8	Guanine nucleotide exchange protein SMCR8 OS=Mus musculus OX=10090 GN=Smcr8 PE=1 SV=2	1	64.7561	51.7533	60.5946	46.2713	60.1878	56.1579	107.572	90.5317	68.6608	78.9751	71.7337	69.7993	65.2527	74.7635	74.9015	0.961808	0.825179	0.909838	0.558657	Smcr8
sp|P10630|IF4A2_MOUSE	Eif4a2	Eukaryotic initiation factor 4A-II OS=Mus musculus OX=10090 GN=Eif4a2 PE=1 SV=2	20	2568.24	2008.04	2223.1	2073.96	3023.69	3087.19	4073.01	4135.37	5449.96	5242.35	5116.18	4020.62	3085.33	4184.75	3820.73	1.08362	0.724034	1.09146	0.699422	Eif4a2
sp|Q05BC3|EMAL1_MOUSE	Eml1	Echinoderm microtubule-associated protein-like 1 OS=Mus musculus OX=10090 GN=Eml1 PE=1 SV=1	3	201.97	172.639	161.395	177.491	210.79	176.694	231.393	224.096	291.291	172.543	170.13	140.408	157.185	157.018	144.721	0.993718	0.950134	0.97228	0.869476	Eml1
sp|O35344|IMA4_MOUSE	Kpna3	Importin subunit alpha-4 OS=Mus musculus OX=10090 GN=Kpna3 PE=1 SV=1	7	880.865	776.509	842.606	751.357	1165.24	1132.52	1663.61	1531.88	1605.31	1989.98	1970.03	1535.13	1165.95	1711.85	1380.9	1.10908	0.666583	1.00693	0.974712	Kpna3
sp|Q6DFX2|ANTR2_MOUSE	Antxr2	Anthrax toxin receptor 2 OS=Mus musculus OX=10090 GN=Antxr2 PE=1 SV=1	1	78.1191	91.7617	75.6222	106.417	126.306	82.1142	151.368	142.359	131.167	120.399	128.105	93.6974	101.843	107.843	94.5083	1.06849	0.622097	0.85481	0.323799	Antxr2
sp|P55096|ABCD3_MOUSE	Abcd3	ATP-binding cassette sub-family D member 3 OS=Mus musculus OX=10090 GN=Abcd3 PE=1 SV=2	8	1417.02	916.73	989.453	1069.91	1242.11	1203.51	994.996	1035.32	2548.98	988.196	803.638	905.016	1081.61	756.976	879.058	0.856449	0.212719	1.17549	0.566377	Abcd3
sp|P62071|RRAS2_MOUSE	Rras2	Ras-related protein R-Ras2 OS=Mus musculus OX=10090 GN=Rras2 PE=1 SV=1	12	1650.04	924.625	1129.27	863.027	1166.46	1342.05	1206.53	1332.05	2668.78	1673.41	1275.46	1326.47	1131.07	1007.32	1154.79	0.874593	0.376194	1.16819	0.523517	Rras2
sp|P10833|RRAS_MOUSE	Rras	Ras-related protein R-Ras OS=Mus musculus OX=10090 GN=Rras PE=1 SV=1	6	620.132	488.038	655.783	483.199	653.067	662.536	723.668	686.135	877.112	867.973	671.538	794.953	543.646	510.055	670.798	0.929048	0.582743	1.13048	0.329209	Rras
sp|Q6ZQB6|VIP2_MOUSE	Ppip5k2	Inositol hexakisphosphate and diphosphoinositol-pentakisphosphate kinase 2 OS=Mus musculus OX=10090 GN=Ppip5k2 PE=1 SV=3	2	136.264	106.076	104.193	105.743	125.617	117.709	193.566	187.069	217.948	180.079	180.883	142.736	144.799	165.801	148.874	1.00657	0.965476	0.961877	0.823783	Ppip5k2
sp|Q8VEA4|MIA40_MOUSE	Chchd4	Mitochondrial intermembrane space import and assembly protein 40 OS=Mus musculus OX=10090 GN=Chchd4 PE=1 SV=1	1	162.87	120.187	180.468	134.223	172.487	150.301	169.767	177.277	179.419	121.265	79.7281	100.917	123.096	62.5137	116.205	0.860763	0.459377	1.02262	0.870394	Chchd4
sp|Q01768|NDKB_MOUSE	Nme2	Nucleoside diphosphate kinase B OS=Mus musculus OX=10090 GN=Nme2 PE=1 SV=1	9	1328.74	566.457	527.88	534.455	705.267	685.091	684.06	983.42	2419.75	697.637	627.495	513.955	492.733	543.424	489.004	0.916642	0.72426	1.24027	0.668351	Nme2
sp|P46737|BRCC3_MOUSE	Brcc3	Lys-63-specific deubiquitinase BRCC36 OS=Mus musculus OX=10090 GN=Brcc3 PE=1 SV=1	2	53.3301	52.9905	48.2083	47.5408	62.8703	54.9016	85.874	81.9129	115.557	87.4894	98.493	68.8451	65.9817	77.2402	67.078	1.09785	0.573381	1.04225	0.846267	Brcc3
sp|Q8R1G2|CMBL_MOUSE	Cmbl	Carboxymethylenebutenolidase homolog OS=Mus musculus OX=10090 GN=Cmbl PE=1 SV=1	9	937.267	805.348	772.749	969.547	1239.52	1117.54	1733.2	1648.13	1915.92	1830.94	1948.92	1361.3	1130.49	1559.67	1289.75	1.09091	0.672431	0.978159	0.916808	Cmbl
sp|Q8VDG5|PPCS_MOUSE	Ppcs	Phosphopantothenate--cysteine ligase OS=Mus musculus OX=10090 GN=Ppcs PE=1 SV=1	3	267.169	114.921	113.699	96.9672	112.075	190.146	118.113	271.637	1554.97	204.203	204.422	167.49	243.874	175.994	132.768	0.944883	0.825602	2.32077	0.410679	Ppcs
sp|Q9Z0U1|ZO2_MOUSE	Tjp2	Tight junction protein ZO-2 OS=Mus musculus OX=10090 GN=Tjp2 PE=1 SV=2	3	228.826	188.815	210.609	200.289	191.622	454.695	351.891	542.59	470.104	324.387	290.503	245.902	251.7	370.724	460.617	1.16739	0.54468	1.35726	0.170096	Tjp2
sp|O89079|COPE_MOUSE	Cope	Coatomer subunit epsilon OS=Mus musculus OX=10090 GN=Cope PE=1 SV=3	1	30.6652	26.8829	24.2744	29.9631	38.7238	37.929	46.8457	45.1277	45.3698	58.0525	61.6481	44.2296	37.2641	55.3043	40.44	1.12277	0.556387	0.947987	0.754964	Cope
sp|P62962|PROF1_MOUSE	Pfn1	Profilin-1 OS=Mus musculus OX=10090 GN=Pfn1 PE=1 SV=2	14	1348.43	845.538	1051.9	1112.78	2196.83	2172.74	3035.96	2982.57	3934.54	4904.26	4292.49	3148.74	2013.05	3242.03	2799.63	1.09223	0.80531	1.05583	0.873646	Pfn1
sp|Q2TPA8|HSDL2_MOUSE	Hsdl2	Hydroxysteroid dehydrogenase-like protein 2 OS=Mus musculus OX=10090 GN=Hsdl2 PE=1 SV=1	15	3022.18	1600.08	1449.12	1695.46	1906.94	1638.88	1872.38	2128.78	7239.23	1871.86	1786.39	1649.48	1786.3	1713.66	1379.25	0.891461	0.419563	1.30325	0.609452	Hsdl2
sp|P83882|RL36A_MOUSE	Rpl36a	60S ribosomal protein L36a OS=Mus musculus OX=10090 GN=Rpl36a PE=3 SV=2	5	476.006	339.426	265.255	333.311	539.976	587.219	352.08	461.503	953.233	575.514	588.532	659.3	754.144	393.239	887.408	0.932407	0.718267	1.34578	0.267972	Rpl36a
sp|Q9JJV2|PROF2_MOUSE	Pfn2	Profilin-2 OS=Mus musculus OX=10090 GN=Pfn2 PE=1 SV=3	3	113.182	77.862	69.3965	76.9353	115.783	110.672	144.042	126.921	141.595	201.688	171.358	133.283	123.501	156.908	139.735	0.98405	0.938202	0.901923	0.613767	Pfn2
sp|Q9CR98|F136A_MOUSE	Fam136a	Protein FAM136A OS=Mus musculus OX=10090 GN=Fam136a PE=1 SV=1	1	699.359	128.001	111.692	125.842	145.98	122.952	138.097	166.984	242.144	135.965	117.529	108.42	106.829	133.345	104.894	0.57362	0.397174	0.57218	0.405873	Fam136a
sp|P35282|RAB21_MOUSE	Rab21	Ras-related protein Rab-21 OS=Mus musculus OX=10090 GN=Rab21 PE=1 SV=4	3	306.911	249.381	299.816	271.181	332.171	341.646	332.581	353.687	489.335	405.118	336.51	322.555	317.237	283.996	335.001	0.952675	0.612391	1.09511	0.462637	Rab21
sp|P16045|LEG1_MOUSE	Lgals1	Galectin-1 OS=Mus musculus OX=10090 GN=Lgals1 PE=1 SV=3	8	3532.86	822.187	897.051	940.203	1607.88	1373.99	1510.89	1819.52	2234.45	2312.53	2235.65	1509.91	1085.52	1729.93	1489.25	0.87563	0.671812	0.799899	0.49393	Lgals1
sp|Q8R1X6|SPART_MOUSE	Spart	Spartin OS=Mus musculus OX=10090 GN=Spart PE=1 SV=1	3	198.532	216.461	248.809	245.194	304.857	264.387	481.868	430.06	339.925	454.329	463.053	364.78	277.768	369.124	346.977	1.07593	0.73714	0.944011	0.772093	Spart
sp|Q99020|ROAA_MOUSE	Hnrnpab	Heterogeneous nuclear ribonucleoprotein A/B OS=Mus musculus OX=10090 GN=Hnrnpab PE=1 SV=1	3	435.692	196.881	225.074	201.268	273.414	327.102	278.75	342.824	949.369	415.122	382.641	337.147	281.025	310.556	310.747	0.934522	0.70961	1.33352	0.460612	Hnrnpab
sp|Q60668|HNRPD_MOUSE	Hnrnpd	Heterogeneous nuclear ribonucleoprotein D0 OS=Mus musculus OX=10090 GN=Hnrnpd PE=1 SV=2	6	823.505	554.602	731.87	767.842	817.777	923.824	989.989	924.584	1096.38	1106.82	889.798	874.692	642.932	741.752	850.176	0.90705	0.465765	1.03368	0.780564	Hnrnpd
sp|Q9Z130|HNRDL_MOUSE	Hnrnpdl	Heterogeneous nuclear ribonucleoprotein D-like OS=Mus musculus OX=10090 GN=Hnrnpdl PE=1 SV=1	3	289.836	217.396	236.763	178.745	278.744	278.916	330.197	332.666	335.8	463	405.933	358.583	255.002	346.906	324.289	1.04276	0.825282	1.01158	0.947626	Hnrnpdl
sp|P47941|CRKL_MOUSE	Crkl	Crk-like protein OS=Mus musculus OX=10090 GN=Crkl PE=1 SV=2	5	697.202	668.777	659.997	651.811	1006.2	719.602	1341.61	1333.21	979.503	1448.94	1611.8	1005.3	946.97	1351.1	935.101	1.1739	0.464749	0.845272	0.402166	Crkl
sp|Q9WV02|RBMX_MOUSE	Rbmx	RNA-binding motif protein, X chromosome OS=Mus musculus OX=10090 GN=Rbmx PE=1 SV=1	1	22.62	19.0839	22.36	21.7286	23.8846	24.5113	40.8572	30.0725	48.4315	41.1778	30.0287	31.3315	39.1803	35.4006	32.2465	0.836356	0.336056	0.959634	0.839941	Rbmx
sp|Q6P9R2|OXSR1_MOUSE	Oxsr1	Serine/threonine-protein kinase OSR1 OS=Mus musculus OX=10090 GN=Oxsr1 PE=1 SV=1	2	64.3446	52.5113	46.2775	42.2559	48.0728	52.5752	81.4102	83.9484	91.4872	84.4432	82.2474	48.2113	69.7724	64.0288	61.5518	0.966637	0.833897	0.876914	0.473132	Oxsr1
sp|Q9JM76|ARPC3_MOUSE	Arpc3	Actin-related protein 2/3 complex subunit 3 OS=Mus musculus OX=10090 GN=Arpc3 PE=1 SV=3	1	206.917	166.139	190.404	141.692	214.448	181.639	296.877	274.8	360.68	323.64	303.883	285.804	175.455	253.896	250.783	1.05992	0.755076	1.10897	0.61788	Arpc3
sp|P51667|MLRV_MOUSE	Myl2	Myosin regulatory light chain 2, ventricular/cardiac muscle isoform OS=Mus musculus OX=10090 GN=Myl2 PE=1 SV=3	161	24498.6	19580.8	25628.7	25319	31661.3	32225	19640.7	21454.3	23104.5	28698.6	15702.5	22193.2	22011.5	14102.2	26246.7	0.852979	0.334992	1.07681	0.451452	Myl2
sp|A6H6A9|RBG1L_MOUSE	Rabgap1l	Rab GTPase-activating protein 1-like OS=Mus musculus OX=10090 GN=Rabgap1l PE=1 SV=1	1	150.867	93.4529	82.5046	146.182	107.766	120.698	142.889	135.84	284.714	90.9861	92.0518	86.2913	92.7967	116.882	73.5583	0.87538	0.351758	1.03855	0.911317	Rabgap1l
sp|Q9Z1D1|EIF3G_MOUSE	Eif3g	Eukaryotic translation initiation factor 3 subunit G OS=Mus musculus OX=10090 GN=Eif3g PE=1 SV=2	4	418.587	330.992	406.275	332.944	393.559	414.561	481.614	480.643	518.826	508.904	421.554	385.213	327.898	361.683	390.679	0.960619	0.727463	1.02203	0.84268	Eif3g
sp|Q9CXW3|CYBP_MOUSE	Cacybp	Calcyclin-binding protein OS=Mus musculus OX=10090 GN=Cacybp PE=1 SV=1	2	135.159	144.75	133.401	125.577	176.811	146.971	278.087	249.668	224.664	293.175	274.235	199.361	183.58	244.726	191.422	1.07347	0.736513	0.882078	0.556697	Cacybp
sp|Q78PY7|SND1_MOUSE	Snd1	Staphylococcal nuclease domain-containing protein 1 OS=Mus musculus OX=10090 GN=Snd1 PE=1 SV=1	15	1292.26	1333.23	1201.49	1193.44	1422	1275.4	1452.81	1479.73	1898.9	1349.89	1459.28	1156.38	1074.26	1244.78	1147.81	1.09058	0.179164	1.04987	0.695985	Snd1
sp|Q8VD26|TM143_MOUSE	Tmem143	Transmembrane protein 143 OS=Mus musculus OX=10090 GN=Tmem143 PE=1 SV=1	2	484.982	248.465	235.968	264.561	323.456	357.295	295.71	401.25	2219.25	418.923	379.736	372.859	472.437	370.917	290.206	0.890123	0.444753	1.79467	0.446551	Tmem143
sp|Q9D4H8|CUL2_MOUSE	Cul2	Cullin-2 OS=Mus musculus OX=10090 GN=Cul2 PE=1 SV=2	1	19.3256	16.2561	11.5936	12.0352	19.3912	15.2285	17.4697	21.8562	43.4435	24.7357	26.4759	18.5604	20.1493	26.7099	15.5195	1.18112	0.273569	1.11343	0.736787	Cul2
sp|Q9CXZ1|NDUS4_MOUSE	Ndufs4	NADH dehydrogenase [ubiquinone] iron-sulfur protein 4, mitochondrial OS=Mus musculus OX=10090 GN=Ndufs4 PE=1 SV=3	11	14174.5	1775.33	752.539	2211.78	2816.11	2126.47	1227.13	2125.77	6319.61	956.257	1142.06	1068.98	855.757	971.417	903.479	0.454594	0.439555	0.575075	0.570184	Ndufs4
sp|Q80WJ7|LYRIC_MOUSE	Mtdh	Protein LYRIC OS=Mus musculus OX=10090 GN=Mtdh PE=1 SV=1	12	1085.42	958.81	1024.99	1007.51	1554.92	1446.22	1354.61	1339.38	1441.64	2299	1958.93	1698.24	1321.36	1529.63	1528.94	1.03873	0.851175	1.01021	0.956509	Mtdh
sp|Q3TXS7|PSMD1_MOUSE	Psmd1	26S proteasome non-ATPase regulatory subunit 1 OS=Mus musculus OX=10090 GN=Psmd1 PE=1 SV=1	12	1241.95	752.709	733.235	858.099	1002.1	993.973	1283.24	1380.69	3761.01	1194.36	1179.48	978.622	869.912	1026.51	901.31	0.980529	0.882895	1.35256	0.527262	Psmd1
sp|Q922E4|PCY2_MOUSE	Pcyt2	Ethanolamine-phosphate cytidylyltransferase OS=Mus musculus OX=10090 GN=Pcyt2 PE=1 SV=1	5	210.654	188.466	193.379	167.777	289.165	216.211	465.003	438.782	499.022	508.171	524.52	346.736	312.363	470.731	339.804	1.14886	0.603861	0.958643	0.877973	Pcyt2
sp|Q922D8|C1TC_MOUSE	Mthfd1	C-1-tetrahydrofolate synthase, cytoplasmic OS=Mus musculus OX=10090 GN=Mthfd1 PE=1 SV=4	1	45.5354	46.7283	42.8157	42.073	52.4618	38.9406	73.562	70.6817	65.1429	54.448	71.3614	46.9849	47.2933	60.0204	40.8983	1.14584	0.332929	0.893009	0.46602	Mthfd1
sp|O35604|NPC1_MOUSE	Npc1	NPC intracellular cholesterol transporter 1 OS=Mus musculus OX=10090 GN=Npc1 PE=1 SV=2	5	626.086	510.122	383.913	444.556	485.627	459.209	668.786	694.739	2193.26	439.351	402.744	399.979	592.372	565.875	515.514	0.959568	0.749498	1.42608	0.524265	Npc1
tr|A0A1W2P7A1|A0A1W2P7A1_MOUSE	Rps12	40S ribosomal protein S12 OS=Mus musculus OX=10090 GN=Rps12 PE=1 SV=1	3	1115.43	407.536	459.124	381.454	511.028	475.581	335.272	429.73	626.805	431.77	370.603	388.888	363.065	308.416	396.698	0.771724	0.453026	0.893454	0.726333	Rps12
sp|Q91YS8|KCC1A_MOUSE	Camk1	Calcium/calmodulin-dependent protein kinase type 1 OS=Mus musculus OX=10090 GN=Camk1 PE=1 SV=1	2	307.052	227.277	245.817	247.421	310.724	283.079	440.104	452.533	447.003	490.986	457.198	369.625	332.184	390.05	370.753	1.01102	0.950551	0.944178	0.731243	Camk1
sp|P06745|G6PI_MOUSE	Gpi	Glucose-6-phosphate isomerase OS=Mus musculus OX=10090 GN=Gpi PE=1 SV=4	8	1651.54	729.817	601.902	767.552	823.431	744.245	999.339	1061.56	5013.02	808.055	835.35	669.843	798.988	773.513	511.595	0.840452	0.389568	1.50048	0.588569	Gpi
sp|P00158|CYB_MOUSE	Mt-Cyb	Cytochrome b OS=Mus musculus OX=10090 GN=Mt-Cyb PE=1 SV=1	4	823.979	145.412	132.194	105.666	168.36	364.723	97.2882	687.238	5137.63	281.744	310.578	431.012	567.419	240.433	248.586	0.827261	0.716004	3.36558	0.391644	Mt-Cyb
sp|Q9CWE0|MFR1L_MOUSE	Mtfr1l	Mitochondrial fission regulator 1-like OS=Mus musculus OX=10090 GN=Mtfr1l PE=1 SV=1	10	814.493	662.933	679.921	594.221	840.482	695.28	915.635	939.588	871.777	1040.24	842.096	792.959	887.252	747.76	810.712	0.948497	0.629783	0.905643	0.357036	Mtfr1l
sp|Q8R0F8|FAHD1_MOUSE	Fahd1	Acylpyruvase FAHD1, mitochondrial OS=Mus musculus OX=10090 GN=Fahd1 PE=1 SV=2	5	1328.7	573.609	492.945	579.851	728.261	627.221	706.03	859.35	2537.69	748.353	650.143	604.825	600.58	598.631	532.759	0.860346	0.473031	1.2099	0.701454	Fahd1
sp|P37040|NCPR_MOUSE	Por	NADPH--cytochrome P450 reductase OS=Mus musculus OX=10090 GN=Por PE=1 SV=2	12	1604.91	1802.3	1591.91	1946.89	2210.57	1849.4	2230.83	2218.87	2153.96	1764.4	1769.85	1654.49	1820.92	1694.38	1754.01	1.03502	0.682826	0.961125	0.626417	Por
sp|Q924D0|RT4I1_MOUSE	Rtn4ip1	Reticulon-4-interacting protein 1, mitochondrial OS=Mus musculus OX=10090 GN=Rtn4ip1 PE=1 SV=2	4	1688.63	429.469	349.369	335.426	476.447	581.237	367.583	547.451	3182.86	455.337	512.178	476.373	729.817	387.29	347.993	0.657806	0.364513	1.38052	0.665168	Rtn4ip1
tr|Q4VA93|Q4VA93_MOUSE	Prkca	Protein kinase C OS=Mus musculus OX=10090 GN=Prkca PE=1 SV=1	5	359.662	369.924	401.009	404.955	503.18	460.343	493.253	507.26	508.592	472.47	380.795	381.795	336.51	327.647	345.575	1.01062	0.929157	1.01474	0.888701	Prkca
sp|P63085|MK01_MOUSE	Mapk1	Mitogen-activated protein kinase 1 OS=Mus musculus OX=10090 GN=Mapk1 PE=1 SV=3	2	114.836	100.73	135.289	184.334	112.248	105.432	189.375	191.862	192.357	145.611	189.085	139.201	88.1756	154.753	135.526	1.03647	0.851282	0.979889	0.907037	Mapk1
sp|P59481|LMA2L_MOUSE	Lman2l	VIP36-like protein OS=Mus musculus OX=10090 GN=Lman2l PE=1 SV=1	1	80.4147	59.6301	70.6221	71.5042	82.0322	92.2258	81.7787	80.2463	106.639	101.842	80.7032	66.5203	81.4128	71.5371	81.5214	0.897342	0.226706	1.00138	0.98993	Lman2l
sp|Q9CR61|NDUB7_MOUSE	Ndufb7	NADH dehydrogenase [ubiquinone] 1 beta subcomplex subunit 7 OS=Mus musculus OX=10090 GN=Ndufb7 PE=1 SV=3	13	2556.33	1919.69	2145.73	2306.94	2897.29	2569.97	1838.54	2011.61	2504.17	1732.55	982.131	1510.79	1479.95	779.849	1637.37	0.866482	0.555807	1.04576	0.764522	Ndufb7
sp|Q99JY9|ARP3_MOUSE	Actr3	Actin-related protein 3 OS=Mus musculus OX=10090 GN=Actr3 PE=1 SV=3	1	82.7865	80.205	73.3013	85.4813	112.8	71.1378	153.051	142.135	178.93	149.959	183.823	103.015	113.974	135.171	87.9826	1.1177	0.562526	0.878881	0.585436	Actr3
sp|P20108|PRDX3_MOUSE	Prdx3	Thioredoxin-dependent peroxide reductase, mitochondrial OS=Mus musculus OX=10090 GN=Prdx3 PE=1 SV=1	6	1319.6	687.393	723.551	757.516	832.359	776.5	829.414	942.657	2568.4	872.167	797.604	730.922	690.999	668.916	690.388	0.879015	0.399843	1.22822	0.609833	Prdx3
sp|P45376|ALDR_MOUSE	Akr1b1	Aldo-keto reductase family 1 member B1 OS=Mus musculus OX=10090 GN=Akr1b1 PE=1 SV=3	29	3870	2814.57	2700.78	2932.75	3830.35	3444.6	5490.98	5431.95	10696.6	5650.51	5795.43	4096.94	3874.39	5064.92	3827.23	1.05127	0.776179	1.13509	0.712879	Akr1b1
sp|P24270|CATA_MOUSE	Cat	Catalase OS=Mus musculus OX=10090 GN=Cat PE=1 SV=4	6	621.566	528.039	521.563	607.668	583.6	609.495	744.739	712.844	785.716	567.63	470.262	499.6	498.439	498.54	590.177	0.918831	0.426072	0.988983	0.919947	Cat
sp|Q6ZWR6|SYNE1_MOUSE	Syne1	Nesprin-1 OS=Mus musculus OX=10090 GN=Syne1 PE=1 SV=2	2	177.357	169.341	135.542	147.375	171.357	146.139	195.338	185.69	224.189	198.329	199.125	156.982	189.41	206.222	175.394	1.02636	0.696067	0.923373	0.465196	Syne1
sp|Q9JIF7|COPB_MOUSE	Copb1	Coatomer subunit beta OS=Mus musculus OX=10090 GN=Copb1 PE=1 SV=1	4	833.825	851.824	773.896	1007.16	1107.01	864.264	1072.09	1071.64	1361.05	889.739	915.086	794.865	794.77	875.329	763.026	1.04857	0.563063	0.991195	0.950037	Copb1
sp|P62631|EF1A2_MOUSE	Eef1a2	Elongation factor 1-alpha 2 OS=Mus musculus OX=10090 GN=Eef1a2 PE=1 SV=1	37	6244.33	4573.91	4098.53	4449.72	5208.67	4219.95	7435.92	7339.86	11402.5	5545.54	6144.23	4612.24	4917.89	6190.66	4422.01	1.03021	0.81274	1.00566	0.983421	Eef1a2
sp|P10126|EF1A1_MOUSE	Eef1a1	Elongation factor 1-alpha 1 OS=Mus musculus OX=10090 GN=Eef1a1 PE=1 SV=3	1	82.659	54.7033	65.4557	51.1663	53.6048	54.2744	75.5297	102.204	150.302	65.6871	66.027	81.9218	67.3348	61.2327	90.8078	0.98655	0.931594	1.2932	0.284613	Eef1a1
sp|P47963|RL13_MOUSE	Rpl13	60S ribosomal protein L13 OS=Mus musculus OX=10090 GN=Rpl13 PE=1 SV=3	14	1526.34	1228.96	1302.9	939.575	1348.13	1258.27	563.176	1418.64	2464.21	1496.51	1261.82	1335.94	1401.65	1387.49	1293.92	1.1211	0.475014	1.29153	0.282453	Rpl13
sp|Q9QXY9|PEX3_MOUSE	Pex3	Peroxisomal biogenesis factor 3 OS=Mus musculus OX=10090 GN=Pex3 PE=1 SV=1	2	65.7647	61.4366	48.5214	68.3368	67.8117	56.3768	78.3891	77.6122	82.8128	63.5552	69.6357	68.4485	60.2225	66.9841	70.5033	1.02145	0.730644	0.971435	0.781312	Pex3
sp|Q99J39|DCMC_MOUSE	Mlycd	Malonyl-CoA decarboxylase, mitochondrial OS=Mus musculus OX=10090 GN=Mlycd PE=1 SV=1	3	255.932	153.828	131.816	160.16	200.437	157.213	151.88	193.326	591.87	168.54	166.89	138.4	174.251	142.481	134.401	0.940928	0.636184	1.26674	0.613007	Mlycd
sp|P36552|HEM6_MOUSE	Cpox	Oxygen-dependent coproporphyrinogen-III oxidase, mitochondrial OS=Mus musculus OX=10090 GN=Cpox PE=1 SV=2	4	441.394	351.68	413.455	396.027	494.651	482.954	460.275	455.913	572.564	404.601	274.215	330.598	406.697	244.294	402.041	0.863328	0.287129	1.04392	0.67638	Cpox
sp|Q91VH1|PAQR1_MOUSE	Adipor1	Adiponectin receptor protein 1 OS=Mus musculus OX=10090 GN=Adipor1 PE=1 SV=1	1	86.2239	56.8348	53.5112	61.1503	64.1797	76.1541	80.1716	91.3791	315.01	81.9807	73.0063	82.9631	78.5395	72.1804	68.2768	0.921442	0.422004	1.5356	0.424419	Adipor1
sp|Q9D1F4|AKTS1_MOUSE	Akt1s1	Proline-rich AKT1 substrate 1 OS=Mus musculus OX=10090 GN=Akt1s1 PE=1 SV=1	1	107.547	84.8543	103.763	106.977	100.052	99.6676	179.747	147.807	158.575	135.402	130.986	145.689	130.964	115.818	140.378	0.87721	0.375462	0.980981	0.890861	Akt1s1
sp|P63005|LIS1_MOUSE	Pafah1b1	Platelet-activating factor acetylhydrolase IB subunit beta OS=Mus musculus OX=10090 GN=Pafah1b1 PE=1 SV=2	3	265.337	164.472	143.731	179.432	230.226	219.405	297.842	340.799	643.397	289.881	301.271	238.071	266.673	303.359	251.675	1.03153	0.834168	1.15172	0.674716	Pafah1b1
sp|O35393|EFNB3_MOUSE	Efnb3	Ephrin-B3 OS=Mus musculus OX=10090 GN=Efnb3 PE=1 SV=1	2	168.262	140.136	149.482	139.433	191.175	175.424	202.326	196.868	210.337	224.587	172.536	187.731	135.712	136.633	157.354	0.962115	0.766403	1.0115	0.924701	Efnb3
sp|Q99L13|3HIDH_MOUSE	Hibadh	3-hydroxyisobutyrate dehydrogenase, mitochondrial OS=Mus musculus OX=10090 GN=Hibadh PE=1 SV=1	3	836.628	324.486	250.186	315.837	422.181	272.094	267.381	422.074	1074.63	254.722	245.02	267.681	262.903	249.889	205.288	0.858671	0.658634	1.06834	0.898109	Hibadh
sp|P62281|RS11_MOUSE	Rps11	40S ribosomal protein S11 OS=Mus musculus OX=10090 GN=Rps11 PE=1 SV=3	2	303.117	182.002	152.057	175.817	235.557	228.399	151.534	192.406	590.941	225.842	178.327	225.176	187.189	174.808	245.655	0.922952	0.590905	1.38211	0.357727	Rps11
sp|Q9D8B3|CHM4B_MOUSE	Chmp4b	Charged multivesicular body protein 4b OS=Mus musculus OX=10090 GN=Chmp4b PE=1 SV=2	1	176.189	130.717	129.618	148.382	201.307	155.481	223.553	248.779	232.927	295.091	312.641	217.235	177.16	267.581	226.947	1.13784	0.505175	0.942994	0.734966	Chmp4b
sp|O09131|GSTO1_MOUSE	Gsto1	Glutathione S-transferase omega-1 OS=Mus musculus OX=10090 GN=Gsto1 PE=1 SV=2	15	1907.21	1502.28	1253.88	1399.57	2370.53	1667.48	3756.83	3752.24	3095.61	3013.05	3918.14	2147.67	1786.22	3146.72	1966.46	1.23831	0.394135	0.854017	0.535373	Gsto1
sp|Q9WUK2|IF4H_MOUSE	Eif4h	Eukaryotic translation initiation factor 4H OS=Mus musculus OX=10090 GN=Eif4h PE=1 SV=3	6	374.436	289.209	288.542	350.707	406.291	378.073	563.27	560.103	542.948	640.988	623.152	461.687	357.237	501.556	445.916	1.04097	0.829823	0.925886	0.659398	Eif4h
sp|Q922Q8|LRC59_MOUSE	Lrrc59	Leucine-rich repeat-containing protein 59 OS=Mus musculus OX=10090 GN=Lrrc59 PE=1 SV=1	4	350.297	330.585	322.147	320.91	405.728	350.714	444.907	496.986	452.538	409.652	375.54	359.286	395.411	391.45	388.107	1.04118	0.663497	0.974815	0.764121	Lrrc59
sp|P62751|RL23A_MOUSE	Rpl23a	60S ribosomal protein L23a OS=Mus musculus OX=10090 GN=Rpl23a PE=1 SV=1	2	323.371	203.226	196.934	202.857	276.048	250.872	170.809	199.995	524.226	285.154	199.258	271.35	377.1	177.985	604.007	0.777252	0.183052	1.35908	0.30869	Rpl23a
sp|Q9DCJ7|AKIP_MOUSE	Aurkaip1	Aurora kinase A-interacting protein OS=Mus musculus OX=10090 GN=Aurkaip1 PE=2 SV=2	2	252.886	175.37	285.084	142.01	210.805	175.325	103.155	240.646	387.226	390.616	248.305	301.227	395.262	315.565	544.552	0.927381	0.781701	1.31893	0.371362	Aurkaip1
sp|Q921C5|BICD2_MOUSE	Bicd2	Protein bicaudal D homolog 2 OS=Mus musculus OX=10090 GN=Bicd2 PE=1 SV=1	2	179.196	184.045	196.272	212.517	248.124	228.518	338.506	322.645	275.916	295.025	292.189	228.733	184.232	252.369	217.068	1.07433	0.661084	0.947937	0.723911	Bicd2
sp|Q8BWM0|PGES2_MOUSE	Ptges2	Prostaglandin E synthase 2 OS=Mus musculus OX=10090 GN=Ptges2 PE=1 SV=3	17	2593.42	2331.92	2522.72	2484.05	3096.91	2791.52	3059.61	3208.54	3805.2	3075.57	2275.7	2534.7	2925.31	1955.88	2743.81	0.910241	0.381686	1.01839	0.850506	Ptges2
sp|Q9Z2I8|SUCB2_MOUSE	Suclg2	Succinate--CoA ligase [GDP-forming] subunit beta, mitochondrial OS=Mus musculus OX=10090 GN=Suclg2 PE=1 SV=3	9	2231.45	903.707	879.904	930.287	1163.95	1046.55	1045.32	1409.92	6701.72	1246.41	1111.81	1083.88	1338.06	1103.47	806.453	0.838229	0.393586	1.54877	0.543	Suclg2
sp|Q9Z1T1|AP3B1_MOUSE	Ap3b1	AP-3 complex subunit beta-1 OS=Mus musculus OX=10090 GN=Ap3b1 PE=1 SV=2	3	197.666	168.22	191.554	181.849	216.423	219.774	177.271	219.334	218.524	267.571	239.295	212.19	179.781	215.621	204.184	1.05453	0.611159	1.04191	0.649685	Ap3b1
sp|Q5U458|DJC11_MOUSE	Dnajc11	DnaJ homolog subfamily C member 11 OS=Mus musculus OX=10090 GN=Dnajc11 PE=1 SV=2	8	513.84	370.409	366.07	396.379	496.162	495.54	421.227	473.301	769.161	505.308	365.161	440.57	486.748	335.879	420.653	0.878378	0.192819	1.07252	0.663499	Dnajc11
sp|P32020|SCP2_MOUSE	Scp2	Sterol carrier protein 2 OS=Mus musculus OX=10090 GN=Scp2 PE=1 SV=3	6	3521.17	654.961	441.912	979.094	1220.81	763.293	611.794	984.272	1992.14	455.511	482.423	507.852	407.502	425.048	433.367	0.630539	0.489406	0.692638	0.593484	Scp2
sp|Q9DCM0|ETHE1_MOUSE	Ethe1	Persulfide dioxygenase ETHE1, mitochondrial OS=Mus musculus OX=10090 GN=Ethe1 PE=1 SV=2	1	131.959	39.1849	69.1796	34.0833	43.8866	65.6966	142.922	57.3492	197.204	148.03	99.278	56.2174	142.961	44.5787	78.4194	0.473831	0.0316226	0.77792	0.455565	Ethe1
sp|P62983|RS27A_MOUSE	Rps27a	Ubiquitin-40S ribosomal protein S27a OS=Mus musculus OX=10090 GN=Rps27a PE=1 SV=2	19	1840.02	1651.55	1628.68	1668.95	2136.76	1943.88	2662.12	2670.87	3255.57	2923.73	3005.2	2507.87	2081.15	2757.6	2406.79	1.09359	0.558103	1.05072	0.765147	Rps27a
sp|Q8BH79|ANO10_MOUSE	Ano10	Anoctamin-10 OS=Mus musculus OX=10090 GN=Ano10 PE=1 SV=1	5	1951.93	587.176	596.846	590.095	843.668	1081.02	578.921	884.549	5048.24	885.677	988.452	1055.6	1281.53	751.056	696.114	0.76679	0.381518	1.60317	0.490145	Ano10
tr|A0A571BGG5|A0A571BGG5_MOUSE	Dst	Dystonin (Fragment) OS=Mus musculus OX=10090 GN=Dst PE=1 SV=1	2	115.04	121.538	106.861	118.472	131.926	132.192	154.245	129.468	153.8	155.92	155.047	138.379	114.969	138.422	138.456	1.02696	0.757119	1.01676	0.861348	Dst
sp|P29758|OAT_MOUSE	Oat	Ornithine aminotransferase, mitochondrial OS=Mus musculus OX=10090 GN=Oat PE=1 SV=1	5	747.466	452.795	388.727	399.781	487.773	451.628	559.332	612.52	1211.79	525.352	491.859	456.606	457.981	442.474	441.666	0.924722	0.559281	1.09685	0.762681	Oat
sp|Q8CDN6|TXNL1_MOUSE	Txnl1	Thioredoxin-like protein 1 OS=Mus musculus OX=10090 GN=Txnl1 PE=1 SV=3	5	375.901	331.019	280.273	330.765	484.308	327.407	646.139	671.914	572.314	530.617	806.94	412.131	418.28	694.555	375.746	1.29849	0.214567	0.854963	0.40422	Txnl1
sp|Q8BMJ3|IF1AX_MOUSE	Eif1ax	Eukaryotic translation initiation factor 1A, X-chromosomal OS=Mus musculus OX=10090 GN=Eif1ax PE=2 SV=3	1	268.364	174.465	135.173	169.026	243.576	165.503	186.659	212.061	254.938	194.394	215.195	163.904	161.908	176.019	143.646	1.04179	0.731466	0.880464	0.436261	Eif1ax
sp|Q8BH60|GOPC_MOUSE	Gopc	Golgi-associated PDZ and coiled-coil motif-containing protein OS=Mus musculus OX=10090 GN=Gopc PE=1 SV=1	4	267.757	190.925	237.552	258.738	257.022	237.29	320.086	305.818	302.475	288.86	264.733	266.463	252.866	257.093	263.06	0.91881	0.338004	0.941319	0.369102	Gopc
sp|Q76LL6|FHOD3_MOUSE	Fhod3	FH1/FH2 domain-containing protein 3 OS=Mus musculus OX=10090 GN=Fhod3 PE=1 SV=1	4	478.705	445.256	430.1	448.247	491.729	477.524	615.012	664.763	627.874	620.42	641.316	535.867	528.306	589.355	551.003	1.05267	0.620098	0.974608	0.78525	Fhod3
sp|Q91YX5|LGAT1_MOUSE	Lpgat1	Acyl-CoA:lysophosphatidylglycerol acyltransferase 1 OS=Mus musculus OX=10090 GN=Lpgat1 PE=1 SV=1	1	81.7153	63.5094	48.7091	56.0891	65.9895	67.5976	71.9685	88.6961	214.067	63.5201	61.9037	64.4688	80.0873	64.6646	65.682	0.975616	0.811007	1.3032	0.509783	Lpgat1
sp|Q9D8H7|OMA1_MOUSE	Oma1	Metalloendopeptidase OMA1, mitochondrial OS=Mus musculus OX=10090 GN=Oma1 PE=1 SV=1	3	503.885	398.444	395.581	495.986	580.226	557.659	627.844	672.025	1026.39	503.905	414.474	413.878	469.635	397.282	488.266	0.94664	0.670762	1.10784	0.650899	Oma1
sp|Q3UN02|LCLT1_MOUSE	Lclat1	Lysocardiolipin acyltransferase 1 OS=Mus musculus OX=10090 GN=Lclat1 PE=1 SV=2	10	1890.97	518.854	512.945	466.347	626.833	981.05	476.332	972.665	6618.17	799.55	884.383	791.293	1181.41	737.919	628.595	0.776938	0.463313	1.97982	0.458077	Lclat1
sp|P63242|IF5A1_MOUSE	Eif5a	Eukaryotic translation initiation factor 5A-1 OS=Mus musculus OX=10090 GN=Eif5a PE=1 SV=2	2	401.613	145.639	115.77	136.888	219.993	195.502	278.932	306.983	322.697	410.814	433.257	277.739	254.422	376.879	267.553	1.00006	0.999825	0.795364	0.359728	Eif5a
sp|Q7TSI3|PP6R1_MOUSE	Ppp6r1	Serine/threonine-protein phosphatase 6 regulatory subunit 1 OS=Mus musculus OX=10090 GN=Ppp6r1 PE=1 SV=1	2	99.9723	106.835	99.8129	95.4791	159.166	125.277	236.988	231.377	205.038	286.472	269.307	167.847	156.014	204.029	168.697	1.10948	0.695483	0.876271	0.620505	Ppp6r1
sp|Q9Z0V7|TI17B_MOUSE	Timm17b	Mitochondrial import inner membrane translocase subunit Tim17-B OS=Mus musculus OX=10090 GN=Timm17b PE=1 SV=1	3	392.663	238.184	318.21	295.575	453.314	523.959	344.086	356.463	494.619	401.248	194.277	311.285	348.57	193.46	401.609	0.805602	0.239498	1.15012	0.295098	Timm17b
sp|Q9DBG6|RPN2_MOUSE	Rpn2	Dolichyl-diphosphooligosaccharide--protein glycosyltransferase subunit 2 OS=Mus musculus OX=10090 GN=Rpn2 PE=1 SV=1	8	973.018	840.119	854.816	938.077	1104.92	980.723	973.716	1045.69	2246.97	900.792	900.233	802.546	907.019	849.166	847.488	1.01012	0.869466	1.22161	0.474469	Rpn2
sp|Q8R4S0|PP14C_MOUSE	Ppp1r14c	Protein phosphatase 1 regulatory subunit 14C OS=Mus musculus OX=10090 GN=Ppp1r14c PE=1 SV=1	1	49.3088	27.1225	22.4389	31.9695	52.7149	35.208	49.4205	61.8008	48.7031	56.6557	70.102	42.5606	31.5362	57.1565	36.2883	1.22845	0.291901	0.846079	0.344851	Ppp1r14c
sp|Q9WV35|ABEC2_MOUSE	Apobec2	C->U-editing enzyme APOBEC-2 OS=Mus musculus OX=10090 GN=Apobec2 PE=1 SV=1	9	588.997	402.788	510.533	517.923	804.626	770.636	1380.16	1444.88	1588.73	1993.65	1800.03	1509.56	1028.41	1501.19	1434.45	1.08066	0.817716	1.05532	0.865714	Apobec2
sp|Q9QYB1|CLIC4_MOUSE	Clic4	Chloride intracellular channel protein 4 OS=Mus musculus OX=10090 GN=Clic4 PE=1 SV=3	3	320.611	169.598	154.233	196.305	274.975	221.593	444.755	525.507	1270.31	451.993	539.815	294.36	343.762	424.622	270.297	1.10077	0.691016	1.25797	0.682412	Clic4
sp|P99028|QCR6_MOUSE	Uqcrh	Cytochrome b-c1 complex subunit 6, mitochondrial OS=Mus musculus OX=10090 GN=Uqcrh PE=1 SV=2	7	3770.08	239.55	221.001	192.793	229.185	288.379	157.986	197.859	336.645	155.392	149.235	142.842	147.023	149.377	211.505	0.218211	0.365937	0.271376	0.398145	Uqcrh
sp|Q3TDN2|FAF2_MOUSE	Faf2	FAS-associated factor 2 OS=Mus musculus OX=10090 GN=Faf2 PE=1 SV=2	2	58.3969	72.4692	57.3221	76.927	76.4686	69.069	109.788	112.776	120.099	108.133	97.3004	93.4964	116.998	94.9158	100.41	0.96531	0.814503	0.93653	0.716964	Faf2
sp|Q8C0N2|GPAT3_MOUSE	Gpat3	Glycerol-3-phosphate acyltransferase 3 OS=Mus musculus OX=10090 GN=Gpat3 PE=1 SV=1	4	299.428	240.102	226.505	255.165	316.256	276.202	320.506	350.644	847.348	356.44	342.645	325.329	352.199	272.309	285.619	0.96099	0.672276	1.23821	0.534898	Gpat3
sp|P59325|IF5_MOUSE	Eif5	Eukaryotic translation initiation factor 5 OS=Mus musculus OX=10090 GN=Eif5 PE=1 SV=1	2	62.2063	45.7055	56.7716	47.796	55.7083	74.6525	94.0453	124.483	105.206	121.095	114.178	99.1676	79.724	117.821	110.177	1.13098	0.628832	1.10153	0.626946	Eif5
sp|Q7TQH0|ATX2L_MOUSE	Atxn2l	Ataxin-2-like protein OS=Mus musculus OX=10090 GN=Atxn2l PE=1 SV=1	2	165.299	145.69	146.166	147.186	186.791	176.396	246.836	250.648	256.486	257.881	283.456	235.727	182.914	225.614	213.69	1.09207	0.589189	1.02835	0.853909	Atxn2l
sp|Q91VM9|IPYR2_MOUSE	Ppa2	Inorganic pyrophosphatase 2, mitochondrial OS=Mus musculus OX=10090 GN=Ppa2 PE=1 SV=1	7	1679.64	745.143	623.789	704.789	954.782	754.085	1060.64	1189.73	1770.16	1059.75	1051.99	859.716	789.687	947.446	771.628	0.923427	0.673812	0.902705	0.711059	Ppa2
sp|Q9CR00|PSMD9_MOUSE	Psmd9	26S proteasome non-ATPase regulatory subunit 9 OS=Mus musculus OX=10090 GN=Psmd9 PE=1 SV=1	4	201.023	148.508	146.044	151.267	166.171	170.938	234.345	236.765	259.956	240.372	221.345	189.549	177.109	197.592	207.686	0.966403	0.782228	0.97018	0.82081	Psmd9
sp|Q9CQC9|SAR1B_MOUSE	Sar1b	GTP-binding protein SAR1b OS=Mus musculus OX=10090 GN=Sar1b PE=1 SV=1	4	560.966	396.013	390.549	396.691	604.254	556.583	682.682	753.029	1489.04	880.326	901.333	644.533	644.584	714.528	592.932	1.06442	0.733007	1.16062	0.6394	Sar1b
sp|P36536|SAR1A_MOUSE	Sar1a	GTP-binding protein SAR1a OS=Mus musculus OX=10090 GN=Sar1a PE=1 SV=1	4	648.028	498.716	534.649	474.492	714.924	671.99	798.731	883.478	1568.62	1019.64	1004.45	785.783	691.179	823.809	679.963	1.08075	0.649204	1.16766	0.56935	Sar1a
sp|P97350|PKP1_MOUSE	Pkp1	Plakophilin-1 OS=Mus musculus OX=10090 GN=Pkp1 PE=1 SV=1	1	84.7827	72.7701	35.6226	19.2601	35.6501	77.0684	49.2853	68.6325	79.3183	82.1468	35.8245	48.5783	44.4837	53.3382	177.751	0.95091	0.855484	1.49429	0.349166	Pkp1
sp|Q03173|ENAH_MOUSE	Enah	Protein enabled homolog OS=Mus musculus OX=10090 GN=Enah PE=1 SV=2	1	32.6888	28.9277	35.6513	22.1882	27.2165	31.1255	44.2372	37.0077	59.7256	55.631	49.2843	47.3297	37.6512	41.827	49.2607	0.957727	0.820449	1.15955	0.440909	Enah
sp|P56399|UBP5_MOUSE	Usp5	Ubiquitin carboxyl-terminal hydrolase 5 OS=Mus musculus OX=10090 GN=Usp5 PE=1 SV=1	20	1445.53	1493.92	1263.03	1340.28	2168.32	1643.47	3583.83	3457.06	2759.76	3280.91	4061.2	2434.84	2210.92	3378.81	2245.28	1.22745	0.435544	0.872268	0.586394	Usp5
tr|Q6ZWZ4|Q6ZWZ4_MOUSE	Rpl36	60S ribosomal protein L36 OS=Mus musculus OX=10090 GN=Rpl36 PE=1 SV=1	11	1203.05	1326.96	1120.31	907.298	1344.88	1204.51	752.327	1545.99	2392.44	1437.47	1497.27	1460.43	1469.76	1578.89	1337.44	1.26414	0.0788958	1.30247	0.232549	Rpl36
sp|Q3U9G9|LBR_MOUSE	Lbr	Delta(14)-sterol reductase LBR OS=Mus musculus OX=10090 GN=Lbr PE=1 SV=2	5	514.359	286.378	297.699	373.482	379.333	436.33	532.812	645.112	2021.67	562.191	550.862	502.678	517.177	483.035	476.983	0.93788	0.673247	1.49413	0.465317	Lbr
sp|O70373|XIRP1_MOUSE	Xirp1	Xin actin-binding repeat-containing protein 1 OS=Mus musculus OX=10090 GN=Xirp1 PE=1 SV=2	3	126.569	129.093	117.885	107.104	142.41	100.105	274.434	229.708	188.239	239.525	277.159	186.966	173.98	245.557	172.279	1.11102	0.650059	0.830582	0.423117	Xirp1
sp|Q9CQ22|LTOR1_MOUSE	Lamtor1	Ragulator complex protein LAMTOR1 OS=Mus musculus OX=10090 GN=Lamtor1 PE=1 SV=1	2	335.243	327.493	359.799	355.029	467.487	453.126	413.793	400.079	423.545	424.869	343.539	367.093	311.456	300.652	367.171	0.999381	0.995242	1.07082	0.394026	Lamtor1
sp|Q69ZP3|PNKD_MOUSE	Pnkd	Probable hydrolase PNKD OS=Mus musculus OX=10090 GN=Pnkd PE=1 SV=2	1	18.405	21.8069	23.4155	20.0732	30.8502	35.4512	29.4067	28.7267	35.1114	23.2442	14.6314	25.6161	31.076	16.816	21.8077	0.923294	0.656126	1.15709	0.347791	Pnkd
sp|Q7TSC1|PRC2A_MOUSE	Prrc2a	Protein PRRC2A OS=Mus musculus OX=10090 GN=Prrc2a PE=1 SV=1	1	114.815	154.817	115.804	141.978	178.439	143.725	240.821	223.649	161.197	189.719	215.947	137.786	149.913	214.133	138.881	1.17885	0.275476	0.832961	0.260246	Prrc2a
sp|Q9CQT9|RCAF1_MOUSE	Rab5if	Respirasome Complex Assembly Factor 1 OS=Mus musculus OX=10090 GN=Rab5if PE=1 SV=1	1	303.059	96.9802	61.4096	73.8767	113.467	174.261	107.349	227.812	1495.43	108.229	146.72	165.735	195.949	123.741	109.741	0.898863	0.745787	2.54492	0.405459	Rab5if
sp|P70168|IMB1_MOUSE	Kpnb1	Importin subunit beta-1 OS=Mus musculus OX=10090 GN=Kpnb1 PE=1 SV=2	2	81.0917	69.622	53.8533	64.0892	73.6153	70.793	109.205	104.876	192.56	69.7363	102.564	56.7071	62.6685	84.9292	62.2903	1.12621	0.410228	1.12775	0.731857	Kpnb1
sp|Q9JIM1|S29A1_MOUSE	Slc29a1	Equilibrative nucleoside transporter 1 OS=Mus musculus OX=10090 GN=Slc29a1 PE=1 SV=3	1	80.7576	37.5981	21.9431	39.3216	40.4931	45.5188	49.1212	86.8881	516.631	68.1503	64.7234	71.7576	81.4973	59.8694	61.7392	0.908182	0.647554	2.25057	0.421069	Slc29a1
sp|P24472|GSTA4_MOUSE	Gsta4	Glutathione S-transferase A4 OS=Mus musculus OX=10090 GN=Gsta4 PE=1 SV=3	3	347.375	213.829	169.95	207.829	297.235	235.572	383.705	460.895	994.225	311.901	470.663	230.761	299.735	363.568	213.688	1.16487	0.396373	1.18939	0.722301	Gsta4
tr|B2RQS1|B2RQS1_MOUSE	Strn3	Striatin-3 OS=Mus musculus OX=10090 GN=Strn3 PE=1 SV=1	3	132.264	124.42	130.531	132.578	157.065	141.617	233.786	224.44	249.62	210.777	221.292	161.833	178.144	200.08	184.316	1.04478	0.785074	0.977881	0.896947	Strn3
sp|Q9CPS6|HINT3_MOUSE	Hint3	Histidine triad nucleotide-binding protein 3 OS=Mus musculus OX=10090 GN=Hint3 PE=1 SV=1	2	258.562	206.65	274.111	218.619	308.125	310.646	293.082	301.48	411.54	341.059	256.308	272.839	227.427	195.847	277.073	0.947459	0.675315	1.15497	0.267129	Hint3
sp|O70439|STX7_MOUSE	Stx7	Syntaxin-7 OS=Mus musculus OX=10090 GN=Stx7 PE=1 SV=3	11	1317.88	1111.84	1361.36	1221.73	1574.02	1571.43	1513.13	1560.59	1677.52	1741.5	1366.65	1479.15	1275.64	1169.23	1427.21	0.959327	0.682124	1.0632	0.441856	Stx7
sp|Q9CQH3|NDUB5_MOUSE	Ndufb5	NADH dehydrogenase [ubiquinone] 1 beta subcomplex subunit 5, mitochondrial OS=Mus musculus OX=10090 GN=Ndufb5 PE=1 SV=1	7	2703.84	779.131	768.839	746.129	1011.46	1360.42	722.914	1328.05	7557.21	1244.25	1108.05	1159.3	1648.09	952.777	881.107	0.733093	0.345799	1.6598	0.511536	Ndufb5
sp|Q9D710|TMX2_MOUSE	Tmx2	Thioredoxin-related transmembrane protein 2 OS=Mus musculus OX=10090 GN=Tmx2 PE=1 SV=1	8	1447.88	1002.5	987.309	1097.06	1348.85	1380.55	1111.87	1326.78	4795.36	1157.16	1109.03	1143.63	1207.22	949.426	926.971	0.952733	0.598851	1.53355	0.412975	Tmx2
sp|Q8CJ67|STAU2_MOUSE	Stau2	Double-stranded RNA-binding protein Staufen homolog 2 OS=Mus musculus OX=10090 GN=Stau2 PE=1 SV=1	2	139.966	144.067	154.973	150.119	153.046	147.448	177.232	180.881	201.585	196.971	185.35	167.904	153.829	170.301	178.789	1.01898	0.817612	1.03983	0.655179	Stau2
sp|O08759|UBE3A_MOUSE	Ube3a	Ubiquitin-protein ligase E3A OS=Mus musculus OX=10090 GN=Ube3a PE=1 SV=2	4	146.241	158.011	130.787	129.619	169.061	143.82	261.477	257.49	237.652	244.519	286.773	193.273	234.152	308.525	198.981	1.16127	0.446966	0.890262	0.523118	Ube3a
sp|Q6PAM0|AAKB2_MOUSE	Prkab2	5'-AMP-activated protein kinase subunit beta-2 OS=Mus musculus OX=10090 GN=Prkab2 PE=1 SV=1	1	115.971	127.846	115.411	107.562	165.06	123.52	173.586	162.928	138.42	159.701	158.493	111.821	117.441	147.369	118.02	1.12968	0.275219	0.90053	0.368096	Prkab2
sp|Q9D832|DNJB4_MOUSE	Dnajb4	DnaJ homolog subfamily B member 4 OS=Mus musculus OX=10090 GN=Dnajb4 PE=1 SV=1	5	504.256	397.379	360.033	400.642	495.305	393.766	545.313	590.298	528.204	520.884	581.038	433.988	386.324	526.306	402.051	1.0988	0.357716	0.898458	0.302108	Dnajb4
sp|P62858|RS28_MOUSE	Rps28	40S ribosomal protein S28 OS=Mus musculus OX=10090 GN=Rps28 PE=1 SV=1	2	215.343	48.8935	47.2909	60.7183	62.923	58.3381	76.3304	69.1183	110.522	55.4282	66.8287	58.5975	51.4665	57.6535	53.312	0.664982	0.3553	0.714283	0.451814	Rps28
sp|Q3TDQ1|STT3B_MOUSE	Stt3b	Dolichyl-diphosphooligosaccharide--protein glycosyltransferase subunit STT3B OS=Mus musculus OX=10090 GN=Stt3b PE=1 SV=2	1	44.4405	18.8166	20.1224	30.64	24.0325	22.1633	27.1901	29.585	221.658	23.7108	29.465	31.3662	39.813	29.64	21.2156	0.793387	0.162158	1.90914	0.470819	Stt3b
sp|Q91WU5|AS3MT_MOUSE	As3mt	Arsenite methyltransferase OS=Mus musculus OX=10090 GN=As3mt PE=1 SV=2	7	462.388	422.08	460.897	353.06	529.594	457.694	1228.6	1109.3	1167.09	974.137	969.405	678.958	617.343	837.855	637.246	1.06401	0.829284	0.935733	0.82844	As3mt
sp|Q61081|CDC37_MOUSE	Cdc37	Hsp90 co-chaperone Cdc37 OS=Mus musculus OX=10090 GN=Cdc37 PE=1 SV=1	8	777.086	670.894	704.497	597.008	1100.04	953.92	1839.2	1642.43	1850.42	2124.2	1993.9	1491.14	1218.36	1872.97	1529.16	1.11049	0.717392	0.995925	0.988561	Cdc37
sp|Q61171|PRDX2_MOUSE	Prdx2	Peroxiredoxin-2 OS=Mus musculus OX=10090 GN=Prdx2 PE=1 SV=3	20	1890.37	1867.56	2347.25	1735.04	3344.47	2995.6	4731.62	4490.38	4758.9	5400.19	5436.89	4435.05	2901.46	4110.01	3788.54	1.15551	0.602144	1.10005	0.710705	Prdx2
sp|A2AGT5|CKAP5_MOUSE	Ckap5	Cytoskeleton-associated protein 5 OS=Mus musculus OX=10090 GN=Ckap5 PE=1 SV=1	2	133.28	127.293	118.346	122.162	132.573	131.713	196.744	187.774	244.963	153.018	157.411	127.168	172.112	180.46	136.583	1.01054	0.930143	0.976145	0.894319	Ckap5
sp|Q9QYI5|DNJB2_MOUSE	Dnajb2	DnaJ homolog subfamily B member 2 OS=Mus musculus OX=10090 GN=Dnajb2 PE=1 SV=3	3	270.218	244.271	256.871	258.059	346.008	334.348	389.613	363.032	419.041	482.47	440.477	393.954	282.512	336.796	363.695	1.02835	0.862865	1.05053	0.750341	Dnajb2
sp|Q91WK2|EIF3H_MOUSE	Eif3h	Eukaryotic translation initiation factor 3 subunit H OS=Mus musculus OX=10090 GN=Eif3h PE=1 SV=1	3	382.784	341.043	310.01	348.358	407.162	319.532	418.68	411.026	396.992	347.327	334.82	273.203	258.997	316.703	291.913	1.0311	0.749004	0.906331	0.361061	Eif3h
sp|Q9QYJ0|DNJA2_MOUSE	Dnaja2	DnaJ homolog subfamily A member 2 OS=Mus musculus OX=10090 GN=Dnaja2 PE=1 SV=1	14	1971.64	1592.08	1867.43	1712.79	2440.65	2261.6	2914.35	2900.72	3085.33	3648.39	3474.66	2855.29	2272.92	2776.93	2713.36	1.05311	0.783056	1.021	0.901609	Dnaja2
sp|P53994|RAB2A_MOUSE	Rab2a	Ras-related protein Rab-2A OS=Mus musculus OX=10090 GN=Rab2a PE=1 SV=1	3	420.126	352.689	415.189	430.146	502.979	471.268	428.03	443.889	637.243	448.715	371.979	406.409	354.045	316.632	436.406	0.955362	0.631346	1.13717	0.244775	Rab2a
sp|A2AMM0|CAVN4_MOUSE	Cavin4	Caveolae-associated protein 4 OS=Mus musculus OX=10090 GN=Cavin4 PE=1 SV=1	31	4476.94	4179.22	5172.29	5036.56	6220.12	6088.26	4787.76	4872	5033.34	5859.75	4671.88	4803.04	3208.61	3514.16	4481.51	1.00376	0.978203	1.09452	0.411189	Cavin4
sp|Q9CZ13|QCR1_MOUSE	Uqcrc1	Cytochrome b-c1 complex subunit 1, mitochondrial OS=Mus musculus OX=10090 GN=Uqcrc1 PE=1 SV=2	30	5480.67	2839.88	2447	2952.1	3558.68	3153.89	2737.04	3326.54	13716.2	2962.53	2967.6	2695.59	2787.07	2682.21	2026.5	0.908714	0.58985	1.4208	0.552327	Uqcrc1
sp|Q6ZWV3|RL10_MOUSE	Rpl10	60S ribosomal protein L10 OS=Mus musculus OX=10090 GN=Rpl10 PE=1 SV=3	10	1374.18	1323.24	962.176	1106.05	1763.75	1833.61	816.704	2089.93	3024.23	2046.47	1889.37	2104.44	1839.64	2111.15	2548.63	1.27765	0.175846	1.45803	0.151929	Rpl10
sp|P51859|HDGF_MOUSE	Hdgf	Hepatoma-derived growth factor OS=Mus musculus OX=10090 GN=Hdgf PE=1 SV=2	1	32.7853	23.137	33.4865	26.2888	29.4742	29.663	55.689	52.432	49.9804	43.0848	35.3758	44.3373	38.0429	36.108	37.7707	0.90115	0.593765	0.996667	0.983665	Hdgf
sp|Q99LC3|NDUAA_MOUSE	Ndufa10	NADH dehydrogenase [ubiquinone] 1 alpha subcomplex subunit 10, mitochondrial OS=Mus musculus OX=10090 GN=Ndufa10 PE=1 SV=1	9	2081.92	1156.36	896.378	1180.18	1451.02	1034.49	1117.54	1233.64	2115.95	907.01	995.034	785.097	760.22	900.751	641.338	0.948723	0.81016	0.905138	0.751544	Ndufa10
sp|Q8BGH4|REEP1_MOUSE	Reep1	Receptor expression-enhancing protein 1 OS=Mus musculus OX=10090 GN=Reep1 PE=1 SV=1	1	250.301	122.706	105.894	114.601	141.624	147.759	92.224	132.954	539.054	108.504	105.875	99.3633	114.625	93.0326	96.3764	0.876424	0.59273	1.45305	0.515328	Reep1
sp|Q8BKE6|CP20A_MOUSE	Cyp20a1	Cytochrome P450 20A1 OS=Mus musculus OX=10090 GN=Cyp20a1 PE=1 SV=1	1	49.128	28.0118	29.2477	33.1567	46.855	36.4025	44.9323	57.9256	138.102	46.3706	36.0412	34.1383	50.3532	32.8452	38.818	0.90059	0.492336	1.23563	0.628419	Cyp20a1
sp|P29595|NEDD8_MOUSE	Nedd8	NEDD8 OS=Mus musculus OX=10090 GN=Nedd8 PE=1 SV=2	1	31.4747	33.0793	20.4193	19.5403	24.1562	19.9787	40.9595	50.8585	44.6856	47.9206	53.861	26.55	28.1997	55.3033	44.5669	1.29247	0.252967	0.929241	0.758177	Nedd8
sp|Q8BU31|RAP2C_MOUSE	Rap2c	Ras-related protein Rap-2c OS=Mus musculus OX=10090 GN=Rap2c PE=1 SV=1	4	387.327	382.405	395.122	348.93	441.221	390.567	649.417	577.46	599.257	543.55	486.438	473.538	443.192	474.265	438.366	0.995521	0.974018	0.968148	0.826242	Rap2c
sp|P83741|WNK1_MOUSE	Wnk1	Serine/threonine-protein kinase WNK1 OS=Mus musculus OX=10090 GN=Wnk1 PE=1 SV=2	2	88.2978	61.4428	48.7924	62.7358	82.5609	73.9336	108.058	110.497	225.735	102.066	108.823	99.4702	95.2556	104.181	86.3945	1.0243	0.861286	1.17071	0.637877	Wnk1
sp|P35979|RL12_MOUSE	Rpl12	60S ribosomal protein L12 OS=Mus musculus OX=10090 GN=Rpl12 PE=1 SV=2	3	323.139	204.962	219.322	227.919	273.165	270.413	262.8	291.085	490.48	285.248	202.536	244.864	209.972	175.773	213.089	0.876587	0.313647	1.09861	0.654295	Rpl12
sp|P80318|TCPG_MOUSE	Cct3	T-complex protein 1 subunit gamma OS=Mus musculus OX=10090 GN=Cct3 PE=1 SV=1	2	90.6318	60.6392	53.2988	60.5572	64.8575	53.9073	87.1397	117.878	159.084	85.2778	81.7987	63.2177	75.6575	86.1641	61.3314	1.03024	0.838878	0.978899	0.938125	Cct3
sp|P18760|COF1_MOUSE	Cfl1	Cofilin-1 OS=Mus musculus OX=10090 GN=Cfl1 PE=1 SV=3	1	207.427	65.0005	90.028	73.4694	92.5084	82.7812	110.226	136.273	186.675	144.982	151.145	102.417	72.7861	110.111	115.257	0.911556	0.724842	0.947885	0.844789	Cfl1
sp|O70496|CLCN7_MOUSE	Clcn7	H(+)/Cl(-) exchange transporter 7 OS=Mus musculus OX=10090 GN=Clcn7 PE=1 SV=1	2	430.004	206.532	285.466	266.851	247.681	328.07	447.601	450.058	1144.18	406.967	412.158	436.395	466.14	358.816	396.665	0.830331	0.277812	1.28411	0.500825	Clcn7
tr|A2AFQ2|A2AFQ2_MOUSE	Hsd17b10	3-hydroxyacyl-CoA dehydrogenase type-2 OS=Mus musculus OX=10090 GN=Hsd17b10 PE=1 SV=1	15	2515.79	858.322	879.827	978.332	1070	1210.4	1483.98	2063.63	14818	1943.43	1700.9	1888.01	2872.75	1595.53	1430.12	0.744147	0.251454	2.06512	0.465026	Hsd17b10
sp|Q64478|H2B1H_MOUSE	H2bc9	Histone H2B type 1-H OS=Mus musculus OX=10090 GN=H2bc9 PE=1 SV=3	3	410.721	305.967	363.996	334.898	350.915	398.882	489.016	464.877	543.65	408.655	348.626	418.349	291.361	363.092	461.622	0.947704	0.65153	1.13018	0.305872	H2bc9
sp|Q922B2|SYDC_MOUSE	Dars1	Aspartate--tRNA ligase, cytoplasmic OS=Mus musculus OX=10090 GN=Dars1 PE=1 SV=2	3	366.433	276.274	298.672	266.341	303.778	273.178	393.558	447.428	1007.07	336.649	360.604	299.68	315.561	377.287	282.788	1.05173	0.651367	1.28766	0.525341	Dars1
sp|Q9ES82|POPD2_MOUSE	Popdc2	Popeye domain-containing protein 2 OS=Mus musculus OX=10090 GN=Popdc2 PE=1 SV=1	9	1052.65	841.945	941.857	886.568	1167.54	1174.91	1303.36	1352.11	1685.86	1431.5	1230.81	1296.98	1080.24	1078.61	1166.23	0.985523	0.900442	1.08889	0.530162	Popdc2
sp|Q8CGS6|DPOLQ_MOUSE	Polq	DNA polymerase theta OS=Mus musculus OX=10090 GN=Polq PE=1 SV=2	2	241.231	291.192	254.546	230.24	201.128	152.011	582.927	489.329	306.535	243.173	320.076	236.368	383.386	378.514	224.875	0.999573	0.998662	0.698611	0.19856	Polq
sp|Q9D8B4|NDUAB_MOUSE	Ndufa11	NADH dehydrogenase [ubiquinone] 1 alpha subcomplex subunit 11 OS=Mus musculus OX=10090 GN=Ndufa11 PE=1 SV=2	6	963.883	303.752	275.071	236.134	311.179	560.617	335.149	735.108	4217.82	556.065	563.668	598.182	883.215	388.582	418.73	0.774023	0.443023	2.04086	0.442729	Ndufa11
sp|Q06185|ATP5I_MOUSE	Atp5me	ATP synthase subunit e, mitochondrial OS=Mus musculus OX=10090 GN=Atp5me PE=1 SV=2	9	6938.37	950.225	1187.74	681.851	1037.72	1923.9	419.417	1463.06	11232.8	742.305	928.49	926.699	1728.83	586.317	642.957	0.47245	0.39628	1.51407	0.660245	Atp5me
sp|Q3THK7|GUAA_MOUSE	Gmps	GMP synthase [glutamine-hydrolyzing] OS=Mus musculus OX=10090 GN=Gmps PE=1 SV=2	3	168.087	133.112	153.392	127.873	164.478	171.207	299.665	267.691	330.505	287.347	254.921	209.328	216.412	240.332	227.819	0.964662	0.85983	0.993512	0.975716	Gmps
sp|Q9CX00|IST1_MOUSE	Ist1	IST1 homolog OS=Mus musculus OX=10090 GN=Ist1 PE=1 SV=1	3	325.492	305.135	339.944	335.069	437.563	406.374	504.72	521.47	467.009	500.545	468.993	401.606	375.475	407.1	387.752	1.04848	0.720793	0.981083	0.86617	Ist1
sp|Q9CQ45|NENF_MOUSE	Nenf	Neudesin OS=Mus musculus OX=10090 GN=Nenf PE=1 SV=1	1	38.7987	44.3297	51.0223	39.9536	34.9567	37.763	100.945	87.2161	89.327	92.7944	69.7062	77.4003	79.8186	55.9544	59.934	0.829278	0.47537	0.895366	0.6578	Nenf
sp|Q9CQM9|GLRX3_MOUSE	Glrx3	Glutaredoxin-3 OS=Mus musculus OX=10090 GN=Glrx3 PE=1 SV=1	9	852.515	925.896	744.597	1020.08	1295.57	918.451	1904.12	1751.22	1498.26	1421.94	1834.39	1132.15	1109.63	1672.13	1071.51	1.18562	0.378684	0.850464	0.424085	Glrx3
sp|B9EKI3|TMF1_MOUSE	Tmf1	TATA element modulatory factor OS=Mus musculus OX=10090 GN=Tmf1 PE=1 SV=2	1	56.6616	42.2128	53.0621	63.5466	64.6397	59.3855	92.1606	69.483	77.7335	76.2007	73.285	60.522	51.9955	65.9013	63.1931	0.926466	0.596007	0.921692	0.540233	Tmf1
sp|Q3UHD3|MTUS2_MOUSE	Mtus2	Microtubule-associated tumor suppressor candidate 2 homolog OS=Mus musculus OX=10090 GN=Mtus2 PE=1 SV=1	4	260.256	216.74	373.19	238.675	257.242	284.67	379.536	430.926	358.642	422.51	356.38	366.271	312.483	286.146	348.18	0.959078	0.804165	1.07282	0.55652	Mtus2
sp|Q8R2Y0|ABHD6_MOUSE	Abhd6	Monoacylglycerol lipase ABHD6 OS=Mus musculus OX=10090 GN=Abhd6 PE=1 SV=1	1	38.9754	41.3773	36.7105	46.6926	52.5811	28.0403	33.7608	51.5931	56.2943	47.9177	34.3204	38.9829	49.4315	38.03	31.7266	1.00518	0.963232	0.884567	0.407443	Abhd6
sp|P62911|RL32_MOUSE	Rpl32	60S ribosomal protein L32 OS=Mus musculus OX=10090 GN=Rpl32 PE=1 SV=2	15	3539.58	2973.35	3537.3	1827.26	2761.05	3162.46	1367.64	3645.64	5611.44	3894.56	2699.18	3824.58	3562.42	3530.44	4506.7	1.09993	0.62111	1.45457	0.0911597	Rpl32
sp|Q9QYA2|TOM40_MOUSE	Tomm40	Mitochondrial import receptor subunit TOM40 homolog OS=Mus musculus OX=10090 GN=Tomm40 PE=1 SV=3	3	456.592	406.436	452.791	391.126	442.363	402.504	455.746	474.295	533.988	674.991	461.292	520.217	531.372	419.452	557.335	0.878084	0.257811	0.982871	0.88263	Tomm40
sp|Q61738|ITA7_MOUSE	Itga7	Integrin alpha-7 OS=Mus musculus OX=10090 GN=Itga7 PE=1 SV=3	1	78.5111	66.2653	90.6937	87.5841	108.657	105.951	146.468	119.889	123.555	108.171	95.1547	93.2411	72.6282	78.238	87.7729	0.949006	0.769021	1.01591	0.91879	Itga7
sp|O08739|AMPD3_MOUSE	Ampd3	AMP deaminase 3 OS=Mus musculus OX=10090 GN=Ampd3 PE=1 SV=2	1	193.301	195.434	175.973	173.008	233.933	205.572	376.335	328.623	410.055	317.29	395.532	311.346	243.419	394.761	283.139	1.18792	0.407714	1.06348	0.776215	Ampd3
tr|A2AKU9|A2AKU9_MOUSE	Atp5c1	ATP synthase subunit gamma OS=Mus musculus OX=10090 GN=Atp5c1 PE=1 SV=1	21	8240.65	1999.93	1635.59	1975.36	2917.48	2729.34	1623.99	3413.49	14270.9	1913.94	1899.07	1834.31	2329.61	1907.8	1380.52	0.75467	0.560347	1.35857	0.689867	Atp5c1
sp|Q60634|FLOT2_MOUSE	Flot2	Flotillin-2 OS=Mus musculus OX=10090 GN=Flot2 PE=1 SV=2	9	2678.87	698.04	646.163	651.437	783.639	1188.27	849.361	1374.99	6583.23	1113.12	1168.57	1170.49	1547.81	928.611	940.718	0.724184	0.351493	1.53917	0.549312	Flot2
sp|Q3TQR0|PGAP2_MOUSE	Pgap2	Post-GPI attachment to proteins factor 2 OS=Mus musculus OX=10090 GN=Pgap2 PE=1 SV=2	1	190.557	74.0981	68.2944	60.1341	97.8626	130.049	47.4828	102.259	446.847	71.9043	71.9135	89.3698	83.9456	71.514	57.4753	0.91988	0.791	1.74448	0.408696	Pgap2
sp|P52479|UBP10_MOUSE	Usp10	Ubiquitin carboxyl-terminal hydrolase 10 OS=Mus musculus OX=10090 GN=Usp10 PE=1 SV=3	4	312.325	282.532	310.849	293.18	336.015	317.689	433.193	417.527	389.875	485.595	487.894	452.251	372.91	388.211	421.482	1.00789	0.954007	0.997334	0.982899	Usp10
sp|Q6ZWN5|RS9_MOUSE	Rps9	40S ribosomal protein S9 OS=Mus musculus OX=10090 GN=Rps9 PE=1 SV=3	9	1469.48	1243.8	1494.08	1184.24	1480.76	1635.99	731.519	1619.74	2163.29	1689.47	1626.84	1502.49	1269.65	1327.19	1668.06	1.15037	0.314162	1.33408	0.0687994	Rps9
sp|Q08857|CD36_MOUSE	Cd36	Platelet glycoprotein 4 OS=Mus musculus OX=10090 GN=Cd36 PE=1 SV=2	5	1319.39	661.601	622.509	695.476	845.309	828.426	667.733	957.685	4076.36	841.696	700.485	597.22	920.255	556.888	534.594	0.837423	0.321755	1.49826	0.543341	Cd36
sp|P60603|ROMO1_MOUSE	Romo1	Reactive oxygen species modulator 1 OS=Mus musculus OX=10090 GN=Romo1 PE=2 SV=1	2	195.233	113.491	131.097	123.146	172.097	190.199	159.404	178.535	625.176	174.185	144.286	171.902	197.654	138.105	145.141	0.878643	0.286899	1.48715	0.407397	Romo1
sp|Q8C129|LCAP_MOUSE	Lnpep	Leucyl-cystinyl aminopeptidase OS=Mus musculus OX=10090 GN=Lnpep PE=1 SV=1	18	1752.73	1550.38	1628.72	1684.32	2105.2	1933.48	2246.01	2154.29	2518.32	2290.72	1909.53	1855.2	1836.35	1859.39	2160.56	0.976418	0.788233	1.02917	0.77951	Lnpep
sp|Q8R127|SCPDL_MOUSE	Sccpdh	Saccharopine dehydrogenase-like oxidoreductase OS=Mus musculus OX=10090 GN=Sccpdh PE=1 SV=1	10	1445.91	1439.82	1372.59	1578.42	1792.99	1373.57	1770.98	1617.43	1934.37	1854.37	1642.71	1600.49	1479.55	1271.69	1364.73	0.955151	0.562289	0.940526	0.499773	Sccpdh
sp|Q3TIV5|ZC3HF_MOUSE	Zc3h15	Zinc finger CCCH domain-containing protein 15 OS=Mus musculus OX=10090 GN=Zc3h15 PE=1 SV=2	1	172.67	154.319	192.669	144.539	191.588	195.68	185.792	182.207	206.604	200.478	152.276	161.527	123.883	244.454	305.03	1.11782	0.396096	1.28301	0.13349	Zc3h15
sp|Q8VE96|S35F6_MOUSE	Slc35f6	Solute carrier family 35 member F6 OS=Mus musculus OX=10090 GN=Slc35f6 PE=1 SV=1	2	65.217	30.1924	24.2141	19.4399	24.3106	43.519	27.018	67.9249	312.215	42.4385	43.0985	48.8819	54.8805	42.8683	39.3539	0.997133	0.991815	2.24018	0.377222	Slc35f6
sp|P59266|FITM2_MOUSE	Fitm2	Acyl-coenzyme A diphosphatase FITM2 OS=Mus musculus OX=10090 GN=Fitm2 PE=1 SV=1	3	1236.48	376.823	345.793	297.262	436.104	530.201	318.147	589.375	2860.85	481.67	452.66	462.241	579.199	369.772	360.78	0.76379	0.457127	1.56548	0.542319	Fitm2
sp|P35396|PPARD_MOUSE	Ppard	Peroxisome proliferator-activated receptor delta OS=Mus musculus OX=10090 GN=Ppard PE=1 SV=1	2	242.429	197.262	215.194	208.968	204.083	327.065	338.51	331.842	409.039	326.899	292.965	308.077	322.742	292.825	356.881	0.916244	0.536665	1.12275	0.416332	Ppard
sp|P23506|PIMT_MOUSE	Pcmt1	Protein-L-isoaspartate(D-aspartate) O-methyltransferase OS=Mus musculus OX=10090 GN=Pcmt1 PE=1 SV=3	3	497.975	222.564	226.38	278.77	412.66	324.87	603.327	580.431	680.848	620.827	621.383	435.555	346.809	490.025	405.007	0.991206	0.967501	0.882844	0.604242	Pcmt1
tr|E9PYP2|E9PYP2_MOUSE	Nbeal1	Neurobeachin-like 1 OS=Mus musculus OX=10090 GN=Nbeal1 PE=1 SV=1	2	183.513	158.279	159.513	195.204	207.005	196.124	273.476	242.825	293.378	260.697	261.977	238.549	229.385	229.588	233.446	0.962705	0.742479	0.981384	0.885058	Nbeal1
sp|Q9CXD6|MCUR1_MOUSE	Mcur1	Mitochondrial calcium uniporter regulator 1 OS=Mus musculus OX=10090 GN=Mcur1 PE=1 SV=1	3	2417.18	376.916	292.243	274.018	427.76	877.056	237.238	1011.28	5825.02	615.511	562.815	577.308	835.836	449.288	339.931	0.645708	0.478275	1.80638	0.552292	Mcur1
sp|P62900|RL31_MOUSE	Rpl31	60S ribosomal protein L31 OS=Mus musculus OX=10090 GN=Rpl31 PE=1 SV=1	12	1634.61	1424.78	1066.28	1040.01	1541.43	1506.95	515.215	1205.68	2225.78	1454.53	1445.4	1509.15	1613.35	1607.11	1821.77	1.15448	0.4122	1.29919	0.227967	Rpl31
sp|Q8BJ03|COX15_MOUSE	Cox15	Cytochrome c oxidase assembly protein COX15 homolog OS=Mus musculus OX=10090 GN=Cox15 PE=1 SV=1	10	3429.87	740.968	682.624	584.754	841.679	1511.62	683.573	2257.51	13609.6	1376.19	1364.79	1442.02	2050.74	1087.57	973.08	0.774452	0.551381	2.2423	0.451438	Cox15
sp|Q6PDS3|SARM1_MOUSE	Sarm1	NAD(+) hydrolase SARM1 OS=Mus musculus OX=10090 GN=Sarm1 PE=1 SV=1	1	294.039	99.2446	96.1907	78.7882	128.334	137.026	69.5063	169.306	666.187	135.075	122.755	107.564	126.732	84.9502	88.729	0.858621	0.654923	1.55608	0.529382	Sarm1
sp|E9Q9K5|TRDN_MOUSE	Trdn	Triadin OS=Mus musculus OX=10090 GN=Trdn PE=1 SV=1	5	473.531	450.235	494.088	426.331	489.017	428.587	490.951	459.115	581.474	621.605	629.214	465.725	449.9	574.639	485.838	1.05682	0.582308	0.997317	0.975913	Trdn
sp|Q9WVK4|EHD1_MOUSE	Ehd1	EH domain-containing protein 1 OS=Mus musculus OX=10090 GN=Ehd1 PE=1 SV=1	10	1041.13	1098.34	878.468	942.45	1328.65	971.611	1906.89	1835.78	1784.18	1495.3	1844.43	1212.14	1236.82	1593.57	1135.22	1.1628	0.368736	0.903214	0.600099	Ehd1
sp|Q9EQP2|EHD4_MOUSE	Ehd4	EH domain-containing protein 4 OS=Mus musculus OX=10090 GN=Ehd4 PE=1 SV=1	41	3640.25	4581.11	3625.78	3479.85	5403.6	3638.55	8561.42	7923.31	6003.93	7086.05	9055.17	5565.31	5087.05	7349.16	4764.46	1.23184	0.344635	0.847185	0.462165	Ehd4
sp|P46978|STT3A_MOUSE	Stt3a	Dolichyl-diphosphooligosaccharide--protein glycosyltransferase subunit STT3A OS=Mus musculus OX=10090 GN=Stt3a PE=1 SV=1	6	407.796	205.786	192.867	221.553	232.07	227.197	313.021	365.42	1528.6	335.872	324.362	332.758	349.747	282.397	266.531	0.866121	0.330988	1.56509	0.495387	Stt3a
sp|O88543|CSN3_MOUSE	Cops3	COP9 signalosome complex subunit 3 OS=Mus musculus OX=10090 GN=Cops3 PE=1 SV=3	4	402.107	258.207	317.549	275.523	406.6	441.298	543.82	579.501	1367.33	727.843	629.456	554.406	436.866	491.098	449.039	0.991075	0.967224	1.31157	0.486389	Cops3
sp|Q8K370|ACD10_MOUSE	Acad10	Acyl-CoA dehydrogenase family member 10 OS=Mus musculus OX=10090 GN=Acad10 PE=1 SV=1	2	140.157	109.019	82.7388	87.3704	90.4036	99.2593	109.781	111.031	263.951	98.1985	98.7213	89.9009	104.456	104.998	97.2187	0.952237	0.606623	1.17243	0.614903	Acad10
sp|Q9ERS2|NDUAD_MOUSE	Ndufa13	NADH dehydrogenase [ubiquinone] 1 alpha subcomplex subunit 13 OS=Mus musculus OX=10090 GN=Ndufa13 PE=1 SV=3	9	1984.18	760.243	674.053	787.557	975.818	1142.13	714.198	1124.21	5497.76	1058.75	892.951	968.032	1426.42	862.459	809.357	0.773003	0.294203	1.52255	0.530666	Ndufa13
sp|O55126|NIPS2_MOUSE	Nipsnap2	Protein NipSnap homolog 2 OS=Mus musculus OX=10090 GN=Nipsnap2 PE=1 SV=1	10	2479.42	1387.93	1195.15	1370	1682.84	1479.19	1561.93	1814.59	5335.37	1424.18	1369.14	1195.97	1222.59	1240.91	1026.98	0.930169	0.661972	1.26986	0.624786	Nipsnap2
sp|Q921J2|RHEB_MOUSE	Rheb	GTP-binding protein Rheb OS=Mus musculus OX=10090 GN=Rheb PE=1 SV=1	2	371.845	275.4	302.337	281.042	393.129	386.142	434.564	544.31	1121.43	696.656	572.83	517.853	397.97	466.45	469.982	1.0321	0.877705	1.28215	0.466678	Rheb
sp|E9PVA8|GCN1_MOUSE	Gcn1	eIF-2-alpha kinase activator GCN1 OS=Mus musculus OX=10090 GN=Gcn1 PE=1 SV=1	1	176.368	148.28	122.974	135.253	133.748	145.929	186.551	196.469	457.699	181.497	170.555	149.701	157.759	163.45	180.363	0.970235	0.734224	1.2618	0.505966	Gcn1
sp|Q8K3J1|NDUS8_MOUSE	Ndufs8	NADH dehydrogenase [ubiquinone] iron-sulfur protein 8, mitochondrial OS=Mus musculus OX=10090 GN=Ndufs8 PE=1 SV=1	7	1725.18	910.367	736.355	823.851	1115.55	959.283	664.666	963.074	2453.18	782.889	728.518	669.831	602.38	631.026	539.354	0.945546	0.827542	1.16505	0.719163	Ndufs8
sp|O09167|RL21_MOUSE	Rpl21	60S ribosomal protein L21 OS=Mus musculus OX=10090 GN=Rpl21 PE=1 SV=3	7	1130.94	963.357	922.939	750.325	1177.13	1428.13	225.307	1029.58	2413.22	1427.34	1330.59	1645.28	1493.24	1109.05	1542.1	1.11588	0.645104	1.58174	0.12002	Rpl21
sp|Q8QZY1|EIF3L_MOUSE	Eif3l	Eukaryotic translation initiation factor 3 subunit L OS=Mus musculus OX=10090 GN=Eif3l PE=1 SV=1	27	4276.21	3584.69	4266.75	3456.7	4414.16	4741.2	5348.37	5343.14	7717.49	6031.23	5186.12	5024.79	4140.9	4500.22	4847.47	0.990321	0.937493	1.14382	0.40774	Eif3l
sp|A3KFX0|5NT1A_MOUSE	Nt5c1a	Cytosolic 5'-nucleotidase 1A OS=Mus musculus OX=10090 GN=Nt5c1a PE=1 SV=1	1	22.2494	16.6781	21.2908	18.6041	24.2056	21.1382	26.7531	33.0055	42.392	42.1649	41.8682	22.9634	19.7816	26.345	30.262	1.09687	0.688959	1.06556	0.781042	Nt5c1a
sp|Q8BFW7|LPP_MOUSE	Lpp	Lipoma-preferred partner homolog OS=Mus musculus OX=10090 GN=Lpp PE=1 SV=1	2	122.583	133.524	113.014	128.859	167.53	106.894	271.714	240.164	205.211	217.295	273.907	178.784	190.034	258.33	177.262	1.15365	0.484941	0.839525	0.406918	Lpp
sp|Q9R0A0|PEX14_MOUSE	Pex14	Peroxisomal membrane protein PEX14 OS=Mus musculus OX=10090 GN=Pex14 PE=1 SV=1	4	509.518	453.661	565.866	567.356	703.735	716.18	653.206	649.38	744.371	810.146	602.029	666.725	547.934	512.965	638.253	0.94612	0.647824	1.07876	0.455213	Pex14
sp|Q60960|IMA5_MOUSE	Kpna1	Importin subunit alpha-5 OS=Mus musculus OX=10090 GN=Kpna1 PE=1 SV=2	2	162.91	118.599	129.752	122.169	154.538	159.55	240.829	239.175	231.664	235.838	318.212	211.365	191.757	197.329	225.134	1.07798	0.72798	1.00416	0.979571	Kpna1
sp|O35345|IMA7_MOUSE	Kpna6	Importin subunit alpha-7 OS=Mus musculus OX=10090 GN=Kpna6 PE=1 SV=2	2	83.5529	86.8828	89.0068	86.8053	117.879	109.074	189.716	174.161	181.707	182.211	207.724	150.192	123.599	194.361	144.75	1.17289	0.497671	1.01328	0.951047	Kpna6
sp|Q69ZZ9|K0754_MOUSE	Kiaa0754	Uncharacterized protein KIAA0754 OS=Mus musculus OX=10090 GN=Kiaa0754 PE=2 SV=2	1	138.36	86.0865	112.649	126.171	113.848	132.341	226.999	178.871	204.425	192.549	171.188	181.237	179.311	152.181	173.412	0.813276	0.240786	0.931287	0.645641	Kiaa0754
tr|G5E8J6|G5E8J6_MOUSE	Hrc	Histidine-rich calcium-binding protein OS=Mus musculus OX=10090 GN=Hrc PE=1 SV=1	2	172.603	114.038	167.054	106.591	139.707	170.534	95.4622	114.342	181.166	116.055	77.8548	139.551	151.845	70.8926	137.365	0.804341	0.229653	1.23829	0.108597	Hrc
sp|Q8BY87|UBP47_MOUSE	Usp47	Ubiquitin carboxyl-terminal hydrolase 47 OS=Mus musculus OX=10090 GN=Usp47 PE=1 SV=2	2	60.4523	67.2008	60.8178	56.7175	61.3605	61.5989	122.908	101.116	92.0986	96.8169	90.2166	74.8752	88.8307	84.4378	82.1134	0.949748	0.771901	0.872637	0.44918	Usp47
sp|Q9Z1Z0|USO1_MOUSE	Uso1	General vesicular transport factor p115 OS=Mus musculus OX=10090 GN=Uso1 PE=1 SV=2	1	90.8055	97.0989	72.3796	99.3943	95.7732	68.4709	146.936	140.117	218.076	110.545	138.573	86.8872	90.3803	131.598	87.2905	1.12099	0.394937	0.990787	0.974458	Uso1
sp|O35887|CALU_MOUSE	Calu	Calumenin OS=Mus musculus OX=10090 GN=Calu PE=1 SV=1	1	173.788	98.0477	159.809	111.543	83.5634	69.9542	93.3418	157.532	141.024	126.116	129.23	170.619	142.23	96.1335	127.88	0.872473	0.415468	1.03442	0.846803	Calu
sp|P35235|PTN11_MOUSE	Ptpn11	Tyrosine-protein phosphatase non-receptor type 11 OS=Mus musculus OX=10090 GN=Ptpn11 PE=1 SV=3	14	818.874	947.57	836.071	911.678	1325.33	1032.44	1957.37	1869.54	1517.84	1788.93	2125.09	1372.38	1314.93	2006.7	1350.15	1.21827	0.379997	0.899452	0.613108	Ptpn11
sp|A2AJ15|MA1B1_MOUSE	Man1b1	Endoplasmic reticulum mannosyl-oligosaccharide 1,2-alpha-mannosidase OS=Mus musculus OX=10090 GN=Man1b1 PE=1 SV=1	2	256.006	181.117	193.675	198.75	257.257	239.871	195.355	227.865	308.854	226.9	199.252	197.081	165.941	186.242	171.406	1.00842	0.935114	1.06514	0.649022	Man1b1
sp|A2AN08|UBR4_MOUSE	Ubr4	E3 ubiquitin-protein ligase UBR4 OS=Mus musculus OX=10090 GN=Ubr4 PE=1 SV=1	1	81.2671	58.084	71.8782	59.5774	63.8339	75.612	101.695	100.542	146.27	106.898	94.0343	99.2891	90.9996	88.3383	90.967	0.919161	0.566132	1.09895	0.595234	Ubr4
sp|Q6P5H6|FRMD5_MOUSE	Frmd5	FERM domain-containing protein 5 OS=Mus musculus OX=10090 GN=Frmd5 PE=1 SV=1	1	53.993	40.8617	34.7988	34.6556	48.8281	56.1236	38.3724	36.9275	45.3258	54.396	38.844	39.9257	40.211	31.4315	40.6105	0.888393	0.35221	0.978145	0.864031	Frmd5
sp|Q8BR63|F177A_MOUSE	Fam177a1	Protein FAM177A1 OS=Mus musculus OX=10090 GN=Fam177a1 PE=1 SV=1	1	23.2336	18.169	22.7345	23.2017	24.847	33.0084	35.5609	35.2278	24.2985	31.8138	23.4573	21.788	29.1378	22.1479	38.9383	0.866393	0.336013	0.984749	0.918579	Fam177a1
sp|Q80XQ2|TBCD5_MOUSE	Tbc1d5	TBC1 domain family member 5 OS=Mus musculus OX=10090 GN=Tbc1d5 PE=1 SV=2	1	66.6808	65.2127	53.8011	67.6072	87.4683	76.3573	119.48	114.465	128.028	113.019	112.863	87.3005	96.1216	102.639	88.4649	1.04264	0.790657	0.937446	0.732398	Tbc1d5
sp|Q91ZJ5|UGPA_MOUSE	Ugp2	UTP--glucose-1-phosphate uridylyltransferase OS=Mus musculus OX=10090 GN=Ugp2 PE=1 SV=3	5	697.221	540.649	477.305	485.906	655.748	504.683	922.007	947.306	1281.81	865.531	1017.52	682.048	690.884	954.63	647.687	1.12407	0.476304	0.981424	0.936346	Ugp2
sp|P80316|TCPE_MOUSE	Cct5	T-complex protein 1 subunit epsilon OS=Mus musculus OX=10090 GN=Cct5 PE=1 SV=1	3	190.777	190.331	157.759	162.103	213.628	144.019	324.731	324.353	443.536	265.904	320.975	201.428	271.392	273.01	219.722	1.08839	0.607096	0.960126	0.879287	Cct5
sp|Q924M7|MPI_MOUSE	Mpi	Mannose-6-phosphate isomerase OS=Mus musculus OX=10090 GN=Mpi PE=1 SV=1	17	1337.81	952.601	939.049	1124.25	1821.82	1589.19	2518.55	2586.19	4785.82	2855.05	3015.55	2022.69	1783.36	2479.1	1805	1.12852	0.627744	1.1583	0.692846	Mpi
sp|Q9CRD0|OCAD1_MOUSE	Ociad1	OCIA domain-containing protein 1 OS=Mus musculus OX=10090 GN=Ociad1 PE=1 SV=1	14	1513.63	1329.8	1683.85	1571.06	1978.9	2008.28	1807.52	1894.37	1885.94	1888.43	1274.83	1543	1590.8	1022.74	1622.36	0.89598	0.409054	1.04444	0.52906	Ociad1
tr|A0A0J9YUB6|A0A0J9YUB6_MOUSE	Ociad1	OCIA domain-containing protein 1 (Fragment) OS=Mus musculus OX=10090 GN=Ociad1 PE=1 SV=1	1	99.0465	66.7094	91.285	83.6954	103.11	112.952	97.3209	114.983	198.593	132.153	91.4191	90.8105	104.875	77.3004	95.4267	0.877064	0.311686	1.13919	0.532821	Ociad1
sp|Q80TL0|PPM1E_MOUSE	Ppm1e	Protein phosphatase 1E OS=Mus musculus OX=10090 GN=Ppm1e PE=1 SV=2	1	35.4425	33.5144	34.1554	23.6801	37.7041	39.0534	88.3547	88.7199	75.0111	82.0925	67.6969	44.7872	60.4839	69.051	60.2964	1.02287	0.937392	0.873299	0.630548	Ppm1e
sp|Q8R0P4|AAMDC_MOUSE	Aamdc	Mth938 domain-containing protein OS=Mus musculus OX=10090 GN=Aamdc PE=1 SV=1	4	538.831	207.765	220.304	283.158	394.512	382.141	588.475	615.349	663.356	683.68	614.172	489.163	385.338	483.424	444.381	0.933752	0.761841	0.887018	0.596948	Aamdc
sp|Q921L3|TMCO1_MOUSE	Tmco1	Calcium load-activated calcium channel OS=Mus musculus OX=10090 GN=Tmco1 PE=1 SV=1	1	47.5671	23.2203	18.9096	24.1786	32.3726	28.9829	27.275	40.622	179.753	34.6556	35.1088	33.3139	37.1326	30.6796	30.9734	0.948448	0.733267	1.70912	0.453033	Tmco1
sp|O70252|HMOX2_MOUSE	Hmox2	Heme oxygenase 2 OS=Mus musculus OX=10090 GN=Hmox2 PE=1 SV=1	5	698.885	645.259	576.323	665.738	790.795	699.686	717.844	756.667	887.393	742.242	679.358	664.1	630.186	579.504	611.225	0.999041	0.988037	0.99532	0.95668	Hmox2
sp|Q9R1P4|PSA1_MOUSE	Psma1	Proteasome subunit alpha type-1 OS=Mus musculus OX=10090 GN=Psma1 PE=1 SV=1	1	115.878	103.866	97.9093	134.656	151.711	113.24	125.871	162.936	151.209	99.3493	119.493	85.8992	80.3169	101.757	96.3606	1.15051	0.321036	0.979404	0.882377	Psma1
sp|Q9WTQ8|TIM23_MOUSE	Timm23	Mitochondrial import inner membrane translocase subunit Tim23 OS=Mus musculus OX=10090 GN=Timm23 PE=1 SV=1	4	1214.14	872.317	1225.76	1072.95	1318.26	1372.95	960.835	1080.27	1697.15	982.627	590.102	914.383	945.269	493.709	969.373	0.841346	0.336002	1.19394	0.220266	Timm23
sp|Q80XN0|BDH_MOUSE	Bdh1	D-beta-hydroxybutyrate dehydrogenase, mitochondrial OS=Mus musculus OX=10090 GN=Bdh1 PE=1 SV=2	7	1045.89	550.509	456.235	538.097	701.318	548.127	687.529	807.163	2320.06	536.252	558.769	520.427	676.429	646.006	491.396	0.936734	0.684529	1.24455	0.661811	Bdh1
sp|Q9JI46|NUDT3_MOUSE	Nudt3	Diphosphoinositol polyphosphate phosphohydrolase 1 OS=Mus musculus OX=10090 GN=Nudt3 PE=1 SV=1	5	315.465	280.274	316.976	350.441	590.322	530.274	765.217	734.074	774.497	1038.33	997.122	716.8	488.585	773.779	659.001	1.14115	0.656702	1.01336	0.961644	Nudt3
sp|P63325|RS10_MOUSE	Rps10	40S ribosomal protein S10 OS=Mus musculus OX=10090 GN=Rps10 PE=1 SV=1	5	709.619	610.856	731.573	700.862	918.908	1022.27	802.153	840.891	1026.43	1129.78	857.281	914.338	667.341	708.332	938.021	0.981673	0.888649	1.15534	0.250015	Rps10
sp|Q4VAA2|CDV3_MOUSE	Cdv3	Protein CDV3 OS=Mus musculus OX=10090 GN=Cdv3 PE=1 SV=2	7	304.698	304.304	301.963	300.155	564.768	441.072	763.586	749.586	607.21	1112.89	1194.79	678.587	611.325	997.462	663.849	1.23225	0.529728	0.87067	0.648509	Cdv3
sp|Q6P8J7|KCRS_MOUSE	Ckmt2	Creatine kinase S-type, mitochondrial OS=Mus musculus OX=10090 GN=Ckmt2 PE=1 SV=1	98	14514	11864.3	11058.6	12655.3	15898.6	11503.4	15876.8	16440.4	19566.4	10737	9038.07	8977.7	10012.2	7799.39	8885.53	0.956822	0.796728	0.940377	0.744484	Ckmt2
sp|Q9R1P0|PSA4_MOUSE	Psma4	Proteasome subunit alpha type-4 OS=Mus musculus OX=10090 GN=Psma4 PE=1 SV=1	4	631.052	520.698	528.171	602.547	701.339	621.873	734.346	739.331	902.391	533.23	538.267	474.736	440.342	474.652	478.494	1.01114	0.929697	1.02181	0.89454	Psma4
sp|O55003|BNIP3_MOUSE	Bnip3	BCL2/adenovirus E1B 19 kDa protein-interacting protein 3 OS=Mus musculus OX=10090 GN=Bnip3 PE=1 SV=1	2	123.426	156.518	114.045	112.781	163.069	186.667	114.17	133.748	144.034	214.87	131.345	136.721	139.404	161.448	218.145	1.05886	0.693453	1.13476	0.497497	Bnip3
sp|Q9CRY7|GDPD1_MOUSE	Gdpd1	Lysophospholipase D GDPD1 OS=Mus musculus OX=10090 GN=Gdpd1 PE=1 SV=1	1	170.611	133.152	133.791	141.77	193.038	166.854	171.969	197.807	341.157	182.85	153.513	155.477	184.358	165.401	152.591	0.989846	0.907026	1.11545	0.627104	Gdpd1
sp|Q62159|RHOC_MOUSE	Rhoc	Rho-related GTP-binding protein RhoC OS=Mus musculus OX=10090 GN=Rhoc PE=1 SV=2	6	950.113	810.224	951.956	857.163	1140.13	967.985	1358.39	1306.03	1258.53	1525.48	1421.13	1182.94	977.698	1121.19	1073.95	1.02291	0.87967	0.958813	0.752594	Rhoc
sp|P62746|RHOB_MOUSE	Rhob	Rho-related GTP-binding protein RhoB OS=Mus musculus OX=10090 GN=Rhob PE=1 SV=1	5	400.659	326.608	352.126	350.427	476.643	453.287	567.664	570.251	620.835	695.802	638.691	549.79	432.011	507.643	480.115	1.02995	0.862346	1.00392	0.98088	Rhob
sp|P30999|CTND1_MOUSE	Ctnnd1	Catenin delta-1 OS=Mus musculus OX=10090 GN=Ctnnd1 PE=1 SV=2	1	90.3443	98.1063	128.675	105.664	136.954	137.903	191.114	151.296	176.01	164.867	191.799	195.908	118.962	147.747	168.234	1.0819	0.660958	1.20237	0.264065	Ctnnd1
sp|Q9DCN2|NB5R3_MOUSE	Cyb5r3	NADH-cytochrome b5 reductase 3 OS=Mus musculus OX=10090 GN=Cyb5r3 PE=1 SV=3	3	591.557	468.782	522.041	554.597	687.7	601.566	575.449	604.906	1075.98	511.898	461.134	472.344	470.036	392.399	442.12	0.967222	0.768043	1.15184	0.508177	Cyb5r3
sp|Q9Z2C5|MTM1_MOUSE	Mtm1	Myotubularin OS=Mus musculus OX=10090 GN=Mtm1 PE=1 SV=2	14	1304.11	1071.82	1151.32	1163.45	1466.96	1385.88	1943.62	1763.88	1757.21	2501.88	2152.15	1857.87	1472.65	1736.65	1620.83	0.976836	0.901131	0.926947	0.668972	Mtm1
sp|Q69ZS7|HBS1L_MOUSE	Hbs1l	HBS1-like protein OS=Mus musculus OX=10090 GN=Hbs1l PE=1 SV=2	3	242.932	205.435	244.591	205.342	323.072	307.127	412.122	381.605	427.528	534.278	443.287	387.11	278.438	373.566	353.624	1.03219	0.886004	1.02801	0.894799	Hbs1l
tr|B1ART2|B1ART2_MOUSE	Vps13d	Vacuolar protein sorting 13D OS=Mus musculus OX=10090 GN=Vps13d PE=1 SV=2	2	93.6787	102.232	93.8241	107.881	110.264	107.891	155.157	131.733	206.781	121.964	115.923	115.73	110.53	105.859	110.772	0.960626	0.699019	1.07771	0.698056	Vps13d
sp|O88958|GNPI1_MOUSE	Gnpda1	Glucosamine-6-phosphate isomerase 1 OS=Mus musculus OX=10090 GN=Gnpda1 PE=1 SV=3	2	155.178	118.524	127.46	124.698	182.845	177.857	256.611	255.177	350.862	277.144	311.517	216.947	204.056	271.953	236.099	1.1202	0.601295	1.08995	0.708067	Gnpda1
sp|P52503|NDUS6_MOUSE	Ndufs6	NADH dehydrogenase [ubiquinone] iron-sulfur protein 6, mitochondrial OS=Mus musculus OX=10090 GN=Ndufs6 PE=1 SV=2	7	5535.59	689.839	550.726	715.589	1018.1	703.581	266.679	628.417	1444.8	326.717	327.508	319.253	341.379	259.312	280.599	0.40679	0.434684	0.459084	0.47986	Ndufs6
sp|Q9CQZ5|NDUA6_MOUSE	Ndufa6	NADH dehydrogenase [ubiquinone] 1 alpha subcomplex subunit 6 OS=Mus musculus OX=10090 GN=Ndufa6 PE=1 SV=1	1	150.21	49.8092	48.8982	72.8961	61.6648	60.5774	72.1431	81.048	204.246	54.8482	41.7229	54.0947	50.3984	45.0032	44.5185	0.697256	0.247947	1.02956	0.948486	Ndufa6
sp|Q99JY4|TRABD_MOUSE	Trabd	TraB domain-containing protein OS=Mus musculus OX=10090 GN=Trabd PE=1 SV=1	1	67.9239	57.5707	57.5433	49.7095	54.3566	57.4405	70.0314	71.7322	173.205	73.4886	60.7793	59.1814	53.8617	55.8217	68.3028	0.953162	0.615304	1.31953	0.40873	Trabd
sp|Q9CWJ9|PUR9_MOUSE	Atic	Bifunctional purine biosynthesis protein ATIC OS=Mus musculus OX=10090 GN=Atic PE=1 SV=2	2	183.586	83.0077	74.5989	87.3518	97.1662	86.7071	134.511	158.61	562.825	126.733	133.06	92.8229	102.67	130.657	88.249	0.949042	0.769205	1.42585	0.592123	Atic
sp|O54950|AAKG1_MOUSE	Prkag1	5'-AMP-activated protein kinase subunit gamma-1 OS=Mus musculus OX=10090 GN=Prkag1 PE=1 SV=2	2	226.126	136.995	138.268	120.07	182.932	166.463	180.005	183.657	557.853	206.919	217.679	170.796	169.728	169.274	156.521	0.986364	0.91476	1.31794	0.504605	Prkag1
sp|Q99LY9|NDUS5_MOUSE	Ndufs5	NADH dehydrogenase [ubiquinone] iron-sulfur protein 5 OS=Mus musculus OX=10090 GN=Ndufs5 PE=1 SV=3	5	2470.84	513.93	227.762	481.571	669.71	381.405	190.721	526.785	707.67	169.02	165.195	204.357	170.984	131.595	164.612	0.576267	0.539089	0.483991	0.455562	Ndufs5
sp|Q925I1|ATAD3_MOUSE	Atad3	ATPase family AAA domain-containing protein 3 OS=Mus musculus OX=10090 GN=Atad3 PE=1 SV=1	3	273.686	249.019	220.308	260.444	305.437	247.942	333.294	278.892	394.3	199.055	175.025	172.212	215.801	172.307	213.156	0.920766	0.586859	0.973202	0.882084	Atad3
sp|P98156|VLDLR_MOUSE	Vldlr	Very low-density lipoprotein receptor OS=Mus musculus OX=10090 GN=Vldlr PE=1 SV=1	5	268.895	266.686	257.812	287.541	327.294	268.278	453.658	421.413	318.246	308.65	320.124	277.415	312.941	295.561	306.204	0.999628	0.997758	0.875141	0.274578	Vldlr
sp|Q791V5|MTCH2_MOUSE	Mtch2	Mitochondrial carrier homolog 2 OS=Mus musculus OX=10090 GN=Mtch2 PE=1 SV=1	24	2651.6	2077.86	2368.32	2322.03	2729.38	2694.16	3002.81	3058.21	4956.89	3731.04	2609.84	3237.69	3455.49	2097.28	3327.56	0.829163	0.142844	1.09376	0.595851	Mtch2
sp|O35129|PHB2_MOUSE	Phb2	Prohibitin-2 OS=Mus musculus OX=10090 GN=Phb2 PE=1 SV=1	9	555.076	340.69	315.514	378.252	431.813	373.539	388.15	472.626	1563.21	381.44	319.376	336.18	426.791	325.167	299.651	0.887291	0.324511	1.3561	0.559269	Phb2
sp|Q8R164|BPHL_MOUSE	Bphl	Valacyclovir hydrolase OS=Mus musculus OX=10090 GN=Bphl PE=1 SV=1	1	120.534	56.2876	47.278	49.9484	54.7786	56.3551	44.1932	68.0245	275.819	53.1456	59.0064	42.0947	48.1478	50.2166	39.4976	0.912475	0.716652	1.45914	0.563834	Bphl
sp|O55201|SPT5H_MOUSE	Supt5h	Transcription elongation factor SPT5 OS=Mus musculus OX=10090 GN=Supt5h PE=1 SV=1	4	394.164	311.188	353.499	302.657	426.333	460.742	679.432	574.397	811.559	751.425	654.072	648.525	508.604	625.058	618.156	0.982842	0.934305	1.09718	0.669288	Supt5h
sp|Q8BSE0|RMD2_MOUSE	Rmdn2	Regulator of microtubule dynamics protein 2 OS=Mus musculus OX=10090 GN=Rmdn2 PE=1 SV=1	1	22.2112	28.9945	27.7934	25.7209	29.9858	35.1034	32.4891	29.6727	41.6459	29.5085	27.6565	35.9001	34.2889	26.7586	42.233	0.992023	0.922342	1.26666	0.0549233	Rmdn2
sp|Q8R3K3|PTCD2_MOUSE	Ptcd2	Pentatricopeptide repeat-containing protein 2, mitochondrial OS=Mus musculus OX=10090 GN=Ptcd2 PE=1 SV=1	2	246.488	54.5268	53.9725	50.856	54.7197	92.5319	72.0589	101.743	454.733	83.7318	76.1365	69.4751	99.1467	65.4757	72.868	0.638446	0.299436	1.34638	0.662054	Ptcd2
sp|Q9WVB0|RBPMS_MOUSE	Rbpms	RNA-binding protein with multiple splicing OS=Mus musculus OX=10090 GN=Rbpms PE=1 SV=2	3	281.371	213.052	250.712	202.227	263.202	278.588	350.829	324.498	389.861	453.58	389.229	344.094	301.932	323.252	350.488	0.951755	0.772128	1.01497	0.924448	Rbpms
sp|Q9QZ88|VPS29_MOUSE	Vps29	Vacuolar protein sorting-associated protein 29 OS=Mus musculus OX=10090 GN=Vps29 PE=1 SV=1	7	1019.68	896.807	1040.43	843.647	1084.68	1026.4	1129.5	1181.97	1291.53	1138.11	1137.09	1007.64	871.662	973.897	938.794	1.05434	0.522938	1.06041	0.504598	Vps29
sp|Q8BGD8|COA6_MOUSE	Coa6	Cytochrome c oxidase assembly factor 6 homolog OS=Mus musculus OX=10090 GN=Coa6 PE=1 SV=1	1	362.861	49.0109	57.7412	43.029	54.787	79.9963	11.4446	22.8156	38.6204	27.0891	17.0764	24.9874	28.9003	7.57256	16.5071	0.319575	0.370335	0.460261	0.475237	Coa6
tr|A0A0R4J1E2|A0A0R4J1E2_MOUSE	Eef1d	Elongation factor 1-delta OS=Mus musculus OX=10090 GN=Eef1d PE=1 SV=1	10	1123.65	1153.46	959.164	1199.52	1499.69	1259.77	1868.88	1926.37	2033.42	1660.9	2020.27	1393.56	1337.89	1801.73	1587.41	1.16836	0.287224	1.00591	0.971198	Eef1d
sp|O70251|EF1B_MOUSE	Eef1b	Elongation factor 1-beta OS=Mus musculus OX=10090 GN=Eef1b PE=1 SV=5	8	1083.36	738.301	702.317	697.939	1020.63	807.42	1078.66	1184.7	1142.6	1253.48	1397.84	964.424	892.06	1240.38	1043.93	1.11514	0.455272	0.931114	0.592709	Eef1b
sp|P35278|RAB5C_MOUSE	Rab5c	Ras-related protein Rab-5C OS=Mus musculus OX=10090 GN=Rab5c PE=1 SV=2	4	297.658	252.92	285.218	262.155	357.96	339.461	376.66	383.535	536.599	437.036	367.137	359.567	341.275	300.811	365.88	0.96943	0.79467	1.10027	0.527822	Rab5c
sp|P61021|RAB5B_MOUSE	Rab5b	Ras-related protein Rab-5B OS=Mus musculus OX=10090 GN=Rab5b PE=1 SV=1	7	866.28	814.769	858.671	807.285	1097.56	963.554	1197.52	1209.69	1349.2	1345.91	1252.76	1058.65	966.973	1020.72	1036.5	1.0408	0.749924	1.01594	0.902552	Rab5b
sp|Q4VAE3|TMM65_MOUSE	Tmem65	Transmembrane protein 65 OS=Mus musculus OX=10090 GN=Tmem65 PE=1 SV=1	2	164.675	77.6002	89.0633	79.7891	94.7216	128.601	135.392	169.466	761.66	159.439	147.906	158.041	220.427	142.889	138.737	0.83265	0.399945	1.6797	0.446952	Tmem65
sp|Q9ERP3|TRI54_MOUSE	Trim54	Tripartite motif-containing protein 54 OS=Mus musculus OX=10090 GN=Trim54 PE=1 SV=1	4	352.322	313.046	322.645	309.942	399.313	367.671	481.46	462.117	419.224	446.479	422.266	349.132	362.914	397.797	358.526	1.02121	0.841172	0.930409	0.465249	Trim54
sp|Q38HM4|TRI63_MOUSE	Trim63	E3 ubiquitin-protein ligase TRIM63 OS=Mus musculus OX=10090 GN=Trim63 PE=1 SV=1	1	96.304	77.3835	88.6885	91.622	96.5293	85.2777	148.446	125.624	145.356	108.827	117.932	110.765	100.2	101.309	87.6893	0.951189	0.699066	0.949354	0.727968	Trim63
sp|Q61166|MARE1_MOUSE	Mapre1	Microtubule-associated protein RP/EB family member 1 OS=Mus musculus OX=10090 GN=Mapre1 PE=1 SV=3	6	376.988	465.155	335.12	263.783	504.772	458.08	579.253	580.172	662.72	755.021	680.481	563.109	412.829	562.768	539.143	1.16981	0.410323	1.07132	0.74674	Mapre1
sp|Q8K199|COXM2_MOUSE	Cmc2	COX assembly mitochondrial protein 2 homolog OS=Mus musculus OX=10090 GN=Cmc2 PE=3 SV=1	2	406.545	145.174	142.758	156.694	227.184	170.001	111.85	157.038	347.382	129.952	100.365	102.615	123.786	91.2163	117.251	0.776223	0.51307	0.947439	0.894297	Cmc2
sp|Q9Z1Q9|SYVC_MOUSE	Vars1	Valine--tRNA ligase OS=Mus musculus OX=10090 GN=Vars1 PE=1 SV=1	1	139.136	116.094	85.6323	114.494	127.534	94.0931	160.163	174.319	278.653	146.445	163.985	113.415	93.3805	149.386	105.458	1.11888	0.364028	1.03616	0.904157	Vars1
sp|Q9DCV3|DGAT2_MOUSE	Dgat2	Diacylglycerol O-acyltransferase 2 OS=Mus musculus OX=10090 GN=Dgat2 PE=1 SV=1	1	71.2083	48.2604	43.3043	76.243	85.2948	83.5079	49.1767	52.0601	118.774	51.5074	51.4819	50.1812	57.0204	46.7324	46.0698	0.930114	0.648151	1.12021	0.648755	Dgat2
sp|E9QAT4|SC16A_MOUSE	Sec16a	Protein transport protein Sec16A OS=Mus musculus OX=10090 GN=Sec16a PE=1 SV=1	3	131.46	148.638	199.335	143.68	170.361	214.253	245.988	213.103	330.747	226.583	221.106	246.844	191.46	223.946	280.254	1.04044	0.785911	1.35378	0.0756747	Sec16a
sp|P24547|IMDH2_MOUSE	Impdh2	Inosine-5'-monophosphate dehydrogenase 2 OS=Mus musculus OX=10090 GN=Impdh2 PE=1 SV=2	1	76.2345	61.401	70.5516	68.8038	81.6216	75.5856	139.621	120.055	138.397	135.991	138.202	95.2983	93.7783	105.753	113.754	0.985623	0.943256	0.959485	0.835394	Impdh2
sp|P70362|UFD1_MOUSE	Ufd1	Ubiquitin recognition factor in ER-associated degradation protein 1 OS=Mus musculus OX=10090 GN=Ufd1 PE=1 SV=2	2	91.4097	81.0582	80.3618	95.8604	105.976	92.4782	134.761	134.942	121.383	139.309	150.058	103.255	103.387	131.879	105.007	1.06939	0.63332	0.889784	0.335508	Ufd1
sp|Q8CHP8|PGP_MOUSE	Pgp	Glycerol-3-phosphate phosphatase OS=Mus musculus OX=10090 GN=Pgp PE=1 SV=1	1	66.0686	52.0474	51.753	48.3393	55.3947	54.8314	101.406	101.797	89.8715	66.4368	75.4465	63.2669	65.0716	63.2931	66.6103	1.00189	0.99188	0.939569	0.712072	Pgp
sp|Q8CI78|RMND1_MOUSE	Rmnd1	Required for meiotic nuclear division protein 1 homolog OS=Mus musculus OX=10090 GN=Rmnd1 PE=1 SV=1	1	440.191	165.568	137.119	150.502	167.862	229.059	210.055	262.727	1435.37	246.726	280.174	252.137	324.449	225.33	177.636	0.803005	0.357878	1.62642	0.516235	Rmnd1
sp|Q9CX13|CNIH4_MOUSE	Cnih4	Protein cornichon homolog 4 OS=Mus musculus OX=10090 GN=Cnih4 PE=2 SV=1	1	55.9832	31.9726	26.2289	17.5978	33.7167	52.7764	30.7241	58.4092	300.288	33.256	36.9451	39.4455	55.8068	29.248	39.4152	0.984091	0.948107	2.36934	0.345842	Cnih4
sp|Q6NZC7|S23IP_MOUSE	Sec23ip	SEC23-interacting protein OS=Mus musculus OX=10090 GN=Sec23ip PE=1 SV=2	4	301.331	286.529	300.419	343.58	396.934	324.987	531.829	550.65	523.566	432.63	483.727	390.34	394.994	506.378	413.898	1.10969	0.493823	0.974479	0.858831	Sec23ip
sp|Q7TMF3|NDUAC_MOUSE	Ndufa12	NADH dehydrogenase [ubiquinone] 1 alpha subcomplex subunit 12 OS=Mus musculus OX=10090 GN=Ndufa12 PE=1 SV=2	6	1586.99	783.283	555.396	810.786	947.423	682.057	613.879	1029.38	2389.81	578.733	565.942	547.105	468.564	543.15	451.19	0.953246	0.869699	1.13959	0.79393	Ndufa12
sp|P48193|EPB41_MOUSE	Epb41	Protein 4.1 OS=Mus musculus OX=10090 GN=Epb41 PE=1 SV=2	6	744.859	705.773	808.48	752.226	1061.63	1006.74	1136.67	1087.85	1279.28	1303.38	1066.57	1085.32	801.481	844.518	1033.14	1.00585	0.968845	1.1001	0.509116	Epb41
sp|P01942|HBA_MOUSE	Hba	Hemoglobin subunit alpha OS=Mus musculus OX=10090 GN=Hba PE=1 SV=2	9	848.504	1004.76	1782.79	1491.54	462.66	560.456	1193.85	2137.23	1334.76	1230.32	504.01	590.02	807.25	394.547	710.51	0.808263	0.560253	0.893578	0.676125	Hba
sp|P51410|RL9_MOUSE	Rpl9	60S ribosomal protein L9 OS=Mus musculus OX=10090 GN=Rpl9 PE=1 SV=2	2	352.018	231.685	279.583	250.184	327.711	356.38	241.734	297.152	524.234	347.711	241.035	277.786	273.023	233.058	345.736	0.908492	0.409818	1.21783	0.244882	Rpl9
sp|P15116|CADH2_MOUSE	Cdh2	Cadherin-2 OS=Mus musculus OX=10090 GN=Cdh2 PE=1 SV=2	8	1368.37	998.782	1534.26	1081.72	1371.39	1628.29	1111.69	1294.9	1437.17	1158.8	991.243	1179.11	916.589	687.003	1070.83	0.947873	0.690528	1.21509	0.0957326	Cdh2
sp|P70265|F262_MOUSE	Pfkfb2	6-phosphofructo-2-kinase/fructose-2,6-bisphosphatase 2 OS=Mus musculus OX=10090 GN=Pfkfb2 PE=1 SV=2	2	176.317	175.591	175.613	144.655	189.796	201.309	320.52	286.324	302.643	300.693	288.917	239.058	213.595	276.61	279.385	1.05317	0.779721	1.03654	0.844468	Pfkfb2
sp|Q9JKB1|UCHL3_MOUSE	Uchl3	Ubiquitin carboxyl-terminal hydrolase isozyme L3 OS=Mus musculus OX=10090 GN=Uchl3 PE=1 SV=2	5	422.061	311.338	325.345	369.257	665.696	591.477	834.862	864.433	1039.09	1127.65	1171.22	725.872	583.286	898.874	706.769	1.17214	0.582154	1.01541	0.956274	Uchl3
sp|Q9WVQ5|MTNB_MOUSE	Apip	Methylthioribulose-1-phosphate dehydratase OS=Mus musculus OX=10090 GN=Apip PE=1 SV=1	4	1356.66	961.193	1120.83	890.412	1067.3	998.971	1591.13	1639.87	1728.89	1764.64	1519.1	1363.68	1398.92	1327.59	1303.74	0.930488	0.631903	0.930639	0.627601	Apip
sp|Q8K0P3|MEAK7_MOUSE	Meak7	MTOR-associated protein MEAK7 OS=Mus musculus OX=10090 GN=Meak7 PE=2 SV=1	2	269.781	253.714	214.076	233.71	282.879	223.101	358.11	350.196	480.531	353.718	373.51	273.175	277.38	342.924	282.381	1.07404	0.525146	0.98698	0.944632	Meak7
sp|O55101|SNG2_MOUSE	Syngr2	Synaptogyrin-2 OS=Mus musculus OX=10090 GN=Syngr2 PE=2 SV=1	1	120.144	90.5501	125.643	124.271	146.966	187.359	103.396	106.768	161.277	165.9	121.985	149.716	105.881	95.0595	151.329	0.905965	0.465275	1.25135	0.0718461	Syngr2
sp|Q9CQN6|TM14C_MOUSE	Tmem14c	Transmembrane protein 14C OS=Mus musculus OX=10090 GN=Tmem14c PE=1 SV=1	3	247.289	89.0191	63.0219	58.2521	98.4986	194.09	74.4689	170.318	1305.91	213.072	131.928	217.416	273.977	145.615	110.704	0.732798	0.35572	2.1811	0.414242	Tmem14c
sp|Q91Z69|SRGP1_MOUSE	Srgap1	SLIT-ROBO Rho GTPase-activating protein 1 OS=Mus musculus OX=10090 GN=Srgap1 PE=1 SV=2	1	56.4297	48.5901	51.454	44.2541	66.2678	61.9885	59.4675	61.61	83.8235	69.5211	61.0726	52.1635	58.6891	50.9916	56.2512	1.00059	0.994988	1.06006	0.643808	Srgap1
sp|P61255|RL26_MOUSE	Rpl26	60S ribosomal protein L26 OS=Mus musculus OX=10090 GN=Rpl26 PE=1 SV=1	4	220.78	180.61	192.105	206.884	250.53	265.046	215.361	283.286	403.287	296.643	260.234	272.094	259.708	246.687	355.51	1.01832	0.85943	1.24068	0.193217	Rpl26
sp|Q9CZ30|OLA1_MOUSE	Ola1	Obg-like ATPase 1 OS=Mus musculus OX=10090 GN=Ola1 PE=1 SV=1	3	185.168	157.447	126.105	139.917	176.287	146.118	293.53	281.702	298.171	237.13	254.179	155.775	184.425	255.876	190.983	1.08203	0.647615	0.881733	0.55882	Ola1
sp|P62827|RAN_MOUSE	Ran	GTP-binding nuclear protein Ran OS=Mus musculus OX=10090 GN=Ran PE=1 SV=3	1	163.357	102.596	128.007	112.81	145.204	177.702	237.782	203.906	314.85	265.563	232.332	229.833	188.003	207.103	221.138	0.921062	0.682038	1.10751	0.626416	Ran
sp|Q99KR7|PPIF_MOUSE	Ppif	Peptidyl-prolyl cis-trans isomerase F, mitochondrial OS=Mus musculus OX=10090 GN=Ppif PE=1 SV=1	4	3661.09	571.878	404.107	624.764	933.512	521.911	312.56	742.31	1246.18	265.896	292.425	336.201	248.148	242.056	226.898	0.544196	0.510105	0.535026	0.508798	Ppif
sp|Q9D0I9|SYRC_MOUSE	Rars1	Arginine--tRNA ligase, cytoplasmic OS=Mus musculus OX=10090 GN=Rars1 PE=1 SV=2	8	943.338	846.7	909.319	894.238	1005.56	983.625	1248.14	1224.73	1578.73	1348.92	1238.69	1143.98	956.323	1131.36	1147.4	1.0104	0.926462	1.06902	0.628785	Rars1
sp|P38060|HMGCL_MOUSE	Hmgcl	Hydroxymethylglutaryl-CoA lyase, mitochondrial OS=Mus musculus OX=10090 GN=Hmgcl PE=1 SV=2	2	218.835	140.642	155.821	143.021	177.409	143.282	238.017	225.377	328.708	222.431	219.81	187.932	190.052	175.751	179.719	0.927528	0.540418	0.983312	0.930149	Hmgcl
sp|P56391|CX6B1_MOUSE	Cox6b1	Cytochrome c oxidase subunit 6B1 OS=Mus musculus OX=10090 GN=Cox6b1 PE=1 SV=2	5	2728.81	655.233	330.383	469.466	644.93	474.56	349.865	477.796	789.13	307.04	306.704	310.57	317.754	263.067	240.401	0.562609	0.470085	0.514037	0.426738	Cox6b1
sp|P03921|NU5M_MOUSE	Mtnd5	NADH-ubiquinone oxidoreductase chain 5 OS=Mus musculus OX=10090 GN=Mtnd5 PE=1 SV=3	32	8342.74	1702.13	1590.97	1165.93	1612.86	3399.69	1343.81	6186.06	27864.3	2726.14	2874.21	3577.02	4489.62	2329.6	2417.5	0.813851	0.679537	2.15015	0.447836	Mtnd5
sp|Q9CQ92|FIS1_MOUSE	Fis1	Mitochondrial fission 1 protein OS=Mus musculus OX=10090 GN=Fis1 PE=1 SV=1	8	3178.22	1065.39	1142.19	916.723	1418.13	1637.24	829.338	1828.89	7544.58	1377.56	1269.3	1296.53	1357.47	973.348	1014.05	0.855829	0.638487	1.64957	0.47546	Fis1
sp|Q9ES83|POPD1_MOUSE	Bves	Blood vessel epicardial substance OS=Mus musculus OX=10090 GN=Bves PE=1 SV=1	12	1288.91	1152.14	1247.61	1249.97	1459.71	1343.29	1785.32	1819.71	2020.22	1740.99	1584.98	1534.24	1361.94	1457.99	1528.74	1.00638	0.95358	1.03325	0.786078	Bves
sp|Q61743|KCJ11_MOUSE	Kcnj11	ATP-sensitive inward rectifier potassium channel 11 OS=Mus musculus OX=10090 GN=Kcnj11 PE=1 SV=1	1	130.281	136.646	112.711	130.67	150.902	138.951	191.336	193.89	224.48	154.44	152.936	133.551	143.851	140.572	140.598	1.03247	0.756358	0.999618	0.998009	Kcnj11
sp|Q9DB20|ATPO_MOUSE	Atp5po	ATP synthase subunit O, mitochondrial OS=Mus musculus OX=10090 GN=Atp5po PE=1 SV=1	33	12309.7	3290.55	2267.82	3981.02	5364.64	3504.82	2479.99	6010.25	18867.2	2404.69	2571.82	2726.63	2807.18	2509.3	1995.69	0.823371	0.688103	1.22431	0.782702	Atp5po
sp|O70228|ATP9A_MOUSE	Atp9a	Probable phospholipid-transporting ATPase IIA OS=Mus musculus OX=10090 GN=Atp9a PE=1 SV=3	3	312.884	143.904	142.266	149.796	166.488	205.232	203.343	280.258	1077.8	259.395	269.908	247.308	357.185	228.806	207.78	0.849338	0.425457	1.46607	0.525459	Atp9a
sp|P98195|ATP9B_MOUSE	Atp9b	Probable phospholipid-transporting ATPase IIB OS=Mus musculus OX=10090 GN=Atp9b PE=1 SV=4	1	152.332	68.2868	67.6145	63.1002	77.2878	88.9769	97.4604	108.347	690.65	137.451	140.64	127.321	179.201	125.885	102.571	0.826703	0.40377	1.71097	0.480396	Atp9b
sp|P40630|TFAM_MOUSE	Tfam	Transcription factor A, mitochondrial OS=Mus musculus OX=10090 GN=Tfam PE=1 SV=2	2	438.04	191.753	100.376	242.29	278.436	125.54	149.901	338.285	467.513	111.773	137.072	131.018	98.2273	127.698	111.252	1.03174	0.931934	0.899511	0.829993	Tfam
sp|Q8R081|HNRPL_MOUSE	Hnrnpl	Heterogeneous nuclear ribonucleoprotein L OS=Mus musculus OX=10090 GN=Hnrnpl PE=1 SV=2	1	193.02	158.733	168.28	198.488	227.14	219.634	321.227	293.396	261.775	270.625	269.313	248.064	204.445	241.87	225.027	1.00223	0.98797	0.945256	0.674666	Hnrnpl
sp|Q99P30|NUDT7_MOUSE	Nudt7	Peroxisomal coenzyme A diphosphatase NUDT7 OS=Mus musculus OX=10090 GN=Nudt7 PE=1 SV=2	2	93.908	80.2486	72.9353	85.3608	99.0244	86.6927	92.7117	116.076	154.081	98.0675	91.9713	93.5313	99.4715	98.8479	94.754	1.03546	0.612786	1.06917	0.659275	Nudt7
sp|P35293|RAB18_MOUSE	Rab18	Ras-related protein Rab-18 OS=Mus musculus OX=10090 GN=Rab18 PE=1 SV=2	8	1108.32	840.939	969.807	867.543	1111.29	1090.4	1175.49	1180.16	1772.36	1307.64	1092.28	1072.4	1115	944.929	1164.84	0.92745	0.416197	1.08895	0.552342	Rab18
sp|Q9JJ00|PLS1_MOUSE	Plscr1	Phospholipid scramblase 1 OS=Mus musculus OX=10090 GN=Plscr1 PE=1 SV=1	3	418.384	372.734	346.235	392.632	532.093	426.746	632.919	610.29	623.492	598.289	579.864	529.257	451.205	471.069	433.541	1.02912	0.827907	0.946195	0.704936	Plscr1
sp|Q9D5V6|SYAP1_MOUSE	Syap1	Synapse-associated protein 1 OS=Mus musculus OX=10090 GN=Syap1 PE=1 SV=1	4	538.986	432.411	550.007	562.732	836.894	856.796	904.037	915.175	970.163	1327.8	1138.41	939.763	639.323	885.665	912.679	1.05932	0.807754	1.06457	0.766134	Syap1
sp|P14211|CALR_MOUSE	Calr	Calreticulin OS=Mus musculus OX=10090 GN=Calr PE=1 SV=1	2	190.416	114.179	144.123	143.697	145.191	119.914	154.999	177.113	276.627	142.694	152.538	143.757	142.723	123.605	131.446	0.920077	0.415054	1.05337	0.790829	Calr
sp|P62862|RS30_MOUSE	Fau	40S ribosomal protein S30 OS=Mus musculus OX=10090 GN=Fau PE=1 SV=1	4	419.014	318.57	356.693	225.889	383.327	351.618	431.504	349.765	551.795	600.486	450.466	526.698	685.824	412.874	575.099	0.810508	0.312386	0.999655	0.998654	Fau
sp|Q62425|NDUA4_MOUSE	Ndufa4	Cytochrome c oxidase subunit NDUFA4 OS=Mus musculus OX=10090 GN=Ndufa4 PE=1 SV=2	14	4068.07	2215.18	2462.12	2345.22	3463.04	3612.26	2384.33	2903.73	9009.45	2604.04	1699.21	2219.04	2849.97	1595.57	2152.4	0.833359	0.349443	1.36513	0.461144	Ndufa4
sp|Q9CQS8|SC61B_MOUSE	Sec61b	Protein transport protein Sec61 subunit beta OS=Mus musculus OX=10090 GN=Sec61b PE=1 SV=3	1	158.611	133.937	126.115	121.326	149.901	164.162	123.015	148.451	144.698	151.895	130.162	128.91	123.116	93.0646	163.377	0.96689	0.740321	1.07272	0.415125	Sec61b
sp|P16858|G3P_MOUSE	Gapdh	Glyceraldehyde-3-phosphate dehydrogenase OS=Mus musculus OX=10090 GN=Gapdh PE=1 SV=2	56	8024.04	5826.6	6065.8	4955.87	7299.29	6990.99	10574.2	10382.4	14080.1	11996	11241.5	8735.92	7008.07	9276.39	8230.17	1.03449	0.859137	1.0363	0.873365	Gapdh
tr|S4R1W1|S4R1W1_MOUSE	Gm3839	Glyceraldehyde-3-phosphate dehydrogenase OS=Mus musculus OX=10090 GN=Gm3839 PE=1 SV=1	1	111.614	71.5858	90.3827	71.2791	99.6079	91.3418	114.162	127.773	179.768	139.345	161.674	117.76	74.3587	109.293	95.8821	1.11586	0.566376	1.12604	0.562335	Gm3839
sp|Q9DBC7|KAP0_MOUSE	Prkar1a	cAMP-dependent protein kinase type I-alpha regulatory subunit OS=Mus musculus OX=10090 GN=Prkar1a PE=1 SV=3	4	602.938	585.512	559.992	475.074	695.1	606.972	997.475	979.936	1005.06	964.543	1100.35	828.593	719.931	959.521	763.321	1.14906	0.445267	1.00106	0.995235	Prkar1a
sp|Q9R062|GLYG_MOUSE	Gyg1	Glycogenin-1 OS=Mus musculus OX=10090 GN=Gyg1 PE=1 SV=3	6	712.946	856.536	987.402	691.122	1086.64	868.269	1288.49	1278.12	1471.49	1803.24	2908.06	1620.06	1188.85	1739.63	1332.8	1.38425	0.326549	1.10473	0.647311	Gyg1
sp|Q9CQR4|ACO13_MOUSE	Acot13	Acyl-coenzyme A thioesterase 13 OS=Mus musculus OX=10090 GN=Acot13 PE=1 SV=1	7	4646.08	858.984	730.949	1010.44	1264.3	1085.97	649.844	1634.47	5703.04	763.574	763.532	733.147	716.1	678.703	573.953	0.667861	0.533611	1.1337	0.872396	Acot13
sp|Q3TEA8|HP1B3_MOUSE	Hp1bp3	Heterochromatin protein 1-binding protein 3 OS=Mus musculus OX=10090 GN=Hp1bp3 PE=1 SV=1	4	451.805	379.528	408.599	531.8	936.957	878.474	574.229	908.858	1332.12	578.047	696.961	677.134	690.573	535.053	877.001	1.22321	0.299959	1.47652	0.122727	Hp1bp3
sp|P26443|DHE3_MOUSE	Glud1	Glutamate dehydrogenase 1, mitochondrial OS=Mus musculus OX=10090 GN=Glud1 PE=1 SV=1	5	690.48	387.581	331.065	319.992	449.635	359.982	375.935	373.211	812.829	365.295	348.269	297.174	284.995	323.713	277.937	0.924246	0.694206	1.02076	0.947207	Glud1
sp|O70194|EIF3D_MOUSE	Eif3d	Eukaryotic translation initiation factor 3 subunit D OS=Mus musculus OX=10090 GN=Eif3d PE=1 SV=2	2	208.494	209.053	191.823	212.025	241.316	166.424	298.307	297.062	285.778	267.933	284.66	225.85	201.579	272.616	233.116	1.09793	0.378848	0.92818	0.558038	Eif3d
sp|O09061|PSB1_MOUSE	Psmb1	Proteasome subunit beta type-1 OS=Mus musculus OX=10090 GN=Psmb1 PE=1 SV=1	1	116.993	90.1974	87.2777	83.0303	85.7774	84.5191	112.276	137.113	241.628	85.2133	71.5638	59.4754	88.281	100.218	96.8285	0.998098	0.989168	1.17278	0.627808	Psmb1
sp|Q61545|EWS_MOUSE	Ewsr1	RNA-binding protein EWS OS=Mus musculus OX=10090 GN=Ewsr1 PE=1 SV=2	5	331.483	271.474	276.696	266.955	407.958	389.509	590.078	527.283	593.303	791.198	631.538	509.012	435.725	547.453	567.926	0.98769	0.959426	0.967297	0.890783	Ewsr1
sp|O88196|TTC3_MOUSE	Ttc3	E3 ubiquitin-protein ligase TTC3 OS=Mus musculus OX=10090 GN=Ttc3 PE=1 SV=2	1	52.9757	30.9621	48.6017	37.2391	38.9468	57.473	84.5395	82.6054	73.3554	67.7461	55.1476	63.6568	75.4478	56.8848	82.8209	0.832043	0.407327	1.02503	0.880905	Ttc3
sp|Q5SRX1|TM1L2_MOUSE	Tom1l2	TOM1-like protein 2 OS=Mus musculus OX=10090 GN=Tom1l2 PE=1 SV=1	1	153.983	153.626	134.558	137.88	244.579	170.201	305.6	332.688	279.112	295.843	323.349	230.581	213.751	322.847	233.19	1.24392	0.301504	0.946331	0.789954	Tom1l2
sp|O70622|RTN2_MOUSE	Rtn2	Reticulon-2 OS=Mus musculus OX=10090 GN=Rtn2 PE=1 SV=1	7	1347.3	370.375	335.539	319.931	456.265	840.873	333.44	764.281	5656.88	608.204	564.558	666.723	844.628	440.683	434.092	0.751747	0.422008	2.29741	0.413519	Rtn2
sp|P43023|CX6A2_MOUSE	Cox6a2	Cytochrome c oxidase subunit 6A2, mitochondrial OS=Mus musculus OX=10090 GN=Cox6a2 PE=1 SV=2	2	136.487	72.6145	79.0993	87.4589	98.0119	111.614	86.1004	142.582	406.236	143.329	104.943	101.885	88.8053	101.052	80.1341	0.957621	0.79492	1.43673	0.482007	Cox6a2
sp|Q6A0A9|F120A_MOUSE	FAM120A	Constitutive coactivator of PPAR-gamma-like protein 1 OS=Mus musculus OX=10090 GN=FAM120A PE=1 SV=2	6	517.705	489.832	519.237	571.55	619.147	606.573	614.466	624.094	676.482	720.29	682.776	604.595	536.743	612.478	652.937	1.02282	0.78499	1.03346	0.67128	FAM120A
sp|Q9R069|BCAM_MOUSE	Bcam	Basal cell adhesion molecule OS=Mus musculus OX=10090 GN=Bcam PE=1 SV=1	2	160.866	132.85	135.903	168.564	190.363	186.736	191.322	203.071	241.726	243.928	217.247	201.158	145.311	176.93	166.036	1.01151	0.927948	1.0237	0.865357	Bcam
sp|Q9DCZ1|GMPR1_MOUSE	Gmpr	GMP reductase 1 OS=Mus musculus OX=10090 GN=Gmpr PE=1 SV=1	1	32.2308	23.5461	25.8907	27.4386	40.3177	35.1427	48.9136	58.5637	68.331	53.8138	63.3279	41.7762	33.3821	50.3614	40.596	1.20604	0.384006	1.08151	0.724641	Gmpr
sp|P11087|CO1A1_MOUSE	Col1a1	Collagen alpha-1(I) chain OS=Mus musculus OX=10090 GN=Col1a1 PE=1 SV=4	3	642.562	167.964	152.899	170.194	114.333	60.7669	143.78	286.8	2576.6	33.3589	269.449	208.912	176.286	102.253	144.964	0.806735	0.698678	2.6961	0.450612	Col1a1
sp|Q6P549|SHIP2_MOUSE	Inppl1	Phosphatidylinositol 3,4,5-trisphosphate 5-phosphatase 2 OS=Mus musculus OX=10090 GN=Inppl1 PE=1 SV=1	2	83.043	77.3989	81.3336	89.4638	94.1923	70.3855	115.18	129.243	121.824	87.8346	119.748	76.8897	68.7162	100.212	84.1437	1.17233	0.234554	0.978252	0.873545	Inppl1
sp|Q6ZPR5|NSMA3_MOUSE	Smpd4	Sphingomyelin phosphodiesterase 4 OS=Mus musculus OX=10090 GN=Smpd4 PE=1 SV=2	1	47.8175	49.0499	44.8701	60.9884	53.5436	55.091	67.3683	65.183	66.0556	69.0724	62.3066	43.0571	49.8787	57.7973	59.568	0.975451	0.789857	0.910264	0.416367	Smpd4
sp|Q60930|VDAC2_MOUSE	Vdac2	Voltage-dependent anion-selective channel protein 2 OS=Mus musculus OX=10090 GN=Vdac2 PE=1 SV=2	56	7330.38	7636.61	8088.21	7734.35	9721.26	8462.45	12346.8	11768.3	11302.6	14712.8	10590.2	12218.5	12715.8	9085.78	12470.5	0.889899	0.476801	0.958099	0.797651	Vdac2
sp|Q920Q6|MSI2H_MOUSE	Msi2	RNA-binding protein Musashi homolog 2 OS=Mus musculus OX=10090 GN=Msi2 PE=1 SV=1	5	1190.7	917.455	1094.29	965.719	1145.07	1151.37	1018.34	953.917	1060.81	1178	1033.79	1096.57	844.812	897.502	1072.69	0.951932	0.547983	1.05352	0.432655	Msi2
sp|Q9CPU0|LGUL_MOUSE	Glo1	Lactoylglutathione lyase OS=Mus musculus OX=10090 GN=Glo1 PE=1 SV=3	1	74.4089	54.4624	63.7137	56.8431	64.1476	61.1293	92.5942	116.799	126.349	109.588	103.048	65.6208	63.4262	73.0023	81.6057	1.03679	0.853471	1.00393	0.984529	Glo1
sp|Q8CI08|SLAI2_MOUSE	Slain2	SLAIN motif-containing protein 2 OS=Mus musculus OX=10090 GN=Slain2 PE=1 SV=2	2	314.095	249.531	281.966	277.619	399.575	398.117	437.87	429.723	503.842	583.466	509.173	435.185	418.977	430.541	490.753	0.993364	0.969572	1.0383	0.821717	Slain2
sp|Q61792|LASP1_MOUSE	Lasp1	LIM and SH3 domain protein 1 OS=Mus musculus OX=10090 GN=Lasp1 PE=1 SV=1	5	344.502	217.563	303.541	269.095	350.165	332.299	399.946	424.822	529.391	475.856	430.935	366.899	377.122	380.46	315.59	0.966475	0.813972	0.989927	0.945644	Lasp1
sp|P80317|TCPZ_MOUSE	Cct6a	T-complex protein 1 subunit zeta OS=Mus musculus OX=10090 GN=Cct6a PE=1 SV=3	3	358.376	245.557	221.843	246.213	279.069	252.351	339.836	413.372	753.855	307.353	338.011	277.424	268.268	311.679	257.724	1.0445	0.712859	1.15996	0.649053	Cct6a
sp|Q9D172|GAL3A_MOUSE	Gatd3a	Glutamine amidotransferase-like class 1 domain-containing protein 3A, mitochondrial OS=Mus musculus OX=10090 GN=Gatd3a PE=1 SV=1	20	8148.29	2466.66	2187.6	2558.67	3328.66	2731.29	2667	3852.82	12147	2638.54	2504.45	2283.45	2574.22	2431.47	2044.82	0.784649	0.504138	1.15105	0.81009	Gatd3a
sp|O35295|PURB_MOUSE	Purb	Transcriptional activator protein Pur-beta OS=Mus musculus OX=10090 GN=Purb PE=1 SV=3	1	86.7248	96.551	73.892	84.6241	103.311	59.7705	82.564	93.8178	57.4935	65.3801	82.601	59.4641	63.0775	72.6263	86.5014	1.17401	0.110798	0.881662	0.264463	Purb
sp|O88569|ROA2_MOUSE	Hnrnpa2b1	Heterogeneous nuclear ribonucleoproteins A2/B1 OS=Mus musculus OX=10090 GN=Hnrnpa2b1 PE=1 SV=2	9	617.032	461.911	567.311	550.942	673.115	738.397	898.981	837.552	908.016	1152.53	1000.25	905.081	724.93	860.848	905.447	0.971925	0.880127	1.02024	0.903593	Hnrnpa2b1
sp|Q8BG05|ROA3_MOUSE	Hnrnpa3	Heterogeneous nuclear ribonucleoprotein A3 OS=Mus musculus OX=10090 GN=Hnrnpa3 PE=1 SV=1	2	369.372	251.153	292.57	296.592	307.397	343.936	415.167	404.575	468.582	448.717	419.577	406.285	284.049	345.756	360.682	0.952898	0.712623	1.03206	0.797505	Hnrnpa3
sp|G5E829|AT2B1_MOUSE	Atp2b1	Plasma membrane calcium-transporting ATPase 1 OS=Mus musculus OX=10090 GN=Atp2b1 PE=1 SV=1	4	235.244	186.471	199.972	232.712	246.549	229.661	306.145	310.686	589.482	260.607	262.312	225.258	242.127	225.084	223.644	0.964183	0.719992	1.14973	0.625697	Atp2b1
sp|Q99LE6|ABCF2_MOUSE	Abcf2	ATP-binding cassette sub-family F member 2 OS=Mus musculus OX=10090 GN=Abcf2 PE=1 SV=1	4	430.631	497.98	393.781	461.971	540.914	370.325	607.047	645.609	644.039	594.327	691.669	453.131	488.037	638.588	455.474	1.1676	0.125655	0.897265	0.401502	Abcf2
sp|Q9QUR6|PPCE_MOUSE	Prep	Prolyl endopeptidase OS=Mus musculus OX=10090 GN=Prep PE=1 SV=1	8	810.096	674.947	686.317	741.223	1136.75	989.606	1614.11	1560.94	1666.48	1905.41	2048.76	1363.45	1087.99	1598.86	1195.69	1.13987	0.61108	0.958225	0.859714	Prep
sp|P28650|PURA1_MOUSE	Adss1	Adenylosuccinate synthetase isozyme 1 OS=Mus musculus OX=10090 GN=Adss1 PE=1 SV=2	4	249.259	200.162	166.316	167.169	193.211	164.951	405.968	351.623	415.521	276.775	280.126	218.447	217.887	255.822	181.313	0.97258	0.88739	0.870537	0.598162	Adss1
sp|Q8BPY9|FIGL1_MOUSE	Fignl1	Fidgetin-like protein 1 OS=Mus musculus OX=10090 GN=Fignl1 PE=1 SV=1	1	123.557	100.442	93.3581	105.87	152.542	114.847	206.361	207.551	201.692	190.499	233.445	174.495	131.115	195.609	160.25	1.17453	0.412791	0.983153	0.929496	Fignl1
sp|Q6PCP5|MFF_MOUSE	Mff	Mitochondrial fission factor OS=Mus musculus OX=10090 GN=Mff PE=1 SV=1	6	566.123	671.55	688.612	669.568	880.039	876.513	1096.98	1188.8	1108.82	953.37	809.035	750.154	671.393	676.786	780.677	1.06792	0.706256	1.0625	0.700463	Mff
sp|P14148|RL7_MOUSE	Rpl7	60S ribosomal protein L7 OS=Mus musculus OX=10090 GN=Rpl7 PE=1 SV=2	14	2679.14	2680.94	1429.97	1933.28	2272.46	1511.15	1195.82	3054.59	2479.58	3078.45	2680.5	1368.09	2504.49	3336.62	1734.39	1.23123	0.196977	0.748226	0.174972	Rpl7
sp|Q9JKY0|CNOT9_MOUSE	Cnot9	CCR4-NOT transcription complex subunit 9 OS=Mus musculus OX=10090 GN=Cnot9 PE=1 SV=1	1	321.226	171.904	125.744	115.177	121.643	139.151	247.093	262.157	600.728	172.075	173.231	153.72	213.363	204.978	145.907	0.873686	0.535388	1.0901	0.849626	Cnot9
sp|Q8BKZ9|ODPX_MOUSE	Pdhx	Pyruvate dehydrogenase protein X component, mitochondrial OS=Mus musculus OX=10090 GN=Pdhx PE=1 SV=1	2	495.791	251.542	187.326	213.533	264.117	207.532	243.962	251.798	446.973	207.167	222.571	181.904	202.54	218.672	165.611	0.886798	0.602802	0.872599	0.664316	Pdhx
sp|Q61656|DDX5_MOUSE	Ddx5	Probable ATP-dependent RNA helicase DDX5 OS=Mus musculus OX=10090 GN=Ddx5 PE=1 SV=2	2	86.6344	63.1123	59.257	56.6377	62.6936	75.8251	65.9461	84.991	221.715	76.0073	78.6768	80.2352	81.2668	71.2682	66.578	0.98431	0.872255	1.37414	0.401273	Ddx5
sp|O88384|VTI1B_MOUSE	Vti1b	Vesicle transport through interaction with t-SNAREs homolog 1B OS=Mus musculus OX=10090 GN=Vti1b PE=1 SV=1	2	91.1196	84.7967	97.3276	97.7846	108.529	101.119	95.5665	102.683	102.422	111.662	91.146	91.2505	76.7649	87.3388	93.9274	1.00337	0.965977	1.0278	0.673006	Vti1b
sp|Q9WUR9|KAD4_MOUSE	Ak4	Adenylate kinase 4, mitochondrial OS=Mus musculus OX=10090 GN=Ak4 PE=1 SV=1	2	576.082	176.128	151.984	202.238	271.843	184.548	192.12	289.325	615.259	164.957	182.288	181.041	167.048	141.797	157.98	0.814914	0.583153	0.991068	0.984946	Ak4
sp|Q8K010|OPLA_MOUSE	Oplah	5-oxoprolinase OS=Mus musculus OX=10090 GN=Oplah PE=1 SV=1	1	51.8501	54.8129	49.0751	62.7191	81.605	60.1605	126.098	96.8891	99.009	112.024	132.815	82.3199	59.3369	117.642	87.0469	1.1741	0.502861	0.91647	0.708381	Oplah
sp|Q8C5Q4|GRSF1_MOUSE	Grsf1	G-rich sequence factor 1 OS=Mus musculus OX=10090 GN=Grsf1 PE=1 SV=2	3	176.89	152.169	158.808	164.664	190.74	158.182	231.067	262.079	247.889	291.138	289.733	210.799	185.895	242.869	205.774	1.08378	0.618743	0.935024	0.648336	Grsf1
sp|O70548|TELT_MOUSE	Tcap	Telethonin OS=Mus musculus OX=10090 GN=Tcap PE=1 SV=1	2	231.017	178.383	188.041	146.267	162.631	171.295	232.623	209.674	226.409	233.196	198.519	196.18	183.688	200.206	213.779	0.924641	0.449761	0.969724	0.763891	Tcap
sp|Q9JLV5|CUL3_MOUSE	Cul3	Cullin-3 OS=Mus musculus OX=10090 GN=Cul3 PE=1 SV=1	2	148.951	155.987	138.778	118.302	140.997	122.906	241.639	214.218	269.866	171.704	187.005	170.253	161.152	195.34	178.677	1.06154	0.681742	1.04601	0.818631	Cul3
sp|Q9D219|BCL9_MOUSE	Bcl9	B-cell CLL/lymphoma 9 protein OS=Mus musculus OX=10090 GN=Bcl9 PE=1 SV=3	1	91.2489	61.3324	77.3391	71.4302	105.738	99.9198	128.162	126.947	198.385	225.54	219.35	170.022	120.537	154.788	149.277	1.04904	0.871454	1.0911	0.746451	Bcl9
sp|P12787|COX5A_MOUSE	Cox5a	Cytochrome c oxidase subunit 5A, mitochondrial OS=Mus musculus OX=10090 GN=Cox5a PE=1 SV=2	6	6027.91	595.3	282.147	842.498	1018.29	619.716	341.175	989.353	2351.52	323.377	407.521	429.076	353.117	322.423	334.42	0.422522	0.441926	0.509234	0.531307	Cox5a
sp|P67871|CSK2B_MOUSE	Csnk2b	Casein kinase II subunit beta OS=Mus musculus OX=10090 GN=Csnk2b PE=1 SV=1	2	65.198	69.1125	46.8985	72.1589	69.9998	59.3528	79.5963	86.9669	80.0016	75.0523	69.5842	63.5013	66.1346	66.3288	72.8925	1.01076	0.870749	0.900895	0.292854	Csnk2b
sp|Q99N91|RM34_MOUSE	Mrpl34	39S ribosomal protein L34, mitochondrial OS=Mus musculus OX=10090 GN=Mrpl34 PE=1 SV=1	1	141.257	126.789	108.68	91.8919	116.531	79.5903	38.3119	113.025	133.81	114.832	118.772	95.8424	121.442	134.127	106.026	1.19993	0.293849	1.03193	0.873763	Mrpl34
tr|A0A1L1SU40|A0A1L1SU40_MOUSE	Slc44a2	Choline transporter-like protein 2 (Fragment) OS=Mus musculus OX=10090 GN=Slc44a2 PE=1 SV=1	1	102.782	73.1398	61.1851	92.584	90.5138	94.473	108.357	119.56	403.961	84.3482	92.9965	80.0029	78.4734	87.1905	87.1542	0.993261	0.948149	1.55779	0.447266	Slc44a2
sp|P14869|RLA0_MOUSE	Rplp0	60S acidic ribosomal protein P0 OS=Mus musculus OX=10090 GN=Rplp0 PE=1 SV=3	3	639.618	510.637	479.211	520.021	587.483	536.134	555.008	604.956	1180.42	570.179	481.716	553.982	536.37	479.863	532.58	0.944513	0.379257	1.16345	0.50827	Rplp0
sp|P56379|ATP68_MOUSE	Atp5mj	ATP synthase subunit ATP5MJ, mitochondrial OS=Mus musculus OX=10090 GN=Atp5mj PE=1 SV=1	7	2408.02	526.475	456.655	366.92	559.753	826.941	336.369	1013.75	8893.16	747.676	892.07	921.573	1376.58	771.267	547.242	0.718798	0.482308	2.22432	0.46949	Atp5mj
sp|Q924C5|ALPK3_MOUSE	Alpk3	Alpha-protein kinase 3 OS=Mus musculus OX=10090 GN=Alpk3 PE=1 SV=1	1	54.229	59.6089	62.9636	58.9613	68.6658	45.1737	84.1208	88.1326	76.2547	89.7693	104.183	73.8302	70.3189	80.1746	60.1521	1.12134	0.426639	0.890808	0.403552	Alpk3
sp|Q9JJ26|MEFV_MOUSE	Mefv	Pyrin OS=Mus musculus OX=10090 GN=Mefv PE=2 SV=2	1	74.0907	66.0382	59.5251	71.3265	72.6696	62.0354	104.784	84.3142	81.9801	87.0622	89.4889	82.6625	97.5236	92.9687	76.1377	0.932594	0.497218	0.833375	0.11276	Mefv
sp|Q8BFS6|CPPED_MOUSE	Cpped1	Serine/threonine-protein phosphatase CPPED1 OS=Mus musculus OX=10090 GN=Cpped1 PE=1 SV=1	1	61.2143	56.5857	63.5947	63.9956	81.1457	86.4604	124.181	133.478	168.498	138.939	143.772	99.9466	85.7044	116.168	79.3153	1.12049	0.628532	1.05017	0.848363	Cpped1
sp|P53810|PIPNA_MOUSE	Pitpna	Phosphatidylinositol transfer protein alpha isoform OS=Mus musculus OX=10090 GN=Pitpna PE=1 SV=2	3	193.031	162.128	168.441	198.757	301.517	223.862	419.513	397.666	355.958	412.331	570.304	331.933	300.34	475.394	350.687	1.25134	0.398745	0.938916	0.772279	Pitpna
sp|P03888|NU1M_MOUSE	Mtnd1	NADH-ubiquinone oxidoreductase chain 1 OS=Mus musculus OX=10090 GN=Mtnd1 PE=1 SV=3	24	4949.59	1636.1	1005.11	1017.07	1558.2	3337.67	1177.6	3267.62	27232	3051.31	2016.23	3591.44	3785.14	2029.14	2011.28	0.751556	0.419879	2.6592	0.383187	Mtnd1
sp|Q3TLI0|TPC10_MOUSE	Trappc10	Trafficking protein particle complex subunit 10 OS=Mus musculus OX=10090 GN=Trappc10 PE=1 SV=3	2	127.026	110.241	95.1712	112.778	116.832	112.59	181.693	171.474	329.835	151.205	169.679	131.127	151.721	157.844	139.229	1.00227	0.98561	1.1153	0.716204	Trappc10
sp|P48410|ABCD1_MOUSE	Abcd1	ATP-binding cassette sub-family D member 1 OS=Mus musculus OX=10090 GN=Abcd1 PE=1 SV=1	3	321.601	225.067	193.971	252.798	255.436	208.66	279.582	281.858	759.056	234.906	225.875	220.974	244.081	200.446	198.474	0.891756	0.207297	1.18618	0.669128	Abcd1
sp|Q91WE4|CR032_MOUSE		UPF0729 protein C18orf32 homolog OS=Mus musculus OX=10090 PE=3 SV=1	1	139.287	92.7687	124.474	88.9895	113.288	114.756	71.7891	91.8786	163.187	89.7115	86.1116	90.6369	81.1013	67.8824	93.9082	0.959758	0.790623	1.24653	0.222961
sp|Q91V79|FITM1_MOUSE	Fitm1	Fat storage-inducing transmembrane protein 1 OS=Mus musculus OX=10090 GN=Fitm1 PE=1 SV=1	3	470.499	136.846	104.71	105.791	150.61	250.644	141.776	281.627	1653.28	223.786	199.194	239.451	297.374	154.376	168.625	0.74454	0.392187	1.95018	0.456139	Fitm1
sp|Q2TBE6|P4K2A_MOUSE	Pi4k2a	Phosphatidylinositol 4-kinase type 2-alpha OS=Mus musculus OX=10090 GN=Pi4k2a PE=1 SV=1	2	296.893	293.726	264.795	280.819	319.34	265.719	403.741	431.667	340.293	336.561	353.753	312.165	276.076	267.731	279.249	1.04525	0.70707	0.917276	0.372779	Pi4k2a
sp|A2ADF7|S2534_MOUSE	Slc25a34	Solute carrier family 25 member 34 OS=Mus musculus OX=10090 GN=Slc25a34 PE=1 SV=1	1	138.115	90.4112	111.434	115.34	120.79	116.566	136.164	153.718	403.32	140.713	128.269	107.684	153.178	120.952	112.477	0.898509	0.273786	1.24575	0.582159	Slc25a34
sp|O35685|NUDC_MOUSE	Nudc	Nuclear migration protein nudC OS=Mus musculus OX=10090 GN=Nudc PE=1 SV=1	1	88.9629	75.7401	78.8622	72.9809	105.79	94.1032	198.781	189.502	173.427	175.281	177.789	120.308	127.856	160.808	141.399	1.06894	0.7861	0.916003	0.71476	Nudc
sp|P49443|PPM1A_MOUSE	Ppm1a	Protein phosphatase 1A OS=Mus musculus OX=10090 GN=Ppm1a PE=1 SV=1	4	272.094	286.739	252.107	308.371	458.631	376.122	719.248	683.018	654.11	726.944	823.623	520.432	438.794	708.362	459.359	1.20074	0.492123	0.917532	0.74129	Ppm1a
tr|B2M1R6|B2M1R6_MOUSE	Hnrnpk	Heterogeneous nuclear ribonucleoprotein K OS=Mus musculus OX=10090 GN=Hnrnpk PE=1 SV=1	11	1056.37	1130.03	1005.96	1207.29	1430.56	1054.7	2091.24	1963.57	1794.37	1756.77	2176.56	1473.03	1470.96	1875.11	1377.48	1.13098	0.477461	0.884329	0.478954	Hnrnpk
sp|Q8JZN5|ACAD9_MOUSE	Acad9	Complex I assembly factor ACAD9, mitochondrial OS=Mus musculus OX=10090 GN=Acad9 PE=1 SV=2	5	742.594	292.677	238.93	259.054	313.2	343.913	309.533	402.887	1976.7	399.785	352.768	356.975	461.689	334.006	292.541	0.780399	0.303126	1.47702	0.564503	Acad9
sp|Q01149|CO1A2_MOUSE	Col1a2	Collagen alpha-2(I) chain OS=Mus musculus OX=10090 GN=Col1a2 PE=1 SV=2	4	254.652	114.757	102.919	91.5464	126.804	97.5491	176.747	186.433	891.483	174.389	170.784	165.325	199.154	160.53	192.063	0.84698	0.37997	1.61668	0.492504	Col1a2
sp|P82347|SGCD_MOUSE	Sgcd	Delta-sarcoglycan OS=Mus musculus OX=10090 GN=Sgcd PE=1 SV=1	10	1315.83	1183.12	1306.79	1424.87	1762.72	1747.85	1624.4	1738.31	1861.45	1503.37	1259.32	1378.69	1309.01	1043.32	1414.62	0.973432	0.817375	1.07411	0.420089	Sgcd
sp|P84091|AP2M1_MOUSE	Ap2m1	AP-2 complex subunit mu OS=Mus musculus OX=10090 GN=Ap2m1 PE=1 SV=1	2	137.946	130.157	115.489	124.869	149.565	105.578	181.159	184.69	257.073	127.251	173.979	111.963	134.727	141.532	130.199	1.10478	0.335846	1.02033	0.926947	Ap2m1
sp|Q9Z1Q2|ABHGA_MOUSE	Abhd16a	Phosphatidylserine lipase ABHD16A OS=Mus musculus OX=10090 GN=Abhd16a PE=1 SV=3	3	398.318	354.093	388.803	395.299	459.221	438.739	420.414	435.117	610.279	470.165	437.606	419.484	392.726	368.738	437.596	0.989337	0.865742	1.10495	0.324396	Abhd16a
sp|Q78HU7|GLPC_MOUSE	Gypc	Glycophorin-C OS=Mus musculus OX=10090 GN=Gypc PE=1 SV=2	1	77.9681	65.5699	107.791	79.9853	83.5594	94.4502	64.3374	79.8579	105.265	88.2871	55.4614	70.2305	66.1171	50.6578	71.8757	0.889596	0.322396	1.19357	0.151385	Gypc
sp|Q9CQZ0|ORML2_MOUSE	Ormdl2	ORM1-like protein 2 OS=Mus musculus OX=10090 GN=Ormdl2 PE=1 SV=1	3	307.498	241.119	273.137	250.298	360.522	388.101	278.122	340.687	764.143	385.503	303.018	347.968	289.762	271.504	279.16	1.00375	0.972249	1.35821	0.281752	Ormdl2
sp|Q3UHZ5|LMOD2_MOUSE	Lmod2	Leiomodin-2 OS=Mus musculus OX=10090 GN=Lmod2 PE=1 SV=1	3	192.587	187.419	185.896	186.205	232.241	244.953	324.16	430.637	256.835	494.026	598.425	352.329	412.428	515.278	335.456	1.22033	0.497973	0.854644	0.50929	Lmod2
sp|Q91WJ8|FUBP1_MOUSE	Fubp1	Far upstream element-binding protein 1 OS=Mus musculus OX=10090 GN=Fubp1 PE=1 SV=1	2	102.753	90.8469	89.3026	77.1945	105.734	101.888	179.212	146.014	174.486	165.57	182.891	129.617	132.162	163.383	124.984	1.04868	0.809684	0.944262	0.767746	Fubp1
sp|Q3U0V1|FUBP2_MOUSE	Khsrp	Far upstream element-binding protein 2 OS=Mus musculus OX=10090 GN=Khsrp PE=1 SV=2	1	26.8156	31.6593	25.5548	28.7993	45.9151	34.6931	63.1416	60.8303	55.488	49.0617	51.6392	45.2373	42.575	46.7702	46.4104	1.12558	0.538206	0.985695	0.945118	Khsrp
tr|F8VQC1|F8VQC1_MOUSE	Srp72	Signal recognition particle subunit SRP72 OS=Mus musculus OX=10090 GN=Srp72 PE=1 SV=1	2	288.859	260.949	285.295	261.1	333.63	289.779	327.791	309.232	386.163	438.507	390.255	343.465	248.7	332.173	333.431	1.03916	0.767524	1.04676	0.716765	Srp72
sp|Q3UHX2|HAP28_MOUSE	Pdap1	28 kDa heat- and acid-stable phosphoprotein OS=Mus musculus OX=10090 GN=Pdap1 PE=1 SV=1	1	67.4284	43.1072	47.2036	37.8915	50.5397	38.9435	51.6589	57.624	50.3915	71.5561	73.6952	44.2816	46.2777	60.8699	58.8273	1.04011	0.794272	0.87204	0.355314	Pdap1
sp|P10922|H10_MOUSE	H1-0	Histone H1.0 OS=Mus musculus OX=10090 GN=H1-0 PE=2 SV=4	20	4333.17	1957.95	3725.89	2672.95	4541.24	4999.98	3350.59	5847.97	11199.4	4608.35	2715.01	5178.8	3949.54	2575.03	4665.87	0.932465	0.758311	1.57391	0.154271	H1-0
sp|P14115|RL27A_MOUSE	Rpl27a	60S ribosomal protein L27a OS=Mus musculus OX=10090 GN=Rpl27a PE=1 SV=5	10	850.941	836.893	586.278	826.193	1158.79	1177.2	625.149	1510.74	2306.77	1422.04	1256.56	1587.37	1425.96	1207.46	2369.8	1.15925	0.430615	1.55864	0.1657	Rpl27a
sp|O55029|COPB2_MOUSE	Copb2	Coatomer subunit beta' OS=Mus musculus OX=10090 GN=Copb2 PE=1 SV=2	2	320.296	292.926	212.989	356.818	372.911	255	562.305	543.148	1015.28	346.307	519.6	315.945	404.812	574.935	271.542	1.15723	0.394105	1.0403	0.921249	Copb2
sp|Q8N7N5|DCAF8_MOUSE	Dcaf8	DDB1- and CUL4-associated factor 8 OS=Mus musculus OX=10090 GN=Dcaf8 PE=1 SV=1	3	351.273	291.571	305.634	289.98	389.697	364.483	405.475	428.427	470.933	536.484	479.278	381.935	377.317	391.761	435.996	1.01031	0.938949	0.99921	0.995203	Dcaf8
sp|Q5NCH9|GRM6_MOUSE	Grm6	Metabotropic glutamate receptor 6 OS=Mus musculus OX=10090 GN=Grm6 PE=1 SV=1	1	18.4384	17.2028	19.6983	21.1934	36.8704	16.1896	29.0926	18.291	35.7182	24.031	19.7893	22.6219	22.2868	16.8556	25.8507	0.947558	0.780895	1.04378	0.79631	Grm6
sp|P19324|SERPH_MOUSE	Serpinh1	Serpin H1 OS=Mus musculus OX=10090 GN=Serpinh1 PE=1 SV=3	2	624.417	351.665	438.894	434.634	415.091	339.785	480.59	535.152	794.195	433.127	393.836	434.642	360.393	350.06	340.663	0.876838	0.330199	1.00644	0.975486	Serpinh1
sp|P41105|RL28_MOUSE	Rpl28	60S ribosomal protein L28 OS=Mus musculus OX=10090 GN=Rpl28 PE=1 SV=2	10	1717.55	1466.35	1601.47	1035.54	1552.91	1845.06	367.697	1187.17	3009.65	1941.99	1663.43	1697.86	1750.27	1553.68	1774.53	1.08961	0.697745	1.45729	0.149366	Rpl28
sp|Q9DCZ4|MIC26_MOUSE	Apoo	MICOS complex subunit Mic26 OS=Mus musculus OX=10090 GN=Apoo PE=1 SV=2	9	1447.49	1022.69	1409.37	1300.01	1631.06	1801.81	1251.1	1338.44	2708.8	1237.25	737.357	1033.7	1066.26	657.155	1162.08	0.854746	0.370534	1.28778	0.272049	Apoo
sp|Q9JLM9|GRB14_MOUSE	Grb14	Growth factor receptor-bound protein 14 OS=Mus musculus OX=10090 GN=Grb14 PE=1 SV=1	1	29.8254	33.5877	23.4587	26.3766	34.6815	33.2794	70.7627	42.492	42.5093	46.3253	63.5533	44.2293	46.0548	69.3091	49.3357	1.11069	0.665807	0.879038	0.57597	Grb14
sp|P56812|PDCD5_MOUSE	Pdcd5	Programmed cell death protein 5 OS=Mus musculus OX=10090 GN=Pdcd5 PE=1 SV=3	3	294.907	203.717	294.299	185.721	425.411	414.311	310.628	359.768	393.49	669.225	700.971	470.414	378.374	432.195	439.348	1.15401	0.634076	1.09408	0.700514	Pdcd5
sp|Q5I1X5|IASPP_MOUSE	Ppp1r13l	RelA-associated inhibitor OS=Mus musculus OX=10090 GN=Ppp1r13l PE=1 SV=1	4	124.629	98.1713	147.288	117.023	145.49	208.013	290.576	223.61	471.228	288.69	292.422	299.858	228.565	253.426	299.645	0.965351	0.892367	1.35879	0.291559	Ppp1r13l
tr|F6QD41|F6QD41_MOUSE	Hk1	Hexokinase-1 (Fragment) OS=Mus musculus OX=10090 GN=Hk1 PE=1 SV=1	2	209.86	104.575	127.676	115.096	150.988	144.84	217.005	199.654	301.468	220.329	174.69	187.391	219.827	173.668	197.847	0.818207	0.206021	0.976688	0.903428	Hk1
sp|Q8VCL2|SCO2_MOUSE	Sco2	Protein SCO2 homolog, mitochondrial OS=Mus musculus OX=10090 GN=Sco2 PE=1 SV=1	2	121.24	105.909	116.347	134.457	148.323	140.631	127.146	147.517	189.352	136.089	97.6285	124.234	123.022	80.9047	119.845	0.903931	0.402077	1.07548	0.502478	Sco2
sp|Q9CZB0|C560_MOUSE	Sdhc	Succinate dehydrogenase cytochrome b560 subunit, mitochondrial OS=Mus musculus OX=10090 GN=Sdhc PE=1 SV=1	4	1345.16	354.265	267.838	258.417	409.959	732.283	325.469	873.891	6234.91	565.054	633.892	840.253	1166.77	448.692	459.802	0.743184	0.457859	2.33144	0.424273	Sdhc
sp|Q9CQB5|CISD2_MOUSE	Cisd2	CDGSH iron-sulfur domain-containing protein 2 OS=Mus musculus OX=10090 GN=Cisd2 PE=1 SV=1	1	544.001	459.802	573.868	492.728	587.093	592.175	473.052	509.056	578.026	540.96	420.663	470.663	435.563	373.854	465.314	0.945366	0.53723	1.07792	0.296987	Cisd2
sp|Q8BZS9|DHX32_MOUSE	Dhx32	Putative pre-mRNA-splicing factor ATP-dependent RNA helicase DHX32 OS=Mus musculus OX=10090 GN=Dhx32 PE=1 SV=2	1	147.271	94.5274	96.384	105.957	114.973	108.178	120.213	154.454	713.671	159.801	155.906	144.181	181.087	139.065	110.598	0.92244	0.554727	1.64212	0.469345	Dhx32
sp|P70452|STX4_MOUSE	Stx4	Syntaxin-4 OS=Mus musculus OX=10090 GN=Stx4 PE=1 SV=1	1	84.1019	68.2741	77.1372	75.8494	93.6493	88.3892	121.497	126.013	160.046	115.742	104.352	100.926	86.6001	89.2902	97.3909	0.995428	0.974003	1.08288	0.651076	Stx4
sp|Q80VQ1|LRRC1_MOUSE	Lrrc1	Leucine-rich repeat-containing protein 1 OS=Mus musculus OX=10090 GN=Lrrc1 PE=1 SV=2	1	106.609	99.7094	92.0336	95.7969	125.707	88.5515	155.84	158.369	139.572	130.155	144.239	99.5382	109.474	119.508	107.093	1.08306	0.518015	0.881101	0.340168	Lrrc1
sp|Q8CJ53|CIP4_MOUSE	Trip10	Cdc42-interacting protein 4 OS=Mus musculus OX=10090 GN=Trip10 PE=1 SV=2	4	225.42	181.763	227.225	202.479	322.916	352.487	432.821	404.214	470.469	549.539	499.356	443.023	231.049	345.534	354.743	1.06853	0.801645	1.1259	0.624806	Trip10
sp|Q9QWW1|HOME2_MOUSE	Homer2	Homer protein homolog 2 OS=Mus musculus OX=10090 GN=Homer2 PE=1 SV=1	1	86.973	62.6149	77.3158	74.3309	74.721	80.1154	107.09	97.0394	126.521	103.755	99.6355	85.2307	86.1228	91.925	95.6115	0.929439	0.50901	1.01423	0.906981	Homer2
sp|Q60766|IRGM1_MOUSE	Irgm1	Immunity-related GTPase family M protein 1 OS=Mus musculus OX=10090 GN=Irgm1 PE=1 SV=1	5	325.261	299.112	323.612	358.05	392.844	338.418	492.027	475.187	444.143	537.051	447.121	445.083	322.581	243.755	325.067	0.913045	0.588405	0.92204	0.567071	Irgm1
sp|Q9CPU4|MGST3_MOUSE	Mgst3	Microsomal glutathione S-transferase 3 OS=Mus musculus OX=10090 GN=Mgst3 PE=1 SV=1	10	568.853	401.508	496.951	493.278	556.164	635.348	574.94	679.303	1412.37	889.505	675.136	864.476	847.016	497.822	836.945	0.83292	0.27651	1.25863	0.349659	Mgst3
sp|Q69ZF3|GBA2_MOUSE	Gba2	Non-lysosomal glucosylceramidase OS=Mus musculus OX=10090 GN=Gba2 PE=1 SV=2	1	148.26	118.628	140.145	126.308	150.512	161.646	131.197	120.001	165.502	169.032	108.878	132.635	110.738	104.324	121.229	0.878647	0.230806	1.05196	0.60107	Gba2
sp|P35762|CD81_MOUSE	Cd81	CD81 antigen OS=Mus musculus OX=10090 GN=Cd81 PE=1 SV=2	11	1326.89	447.228	352.912	399.945	500.48	866.453	429.314	1461.38	9410.83	977.208	846.708	1025.24	1160.01	780.362	704.21	0.940092	0.849231	2.87878	0.3832	Cd81
sp|Q11011|PSA_MOUSE	Npepps	Puromycin-sensitive aminopeptidase OS=Mus musculus OX=10090 GN=Npepps PE=1 SV=2	6	831.035	690.145	579.84	621.398	776.456	582.291	1451.88	1574.34	1767.88	1019.21	1343.6	862.382	1129.26	1407.07	830.142	1.14622	0.53261	0.914849	0.749226	Npepps
sp|O55111|DSG2_MOUSE	Dsg2	Desmoglein-2 OS=Mus musculus OX=10090 GN=Dsg2 PE=1 SV=3	2	66.4545	68.6229	103.472	79.2838	85.0368	105.417	153.121	122.243	173.509	123.241	101.265	139.702	101.426	96.5431	131.975	0.904846	0.592404	1.24936	0.230747	Dsg2
sp|D3YZP9|CCDC6_MOUSE	Ccdc6	Coiled-coil domain-containing protein 6 OS=Mus musculus OX=10090 GN=Ccdc6 PE=1 SV=1	1	19.554	17.1886	13.2862	15.0687	20.0607	13.5744	21.2741	28.0311	37.185	27.3505	23.9577	21.0824	19.1475	21.0928	29.0449	1.0775	0.57523	1.11503	0.651492	Ccdc6
sp|Q9D892|ITPA_MOUSE	Itpa	Inosine triphosphate pyrophosphatase OS=Mus musculus OX=10090 GN=Itpa PE=1 SV=2	3	225.196	150.219	174.326	155.285	257.085	224.797	346.114	357.912	430.969	492.272	427.425	328.458	245.727	353.973	331.741	1.056	0.833913	1.01755	0.94614	Itpa
sp|Q8BH58|TIPRL_MOUSE	Tiprl	TIP41-like protein OS=Mus musculus OX=10090 GN=Tiprl PE=1 SV=1	1	20.522	20.6194	14.842	21.2421	45.3667	20.7527	58.4961	50.5875	43.2867	45.4452	61.5791	28.6929	35.7847	69.6676	27.1379	1.36548	0.265632	0.742256	0.312589	Tiprl
sp|Q9D358|PPAC_MOUSE	Acp1	Low molecular weight phosphotyrosine protein phosphatase OS=Mus musculus OX=10090 GN=Acp1 PE=1 SV=3	6	315.346	225.507	263.644	267.632	415.25	419.372	547.622	555.947	582.857	749.108	661.341	531.713	411.33	553.13	514.884	1.05244	0.839715	1.00935	0.968034	Acp1
sp|O54984|GET3_MOUSE	Get3	ATPase GET3 OS=Mus musculus OX=10090 GN=Get3 PE=1 SV=2	1	55.8132	46.2434	44.7251	43.2503	61.7541	62.636	83.6467	85.5403	110.543	93.1538	94.0817	79.3887	83.3286	88.8124	68.7785	1.04799	0.800062	1.01915	0.92648	Get3
sp|Q9Z2M7|PMM2_MOUSE	Pmm2	Phosphomannomutase 2 OS=Mus musculus OX=10090 GN=Pmm2 PE=1 SV=1	7	591.795	552.751	563.391	578.178	1030.33	797.778	1645.44	1495.47	1275.11	1609.65	1850.82	1124.72	939.189	1510.2	1092.46	1.20046	0.528035	0.904778	0.713037	Pmm2
sp|Q9CQZ6|NDUB3_MOUSE	Ndufb3	NADH dehydrogenase [ubiquinone] 1 beta subcomplex subunit 3 OS=Mus musculus OX=10090 GN=Ndufb3 PE=1 SV=1	2	210.779	107.478	80.2267	110.876	129.407	114.692	88.5827	140.45	582.886	119.792	109.591	106.821	113.126	92.1145	77.7653	0.900312	0.59013	1.49636	0.541553	Ndufb3
sp|Q64737|PUR2_MOUSE	Gart	Trifunctional purine biosynthetic protein adenosine-3 OS=Mus musculus OX=10090 GN=Gart PE=1 SV=3	1	50.9676	29.3949	28.7646	29.1899	35.1045	36.555	88.2107	69.9814	102.333	59.7942	72.5221	60.1453	52.9016	49.5827	47.424	0.912908	0.715062	0.979214	0.943787	Gart
sp|Q8BMK4|CKAP4_MOUSE	Ckap4	Cytoskeleton-associated protein 4 OS=Mus musculus OX=10090 GN=Ckap4 PE=1 SV=2	1	170.857	150.098	166.417	157.458	150.856	149.063	188.007	180.803	229.666	172.253	140.237	174.677	178.131	151.123	179.617	0.892018	0.0582377	1.03777	0.660966	Ckap4
sp|P57716|NICA_MOUSE	Ncstn	Nicastrin OS=Mus musculus OX=10090 GN=Ncstn PE=1 SV=3	1	125.936	92.9463	116.948	86.9968	102.717	133.206	157.168	139.445	173.803	157.613	142.737	135.414	135.183	115.394	151.494	0.89492	0.416904	1.07236	0.568658	Ncstn
sp|P70695|F16P2_MOUSE	Fbp2	Fructose-1,6-bisphosphatase isozyme 2 OS=Mus musculus OX=10090 GN=Fbp2 PE=1 SV=2	3	269.459	237.72	186.168	210.042	205.798	236.497	321.032	377.398	678.733	294.834	275.413	258.865	272.191	286.024	318.214	1.01082	0.93338	1.22735	0.510222	Fbp2
sp|Q8BK08|TMM11_MOUSE	Tmem11	Transmembrane protein 11, mitochondrial OS=Mus musculus OX=10090 GN=Tmem11 PE=1 SV=1	7	778.012	391.292	510.092	430.283	576.209	672.786	490.977	530.861	1279.94	628.88	494.104	588.478	518.062	387.36	552.448	0.836137	0.231121	1.26615	0.356918	Tmem11
sp|P32233|DRG1_MOUSE	Drg1	Developmentally-regulated GTP-binding protein 1 OS=Mus musculus OX=10090 GN=Drg1 PE=1 SV=1	2	328.482	314.385	315.942	335.148	388.746	336.022	450.344	438.575	408.777	372.97	393.497	307.204	312.943	349.979	301.535	1.04739	0.61292	0.927547	0.431735	Drg1
sp|Q8VCM5|MUL1_MOUSE	Mul1	Mitochondrial ubiquitin ligase activator of NFKB 1 OS=Mus musculus OX=10090 GN=Mul1 PE=1 SV=2	1	191.134	141.423	165.88	172.435	206.672	198.867	230.868	219.534	353.118	266.444	213.362	238.914	229.321	170.56	223.341	0.872821	0.247262	1.08248	0.628877	Mul1
sp|P60229|EIF3E_MOUSE	Eif3e	Eukaryotic translation initiation factor 3 subunit E OS=Mus musculus OX=10090 GN=Eif3e PE=1 SV=1	6	811.3	741.056	905.75	778.518	920.262	946.086	1063.5	939.209	1209.43	1062.17	903.795	844.226	652.064	780.922	835.781	0.981155	0.861023	1.08557	0.502941	Eif3e
sp|Q60575|KIF1B_MOUSE	Kif1b	Kinesin-like protein KIF1B OS=Mus musculus OX=10090 GN=Kif1b PE=1 SV=2	2	222.731	222.079	214.942	222.517	286.381	276.188	463.39	415.39	456.36	463.204	487.873	391.341	328.505	447.71	353.233	1.09356	0.677771	0.995129	0.981328	Kif1b
sp|Q8R0Y8|S2542_MOUSE	Slc25a42	Mitochondrial coenzyme A transporter SLC25A42 OS=Mus musculus OX=10090 GN=Slc25a42 PE=1 SV=1	4	1144.17	321.509	244.225	324.629	378.319	579.98	313.543	490.192	3288.07	444.946	467.771	453.423	663.691	397.593	297.832	0.710965	0.320711	1.68231	0.530714	Slc25a42
sp|Q8CGY8|OGT1_MOUSE	Ogt	UDP-N-acetylglucosamine--peptide N-acetylglucosaminyltransferase 110 kDa subunit OS=Mus musculus OX=10090 GN=Ogt PE=1 SV=2	1	87.532	75.3409	79.0399	75.6248	74.5001	81.8634	130.342	148.831	140.642	149.05	130.952	128.693	118.771	137.236	126.309	1.00987	0.959097	0.991498	0.960483	Ogt
sp|Q8BVD5|MPP7_MOUSE	Mpp7	MAGUK p55 subfamily member 7 OS=Mus musculus OX=10090 GN=Mpp7 PE=1 SV=2	1	217.928	178.121	168.777	170.969	195.137	155.461	217.892	287.755	514.59	243.596	247.703	198.964	229.326	213.526	188.091	1.03939	0.721944	1.13538	0.682359	Mpp7
sp|O88983|STX8_MOUSE	Stx8	Syntaxin-8 OS=Mus musculus OX=10090 GN=Stx8 PE=1 SV=1	2	102.344	78.1675	104.093	86.0742	95.9441	113.753	100.576	99.269	197.568	116.178	95.026	109.934	91.7057	75.6089	119.086	0.893611	0.17604	1.29697	0.141448	Stx8
sp|Q8BWF0|SSDH_MOUSE	Aldh5a1	Succinate-semialdehyde dehydrogenase, mitochondrial OS=Mus musculus OX=10090 GN=Aldh5a1 PE=1 SV=1	2	245.675	146.891	153.793	144.248	181.989	139.808	159.387	169.579	471.613	149.383	135.168	141.264	138.943	135.137	100.916	0.917778	0.548046	1.20266	0.645033	Aldh5a1
sp|Q9CX30|YIF1B_MOUSE	Yif1b	Protein YIF1B OS=Mus musculus OX=10090 GN=Yif1b PE=1 SV=2	5	972.715	482.772	526.133	567.091	654.076	821.322	620.257	763.51	3152.47	777.112	737.959	773.132	845.312	589.209	658.032	0.853281	0.252081	1.56804	0.414845	Yif1b
sp|Q9D9V3|ECHD1_MOUSE	Echdc1	Ethylmalonyl-CoA decarboxylase OS=Mus musculus OX=10090 GN=Echdc1 PE=1 SV=2	1	227.162	130.992	130.759	127.787	157.041	171.305	254.971	260.829	696.519	236.405	232.006	185.926	197.443	204.608	180.897	0.944152	0.729752	1.30815	0.570026	Echdc1
sp|P63037|DNJA1_MOUSE	Dnaja1	DnaJ homolog subfamily A member 1 OS=Mus musculus OX=10090 GN=Dnaja1 PE=1 SV=1	2	396.859	324.334	375.903	396.298	532.374	483.037	601.063	623.935	571.427	687.77	613.94	523.827	431.821	558.302	540.992	1.05532	0.739417	0.992591	0.958113	Dnaja1
sp|Q9CX56|PSMD8_MOUSE	Psmd8	26S proteasome non-ATPase regulatory subunit 8 OS=Mus musculus OX=10090 GN=Psmd8 PE=1 SV=2	1	103.257	92.1838	98.5584	110.057	120.837	107.115	128.893	138.442	146.902	126.881	106.593	93.7648	97.032	103.822	99.3002	0.992507	0.935569	0.963825	0.732553	Psmd8
sp|Q91V64|ISOC1_MOUSE	Isoc1	Isochorismatase domain-containing protein 1 OS=Mus musculus OX=10090 GN=Isoc1 PE=1 SV=1	1	179.111	120.551	113.561	118.809	176.875	152.885	244.35	220.008	473.31	238.381	244.286	189.832	223.356	198.102	167.974	0.955991	0.786468	1.09318	0.792492	Isoc1
sp|Q9R078|AAKB1_MOUSE	Prkab1	5'-AMP-activated protein kinase subunit beta-1 OS=Mus musculus OX=10090 GN=Prkab1 PE=1 SV=2	1	30.4336	37.6151	36.7783	31.4863	36.2241	38.6962	71.4891	65.2548	61.8027	65.8616	51.4248	45.5608	52.8673	47.7079	39.2279	0.944827	0.787984	0.880732	0.551033	Prkab1
sp|Q3KNM2|MARH5_MOUSE	Marchf5	E3 ubiquitin-protein ligase MARCHF5 OS=Mus musculus OX=10090 GN=Marchf5 PE=1 SV=1	2	346.494	159.036	141.606	161.837	211.579	240.579	155.366	249.512	1435.03	243.442	226.168	256.854	296.225	184.84	208.999	0.856877	0.419517	1.89724	0.409655	Marchf5
sp|Q99K01|PDXD1_MOUSE	Pdxdc1	Pyridoxal-dependent decarboxylase domain-containing protein 1 OS=Mus musculus OX=10090 GN=Pdxdc1 PE=1 SV=2	3	219.348	196.282	189.418	229.642	247.873	222.533	377.473	358.733	416.19	343.373	343.297	306.976	272.551	332.765	298.934	1.02535	0.872923	0.994221	0.974304	Pdxdc1
sp|P00405|COX2_MOUSE	Mtco2	Cytochrome c oxidase subunit 2 OS=Mus musculus OX=10090 GN=Mtco2 PE=1 SV=1	31	3934.71	2965.22	3704.48	3758.83	4270.5	4822.98	4972.38	5188.42	11216.1	5793.06	4331.03	5253.71	7779.57	3012.8	4874.7	0.753394	0.165137	1.13848	0.646081	Mtco2
sp|Q8BHC4|DCAKD_MOUSE	Dcakd	Dephospho-CoA kinase domain-containing protein OS=Mus musculus OX=10090 GN=Dcakd PE=1 SV=1	2	285.336	154.177	198.575	181.498	233.498	257.554	197.55	215.397	698.228	237.509	207.537	209.771	249.722	174.748	186.209	0.855631	0.194402	1.34623	0.446202	Dcakd
sp|Q91VX9|TM168_MOUSE	Tmem168	Transmembrane protein 168 OS=Mus musculus OX=10090 GN=Tmem168 PE=1 SV=1	3	203.209	85.2138	72.5912	94.0942	114.207	119.314	123.333	139.151	679.024	164.656	157.581	176.738	211.66	148.023	112.703	0.808299	0.276013	1.45601	0.545718	Tmem168
sp|Q9CWZ7|SNAG_MOUSE	Napg	Gamma-soluble NSF attachment protein OS=Mus musculus OX=10090 GN=Napg PE=1 SV=1	3	528.117	443.592	517.375	415.844	578.429	560.707	603.044	553.326	584.668	780.975	658.216	582.73	415.86	556.551	584.253	1.01686	0.906355	1.0313	0.810398	Napg
sp|Q9DC60|UBIA1_MOUSE	Ubiad1	UbiA prenyltransferase domain-containing protein 1 OS=Mus musculus OX=10090 GN=Ubiad1 PE=2 SV=1	1	256.544	64.0893	60.2759	59.9919	74.8466	105.432	78.9306	166.721	854.544	100.084	118.945	118.194	126.687	99.8945	72.2104	0.84292	0.632267	1.94565	0.47598	Ubiad1
sp|Q921M7|CYRIB_MOUSE	Cyrib	CYFIP-related Rac1 interactor B OS=Mus musculus OX=10090 GN=Cyrib PE=1 SV=1	1	36.8638	32.2771	20.7753	24.9941	39.0335	36.0103	43.4875	65.2871	98.6253	62.9568	58.0001	42.059	41.9144	55.7564	57.8693	1.19093	0.384392	1.21465	0.554918	Cyrib
sp|Q9D880|TIM50_MOUSE	Timm50	Mitochondrial import inner membrane translocase subunit TIM50 OS=Mus musculus OX=10090 GN=Timm50 PE=1 SV=1	5	370.479	360.425	325.627	363.756	458.639	353.025	532.183	502.826	616.893	377.016	465.204	331.782	405.782	288.973	318.8	1.0131	0.917712	0.949693	0.760145	Timm50
sp|Q8CHP5|PYM1_MOUSE	Pym1	Partner of Y14 and mago OS=Mus musculus OX=10090 GN=Pym1 PE=1 SV=2	1	51.5205	49.1259	54.9945	35.3928	57.7607	50.1855	46.764	63.1371	48.7486	59.4736	63.9288	45.7707	34.8722	55.9055	42.2688	1.27118	0.0527754	1.06116	0.605868	Pym1
tr|A0A0G2JFT8|A0A0G2JFT8_MOUSE	Rufy3	Protein RUFY3 OS=Mus musculus OX=10090 GN=Rufy3 PE=1 SV=1	1	49.7639	45.4229	48.1916	39.9829	55.9133	53.0054	53.1605	61.8852	85.3768	76.1936	57.5765	51.9578	50.0706	55.0292	59.0584	1.02473	0.845044	1.10558	0.545285	Rufy3
sp|P43883|PLIN2_MOUSE	Plin2	Perilipin-2 OS=Mus musculus OX=10090 GN=Plin2 PE=1 SV=2	1	47.9709	41.6963	41.86	51.5387	72.053	53.5145	59.5811	52.0824	53.0034	46.9491	35.914	43.4689	45.1613	45.7652	48.8793	0.98531	0.915358	0.9583	0.566061	Plin2
sp|Q9ET30|TM9S3_MOUSE	Tm9sf3	Transmembrane 9 superfamily member 3 OS=Mus musculus OX=10090 GN=Tm9sf3 PE=1 SV=1	1	214.347	108.829	91.2682	125.574	134.076	128.491	139.897	175.38	632.766	145.86	188.54	154.718	163.401	146.699	116.483	0.954941	0.743572	1.4241	0.536581	Tm9sf3
sp|Q8BUY5|TIDC1_MOUSE	Timmdc1	Complex I assembly factor TIMMDC1, mitochondrial OS=Mus musculus OX=10090 GN=Timmdc1 PE=1 SV=1	2	169.278	124.397	122.134	118.45	138.451	165.598	198.223	193.194	465.508	185.704	169.737	182.445	175.168	162.904	170.696	0.931343	0.541112	1.30651	0.436556	Timmdc1
sp|Q8R2R9|AP3M2_MOUSE	Ap3m2	AP-3 complex subunit mu-2 OS=Mus musculus OX=10090 GN=Ap3m2 PE=1 SV=1	1	54.0071	46.4338	53.6838	41.8402	52.2837	57.4958	65.7485	49.7887	65.8461	53.4466	53.324	55.568	50.0671	45.9038	57.1578	0.934459	0.424882	1.09295	0.293269	Ap3m2
sp|P51830|ADCY9_MOUSE	Adcy9	Adenylate cyclase type 9 OS=Mus musculus OX=10090 GN=Adcy9 PE=1 SV=1	1	58.2099	46.0877	43.5221	38.2341	53.9176	49.9112	77.0471	64.4693	120.391	61.0745	64.2306	56.2257	52.0209	52.3582	52.0349	0.980728	0.882688	1.12387	0.65884	Adcy9
sp|Q01341|ADCY6_MOUSE	Adcy6	Adenylate cyclase type 6 OS=Mus musculus OX=10090 GN=Adcy6 PE=1 SV=1	1	207.015	176.083	179.99	215.302	208.947	178.977	293.56	297.668	498.995	241.837	210.595	213.373	211.712	186.781	200.19	0.923593	0.523858	1.08731	0.756327	Adcy6
sp|O35864|CSN5_MOUSE	Cops5	COP9 signalosome complex subunit 5 OS=Mus musculus OX=10090 GN=Cops5 PE=1 SV=3	2	73.3456	53.0881	55.7202	50.8097	62.3209	59.9509	141.722	140.012	157.315	134.344	129.817	99.0333	104.542	118.02	95.1847	0.997018	0.990687	0.92559	0.77344	Cops5
sp|Q8VIJ6|SFPQ_MOUSE	Sfpq	Splicing factor, proline- and glutamine-rich OS=Mus musculus OX=10090 GN=Sfpq PE=1 SV=1	1	78.8786	60.7713	68.4046	107.304	94.5323	76.2943	152.953	115.617	113.787	115.491	104.632	87.7802	92.5029	88.256	95.3458	0.847713	0.316515	0.807143	0.192364	Sfpq
sp|O35381|AN32A_MOUSE	Anp32a	Acidic leucine-rich nuclear phosphoprotein 32 family member A OS=Mus musculus OX=10090 GN=Anp32a PE=1 SV=1	1	181.839	108.127	187.214	69.1607	134.76	175.854	109.899	151.751	209.365	224.179	272.284	240.196	157.985	128.078	194.699	1.0699	0.800846	1.35564	0.109005	Anp32a
sp|Q99JX3|GORS2_MOUSE	Gorasp2	Golgi reassembly-stacking protein 2 OS=Mus musculus OX=10090 GN=Gorasp2 PE=1 SV=3	1	115.424	110.021	92.012	113.344	143.062	113.45	136.026	164.699	121.494	114.233	138.45	62.2851	100.981	102.824	80.4046	1.13629	0.246976	0.809723	0.107474	Gorasp2
sp|P62242|RS8_MOUSE	Rps8	40S ribosomal protein S8 OS=Mus musculus OX=10090 GN=Rps8 PE=1 SV=2	1	155.274	106.535	143.402	135.712	152.458	158.657	234.106	192.735	270.263	206.394	173.434	177.936	175.495	161.693	222.023	0.867554	0.321613	1.072	0.664924	Rps8
tr|Q8VCG1|Q8VCG1_MOUSE	Dut	Deoxyuridine 5'-triphosphate nucleotidohydrolase OS=Mus musculus OX=10090 GN=Dut PE=1 SV=1	1	112.173	28.0946	15.9042	32.1266	38.0733	23.717	32.1452	54.3028	68.2107	34.0314	26.5058	25.8891	32.3442	35.3186	26.3166	0.75074	0.488201	0.659078	0.394414	Dut
sp|Q8BXL7|ARFRP_MOUSE	Arfrp1	ADP-ribosylation factor-related protein 1 OS=Mus musculus OX=10090 GN=Arfrp1 PE=1 SV=2	2	337.383	321.929	358.868	406.339	457.839	391.476	469.569	502.415	412.943	448.289	428.104	375.517	344.49	353.354	369.253	1.0287	0.793772	0.951142	0.507799	Arfrp1
sp|Q9D6Y9|GLGB_MOUSE	Gbe1	1,4-alpha-glucan-branching enzyme OS=Mus musculus OX=10090 GN=Gbe1 PE=1 SV=1	10	578.883	617.361	611.462	567.398	668.705	616.882	1201.86	1224.05	1181.28	959.997	1240.69	1150.19	652.241	977.446	767.107	1.19389	0.423003	1.09255	0.690052	Gbe1
sp|Q8BLF1|NCEH1_MOUSE	Nceh1	Neutral cholesterol ester hydrolase 1 OS=Mus musculus OX=10090 GN=Nceh1 PE=1 SV=1	1	416.164	335.042	255.937	331.392	367.152	326.501	339.167	400.656	854.555	261.293	248.716	215.194	285.795	279.987	270.622	0.998618	0.990917	1.17689	0.647742	Nceh1
sp|P39054|DYN2_MOUSE	Dnm2	Dynamin-2 OS=Mus musculus OX=10090 GN=Dnm2 PE=1 SV=2	3	106.075	118.493	100.06	107.967	120.603	89.1496	201.535	200.305	168.363	151.779	151.368	125.662	143.046	173.152	132.397	1.07534	0.659894	0.866596	0.419369	Dnm2
sp|O35379|MRP1_MOUSE	Abcc1	Multidrug resistance-associated protein 1 OS=Mus musculus OX=10090 GN=Abcc1 PE=1 SV=1	1	179.822	99.8082	89.8649	122.518	114.551	98.0909	170.414	176.921	749.316	119.67	135.088	127.396	141.875	133.561	90.7123	0.89872	0.428731	1.57345	0.536216	Abcc1
sp|P03930|ATP8_MOUSE	Mtatp8	ATP synthase protein 8 OS=Mus musculus OX=10090 GN=Mtatp8 PE=1 SV=1	5	1497.07	584.955	331.837	358.131	459.976	634.593	363.664	812.316	7127.35	561.283	509.945	550.815	848.478	482.011	387.312	0.785202	0.502482	2.48907	0.445968	Mtatp8
sp|Q9CPP6|NDUA5_MOUSE	Ndufa5	NADH dehydrogenase [ubiquinone] 1 alpha subcomplex subunit 5 OS=Mus musculus OX=10090 GN=Ndufa5 PE=1 SV=3	9	3679.1	928.552	702.517	1040.22	1392.67	1162.68	542.606	1688.76	5951.73	755.471	742.456	772.613	733.688	696.813	545.217	0.807167	0.684989	1.35308	0.699476	Ndufa5
sp|Q91XC9|PEX16_MOUSE	Pex16	Peroxisomal membrane protein PEX16 OS=Mus musculus OX=10090 GN=Pex16 PE=1 SV=2	1	59.2872	51.9856	57.989	62.0734	80.2641	76.0713	66.8822	77.9424	103.261	69.3542	58.7709	56.6941	57.6629	62.1807	60.5037	1.05038	0.607813	1.12453	0.412385	Pex16
sp|Q9Z1X4|ILF3_MOUSE	Ilf3	Interleukin enhancer-binding factor 3 OS=Mus musculus OX=10090 GN=Ilf3 PE=1 SV=2	2	413.559	307.674	299.505	336.975	377.794	403.097	402.17	432.685	647.18	442.882	393.376	376.688	384.334	387.756	413.395	0.959274	0.564662	1.08078	0.61365	Ilf3
sp|Q62448|IF4G2_MOUSE	Eif4g2	Eukaryotic translation initiation factor 4 gamma 2 OS=Mus musculus OX=10090 GN=Eif4g2 PE=1 SV=2	2	241.662	247.709	199.318	221.108	273.228	214.914	394.31	364.111	364.902	332.116	360.846	273.306	257.414	302.642	270.749	1.07046	0.621895	0.914683	0.585273	Eif4g2
sp|Q8BG21|FLOWR_MOUSE	Cacfd1	Calcium channel flower homolog OS=Mus musculus OX=10090 GN=Cacfd1 PE=1 SV=1	2	204.613	152.79	135.142	175.855	213.044	213.154	216.251	255.648	669.279	190.002	198.223	177.273	216.963	163.599	180.47	0.979695	0.843804	1.37027	0.47706	Cacfd1
sp|Q80UJ7|RB3GP_MOUSE	Rab3gap1	Rab3 GTPase-activating protein catalytic subunit OS=Mus musculus OX=10090 GN=Rab3gap1 PE=1 SV=4	1	97.5131	107.566	85.9635	108.28	136.696	116.353	146.991	132.961	136.572	127.04	140.446	118.562	120.425	123.537	103.925	1.06823	0.448552	0.935238	0.531692	Rab3gap1
sp|Q61387|COX7R_MOUSE	Cox7a2l	Cytochrome c oxidase subunit 7A-related protein, mitochondrial OS=Mus musculus OX=10090 GN=Cox7a2l PE=1 SV=1	1	255.227	102.673	93.1148	110.013	127.958	141.098	68.359	152.214	850.161	142.77	131.43	135.084	167.343	108.631	85.0599	0.837563	0.479627	1.75406	0.478918	Cox7a2l
sp|Q9JIY5|HTRA2_MOUSE	Htra2	Serine protease HTRA2, mitochondrial OS=Mus musculus OX=10090 GN=Htra2 PE=1 SV=2	2	43.0902	42.5508	55.0102	43.6685	73.537	69.773	46.4013	55.3372	78.533	58.3963	27.5377	43.602	51.3616	35.0011	47.4481	0.963139	0.840247	1.21179	0.192796	Htra2
sp|Q8BUK6|HOOK3_MOUSE	Hook3	Protein Hook homolog 3 OS=Mus musculus OX=10090 GN=Hook3 PE=1 SV=2	2	111.413	133.521	103.274	131.943	136.553	115.762	163.397	191.175	174.99	144.009	163.997	108.606	116.397	133.172	128.069	1.13679	0.253433	0.945353	0.660551	Hook3
sp|Q99K28|ARFG2_MOUSE	Arfgap2	ADP-ribosylation factor GTPase-activating protein 2 OS=Mus musculus OX=10090 GN=Arfgap2 PE=1 SV=1	4	191.517	154.703	157.629	168.987	258.781	204.847	281.521	289.326	301.702	297.239	300.349	260.596	217.935	273.754	252.93	1.10345	0.526671	1.01772	0.910219	Arfgap2
sp|Q2NL51|GSK3A_MOUSE	Gsk3a	Glycogen synthase kinase-3 alpha OS=Mus musculus OX=10090 GN=Gsk3a PE=1 SV=2	1	116.39	93.0456	100.709	96.7416	126.701	106.297	136.157	132.863	121.389	169.251	168.158	134.055	111.053	133.255	119.214	1.0388	0.784922	0.923874	0.508557	Gsk3a
sp|Q9WV60|GSK3B_MOUSE	Gsk3b	Glycogen synthase kinase-3 beta OS=Mus musculus OX=10090 GN=Gsk3b PE=1 SV=2	1	173.632	145.644	153.206	156.723	175.126	150.745	206.298	198.931	242.746	179.807	193.853	166.465	148.923	173.838	158.942	1.02543	0.756431	1.00777	0.948005	Gsk3b
sp|Q64310|SURF4_MOUSE	Surf4	Surfeit locus protein 4 OS=Mus musculus OX=10090 GN=Surf4 PE=1 SV=1	5	496.185	194.673	155.436	114.536	199.732	339.129	204.753	361.807	1695.73	286.608	260.767	347.916	434.508	204.617	289.134	0.795005	0.43969	1.84001	0.404436	Surf4
sp|A2AJ88|PLPL7_MOUSE	Pnpla7	Patatin-like phospholipase domain-containing protein 7 OS=Mus musculus OX=10090 GN=Pnpla7 PE=1 SV=1	3	393.586	309.862	420.128	408.11	454.204	469.763	392.518	367.204	447.867	540.402	406.09	435.388	404.348	376.745	405.382	0.894875	0.257985	1.0185	0.801315	Pnpla7
sp|Q3UPH1|PRRC1_MOUSE	Prrc1	Protein PRRC1 OS=Mus musculus OX=10090 GN=Prrc1 PE=1 SV=1	4	913.111	869.758	909.756	882.047	1002.13	921.822	1261.98	1217.02	965.003	1010.7	973.54	852.996	960.382	1009.9	887.974	1.00878	0.92272	0.902417	0.199535	Prrc1
sp|Q8VCA8|SCRN2_MOUSE	Scrn2	Secernin-2 OS=Mus musculus OX=10090 GN=Scrn2 PE=1 SV=1	2	361.924	245.407	307.754	297.453	350.112	330.936	512.908	523.085	577.754	530.751	409.726	345.076	358.169	357.502	326.181	0.914917	0.60234	0.915824	0.625722	Scrn2
sp|O35566|CD151_MOUSE	Cd151	CD151 antigen OS=Mus musculus OX=10090 GN=Cd151 PE=1 SV=2	3	569.669	250.118	292.831	298.038	358.264	424.351	348.013	470.369	1830.12	450.461	383.719	388.576	412.425	271.884	320.235	0.834383	0.293702	1.56649	0.45405	Cd151
sp|P70323|TBX1_MOUSE	Tbx1	T-box transcription factor TBX1 OS=Mus musculus OX=10090 GN=Tbx1 PE=1 SV=2	2	92.9312	59.7313	80.5661	69.3226	68.1282	98.838	149.96	136.914	130.003	116.097	110.567	133.384	128.788	101.086	130.136	0.855192	0.441067	1.02841	0.861352	Tbx1
sp|P56392|CX7A1_MOUSE	Cox7a1	Cytochrome c oxidase subunit 7A1, mitochondrial OS=Mus musculus OX=10090 GN=Cox7a1 PE=1 SV=1	3	1272.21	284.554	284.737	236.627	344.449	481.524	208.086	827.313	5207.09	464.542	451.526	509.9	723.851	357.858	354.758	0.779846	0.575136	2.35362	0.445652	Cox7a1
sp|Q8BGS7|CEPT1_MOUSE	Cept1	Choline/ethanolaminephosphotransferase 1 OS=Mus musculus OX=10090 GN=Cept1 PE=1 SV=1	1	60.6299	18.2301	21.1626	20.5384	29.1526	40.9114	14.5512	35.8583	205.284	35.3881	46.7701	40.712	48.7864	30.5406	26.4194	0.892479	0.702002	1.85937	0.413603	Cept1
tr|Q9R0T7|Q9R0T7_MOUSE	Try4	Pancreatic trypsin OS=Mus musculus OX=10090 GN=Try4 PE=1 SV=1	4	307.909	263.992	243.92	215.045	229.398	274.178	477.386	412.429	390.728	352.259	290.741	309.929	367.423	291.086	370.437	0.864899	0.402955	0.923937	0.621222	Try4
sp|Q6P3A8|ODBB_MOUSE	Bckdhb	2-oxoisovalerate dehydrogenase subunit beta, mitochondrial OS=Mus musculus OX=10090 GN=Bckdhb PE=1 SV=2	2	469.964	276.231	240.848	246.921	301.317	268.728	265.366	293.916	1257.98	294.17	302.767	278.754	323.732	253.577	219.112	0.892295	0.422263	1.41575	0.535209	Bckdhb
sp|P02088|HBB1_MOUSE	Hbb-b1	Hemoglobin subunit beta-1 OS=Mus musculus OX=10090 GN=Hbb-b1 PE=1 SV=2	4	312.822	335.457	588.136	442.46	161.889	221.469	453.004	702.212	630.124	399.871	259.226	245.015	339.071	206.811	297.763	0.855367	0.590808	1.01812	0.940877	Hbb-b1
tr|A8DUK4|A8DUK4_MOUSE	Hbb-bs	Beta-globin OS=Mus musculus OX=10090 GN=Hbb-bs PE=1 SV=1	1	27.1966	14.0868	14.6004	21.6257	29.8097	25.1295	29.8229	14.0183	38.6903	19.0326	20.8456	19.2438	15.0635	19.4175	23.5623	0.870825	0.481323	1.07526	0.735786	Hbb-bs
sp|Q5XJY5|COPD_MOUSE	Arcn1	Coatomer subunit delta OS=Mus musculus OX=10090 GN=Arcn1 PE=1 SV=2	1	178.004	180.069	146.436	207.368	236.18	148.47	244.057	235.736	302.76	199.926	247.878	181.655	173.139	213.401	160.109	1.11049	0.23988	0.937093	0.703752	Arcn1
sp|Q9DCL8|IPP2_MOUSE	Ppp1r2	Protein phosphatase inhibitor 2 OS=Mus musculus OX=10090 GN=Ppp1r2 PE=1 SV=3	1	156.48	121.511	214.31	120.105	185.143	173.204	190.653	279.875	224.734	284.898	321.55	203.138	193.931	203.465	182.305	1.17491	0.480889	1.05457	0.731511	Ppp1r2
sp|P42669|PURA_MOUSE	Pura	Transcriptional activator protein Pur-alpha OS=Mus musculus OX=10090 GN=Pura PE=1 SV=1	5	652.057	599.945	532.449	621.925	737.386	627.978	620.813	737.966	638.469	757.573	746.567	613.026	617.76	734.89	662.91	1.08765	0.175605	0.940279	0.292266	Pura
sp|Q04736|YES_MOUSE	Yes1	Tyrosine-protein kinase Yes OS=Mus musculus OX=10090 GN=Yes1 PE=1 SV=3	2	30.1757	35.3895	28.6403	37.0054	41.1832	35.9474	46.9075	60.2166	51.0386	48.8594	46.7437	38.8046	37.6128	40.6781	39.9613	1.11792	0.411982	0.969243	0.81128	Yes1
sp|O88630|GOSR1_MOUSE	Gosr1	Golgi SNAP receptor complex member 1 OS=Mus musculus OX=10090 GN=Gosr1 PE=1 SV=2	4	812.305	838.881	842.658	1043.84	1174.16	929.288	1185.53	1174.16	925.671	1003.05	974.547	846.587	773.117	819.652	757.607	1.03395	0.77106	0.892892	0.24688	Gosr1
sp|P11404|FABPH_MOUSE	Fabp3	Fatty acid-binding protein, heart OS=Mus musculus OX=10090 GN=Fabp3 PE=1 SV=5	9	2228.6	887.816	828.72	763.778	1004.74	1081.3	860.454	1712.84	6482.3	1114.67	991.144	789.696	1168.67	882.999	738.171	0.89299	0.677831	1.61667	0.531076	Fabp3
sp|P63030|MPC1_MOUSE	Mpc1	Mitochondrial pyruvate carrier 1 OS=Mus musculus OX=10090 GN=Mpc1 PE=1 SV=1	9	1936.6	594.151	504.812	413.855	657.74	1009.01	548.568	1531.25	8144.37	733.551	811.945	833.757	969.505	584.383	593.237	0.90817	0.800913	2.40873	0.41519	Mpc1
sp|Q99LB2|DHRS4_MOUSE	Dhrs4	Dehydrogenase/reductase SDR family member 4 OS=Mus musculus OX=10090 GN=Dhrs4 PE=1 SV=3	7	2138.7	887.753	755.969	853.602	1165.72	1041.58	899.075	1135.44	5175.33	1344.31	1136.49	1143.76	1708.6	1047.82	804.966	0.773762	0.24328	1.28474	0.66689	Dhrs4
sp|P32921|SYWC_MOUSE	Wars1	Tryptophan--tRNA ligase, cytoplasmic OS=Mus musculus OX=10090 GN=Wars1 PE=1 SV=2	1	51.2028	46.4617	47.072	49.2794	47.7609	51.8739	89.2725	72.0301	86.9988	97.6433	83.3538	58.1995	56.8096	85.7694	61.5241	0.974342	0.897405	0.888035	0.549694	Wars1
sp|P03893|NU2M_MOUSE	Mtnd2	NADH-ubiquinone oxidoreductase chain 2 OS=Mus musculus OX=10090 GN=Mtnd2 PE=1 SV=2	39	4797.89	1385.23	954.562	851.87	1258.16	2565.26	931.818	3954.51	18004.5	2667.63	2203.39	3314.08	3983.13	1860.68	2653.89	0.805751	0.595525	2.07766	0.405608	Mtnd2
sp|P84099|RL19_MOUSE	Rpl19	60S ribosomal protein L19 OS=Mus musculus OX=10090 GN=Rpl19 PE=1 SV=1	3	246.916	184.665	187.041	152.882	178.73	140.101	125.659	196.687	282.087	212.304	160.813	175.279	177.874	218.677	181.755	1.02614	0.843471	1.05529	0.759188	Rpl19
sp|P61089|UBE2N_MOUSE	Ube2n	Ubiquitin-conjugating enzyme E2 N OS=Mus musculus OX=10090 GN=Ube2n PE=1 SV=1	1	206.617	130.669	128.475	155.516	208.638	207.665	299.896	277.211	391.135	376.4	336.753	237.947	184.138	307.809	258.98	1.0315	0.892522	1.00134	0.995726	Ube2n
sp|Q9CZY3|UB2V1_MOUSE	Ube2v1	Ubiquitin-conjugating enzyme E2 variant 1 OS=Mus musculus OX=10090 GN=Ube2v1 PE=1 SV=1	2	294.943	153.636	136.979	177.469	228.403	191.848	252.56	290.039	415.372	298.187	313.229	236.162	158.285	232.028	199.528	1.03038	0.863186	0.998684	0.995692	Ube2v1
sp|Q9CR21|ACPM_MOUSE	Ndufab1	Acyl carrier protein, mitochondrial OS=Mus musculus OX=10090 GN=Ndufab1 PE=1 SV=1	2	1221.75	243.867	261.803	208.32	267.015	434.491	164.966	508.284	2317.87	381.698	417.756	386.538	554.979	295.148	279.576	0.684149	0.443086	1.45367	0.61628	Ndufab1
sp|Q8C407|YIPF4_MOUSE	Yipf4	Protein YIPF4 OS=Mus musculus OX=10090 GN=Yipf4 PE=1 SV=1	2	412.446	172.008	185.697	204.395	267.821	359.864	168.608	326.774	1353.13	299.302	253.553	278.817	328.385	205.468	217.998	0.867308	0.485142	1.69517	0.407627	Yipf4
sp|Q9R1P1|PSB3_MOUSE	Psmb3	Proteasome subunit beta type-3 OS=Mus musculus OX=10090 GN=Psmb3 PE=1 SV=1	1	38.9973	30.5793	22.5676	27.9833	31.6771	39.2385	49.0236	40.5703	85.3928	34.4228	21.6649	28.1502	30.2802	35.456	30.9656	0.88512	0.417739	1.14171	0.679587	Psmb3
sp|Q8K1Z0|COQ9_MOUSE	Coq9	Ubiquinone biosynthesis protein COQ9, mitochondrial OS=Mus musculus OX=10090 GN=Coq9 PE=1 SV=1	4	1047.7	501.882	494.234	581.624	697.972	564.183	559.463	618.049	1630.25	523.724	484.706	403.745	395.472	444.141	356.551	0.883773	0.56646	1.10971	0.801651	Coq9
sp|Q8C878|UBA3_MOUSE	Uba3	NEDD8-activating enzyme E1 catalytic subunit OS=Mus musculus OX=10090 GN=Uba3 PE=1 SV=2	2	243.566	295.797	219.181	274.181	356.914	229.626	599.381	567.109	465.553	408.219	573.969	339.931	365.257	502.627	302.537	1.21465	0.364923	0.823455	0.411599	Uba3
sp|Q8CIM3|D2HDH_MOUSE	D2hgdh	D-2-hydroxyglutarate dehydrogenase, mitochondrial OS=Mus musculus OX=10090 GN=D2hgdh PE=1 SV=3	1	66.0493	38.1882	42.5883	43.6952	53.3598	53.8964	58.5585	57.333	119.367	52.4968	56.5142	45.3647	58.0896	48.5939	49.4892	0.910716	0.357837	1.11408	0.680653	D2hgdh
sp|Q5SVL6|RPGP2_MOUSE	Rap1gap2	Rap1 GTPase-activating protein 2 OS=Mus musculus OX=10090 GN=Rap1gap2 PE=1 SV=1	2	134.763	141.502	136.959	130.49	166.357	150.47	257.869	253.746	239.54	249.42	251.785	192.782	168.978	219.976	197.452	1.09755	0.620565	0.974173	0.886625	Rap1gap2
sp|Q922H9|ZN330_MOUSE	Znf330	Zinc finger protein 330 OS=Mus musculus OX=10090 GN=Znf330 PE=1 SV=1	1	39.1831	37.4436	39.0159	39.4961	50.3425	58.6754	77.3632	66.7523	77.9991	115.586	100.399	78.3134	56.52	85.1488	72.2223	1.03638	0.899355	0.994142	0.981583	Znf330
sp|Q62147|SSPN_MOUSE	Sspn	Sarcospan OS=Mus musculus OX=10090 GN=Sspn PE=1 SV=1	2	348.686	109.598	97.4213	99.0897	125.512	192.876	98.7097	262.31	1697.47	154.676	137.969	170.508	203.871	115.243	110.763	0.829398	0.585308	2.50713	0.411469	Sspn
sp|Q9D6K5|SYJ2B_MOUSE	Synj2bp	Synaptojanin-2-binding protein OS=Mus musculus OX=10090 GN=Synj2bp PE=1 SV=1	3	340.711	252.641	291.227	268.922	351.972	369.856	358.364	355.687	556.343	430.637	323.438	355.578	343.639	267.367	362.023	0.890277	0.286282	1.11063	0.475433	Synj2bp
sp|Q8BP48|MAP11_MOUSE	Metap1	Methionine aminopeptidase 1 OS=Mus musculus OX=10090 GN=Metap1 PE=1 SV=1	5	711.14	606.176	751.217	574.137	777.219	699.447	956.739	941.276	959.926	1101.91	1017.95	942.307	770.487	898.39	841.14	1.03077	0.834888	1.01935	0.884462	Metap1
sp|Q8K2I1|FNTB_MOUSE	Fntb	Protein farnesyltransferase subunit beta OS=Mus musculus OX=10090 GN=Fntb PE=1 SV=1	1	118.668	136.449	148.975	110.856	175.909	146.906	348.925	317.582	253.594	279.725	301.113	218.881	188.82	274.431	214.461	1.15138	0.60294	0.938704	0.80684	Fntb
sp|Q80TL7|MON2_MOUSE	Mon2	Protein MON2 homolog OS=Mus musculus OX=10090 GN=Mon2 PE=1 SV=2	1	34.4111	28.0463	23.9378	36.3508	34.5976	22.0437	46.533	53.1524	54.7806	45.3697	59.3103	49.4038	44.7614	45.4854	40.2321	1.06347	0.686434	0.917908	0.64242	Mon2
sp|P63024|VAMP3_MOUSE	Vamp3	Vesicle-associated membrane protein 3 OS=Mus musculus OX=10090 GN=Vamp3 PE=1 SV=1	1	70.9021	53.1567	65.9746	64.1329	69.1923	68.4929	74.8585	71.2909	147.182	76.2471	64.838	72.0241	65.6632	57.8575	70.1195	0.899181	0.128132	1.20463	0.389416	Vamp3
sp|P47199|QOR_MOUSE	Cryz	Quinone oxidoreductase OS=Mus musculus OX=10090 GN=Cryz PE=1 SV=1	1	94.5627	57.9607	62.4718	60.9155	66.9997	75.5473	118.09	116.912	161.725	112.156	107.216	80.5987	79.67	105.178	82.7963	0.97609	0.891637	0.995154	0.983004	Cryz
sp|O55023|IMPA1_MOUSE	Impa1	Inositol monophosphatase 1 OS=Mus musculus OX=10090 GN=Impa1 PE=1 SV=1	1	264.072	103.177	122.023	99.1396	124.773	131.09	179.917	228.425	901.859	177.628	199.118	156.849	171.567	170.999	139.202	0.926225	0.715648	1.62612	0.492142	Impa1
sp|Q9D023|MPC2_MOUSE	Mpc2	Mitochondrial pyruvate carrier 2 OS=Mus musculus OX=10090 GN=Mpc2 PE=1 SV=1	11	2224.21	651.225	580.136	522.161	710.102	1269.46	1043.97	1983.37	10095.4	1085.96	997.091	1173.03	1469.96	799.185	752.483	0.810079	0.537709	2.18562	0.441024	Mpc2
sp|P42925|PXMP2_MOUSE	Pxmp2	Peroxisomal membrane protein 2 OS=Mus musculus OX=10090 GN=Pxmp2 PE=1 SV=2	3	768.411	425.284	343.069	330.83	448.294	646.089	358.331	652.353	2494.58	501.45	379.867	479.015	506.235	415.161	464.771	0.941467	0.760368	1.79597	0.369278	Pxmp2
sp|Q9DCF9|SSRG_MOUSE	Ssr3	Translocon-associated protein subunit gamma OS=Mus musculus OX=10090 GN=Ssr3 PE=1 SV=1	10	1451.7	414.569	368.193	406.218	587.242	714.889	354.496	803.632	4632.44	719.408	677.287	663.656	731.045	570.056	468.016	0.833442	0.570083	1.86935	0.470752	Ssr3
sp|P16283|B3A3_MOUSE	Slc4a3	Anion exchange protein 3 OS=Mus musculus OX=10090 GN=Slc4a3 PE=1 SV=2	1	74.4868	53.7832	58.1511	53.1962	74.908	70.8337	91.4286	83.3684	125.934	102.972	98.3377	88.1548	72.8344	64.8956	81.6767	0.950306	0.7405	1.07554	0.68682	Slc4a3
sp|Q8R4H2|ARHGC_MOUSE	Arhgef12	Rho guanine nucleotide exchange factor 12 OS=Mus musculus OX=10090 GN=Arhgef12 PE=1 SV=2	2	129.88	93.1547	70.6896	110.743	99.4441	94.1799	123.729	134.056	200.425	114.211	110.4	91.5597	90.8535	109.341	91.5998	0.959571	0.64627	0.963186	0.865801	Arhgef12
sp|P54731|FAF1_MOUSE	Faf1	FAS-associated factor 1 OS=Mus musculus OX=10090 GN=Faf1 PE=1 SV=2	2	89.023	74.621	60.7292	73.7716	87.819	73.9707	132.018	143.842	161.298	136.112	121.848	86.8674	94.5003	146.062	97.0262	1.09281	0.62233	0.91334	0.680955	Faf1
sp|P11152|LIPL_MOUSE	Lpl	Lipoprotein lipase OS=Mus musculus OX=10090 GN=Lpl PE=1 SV=3	2	128.979	97.515	112.258	122.366	106.594	125.503	166.259	136.892	173.025	143.935	111.938	125.711	127.354	114.125	127.863	0.823153	0.0457192	0.964388	0.718055	Lpl
sp|Q8R146|APEH_MOUSE	Apeh	Acylamino-acid-releasing enzyme OS=Mus musculus OX=10090 GN=Apeh PE=1 SV=3	1	81.0087	45.0707	40.5692	46.4969	65.4512	54.4046	102.915	88.4027	123.135	73.09	90.9533	71.5472	65.5312	79.8956	63.0663	1.00198	0.990987	0.955779	0.851458	Apeh
sp|Q6P069|SORCN_MOUSE	Sri	Sorcin OS=Mus musculus OX=10090 GN=Sri PE=1 SV=1	1	208.816	189.426	224.616	192.793	276.25	261.396	309.961	307.523	298.923	329.189	312.821	240.08	201.462	260.451	244.394	1.08392	0.58624	1.02189	0.869038	Sri
sp|Q9CR67|TMM33_MOUSE	Tmem33	Transmembrane protein 33 OS=Mus musculus OX=10090 GN=Tmem33 PE=1 SV=1	1	106.87	25.1901	29.4524	26.7408	37.1973	67.5973	12.7128	80.4547	569.749	43.8482	46.0614	48.8833	72.0264	36.0899	25.5684	0.858104	0.709882	2.82706	0.396586	Tmem33
sp|Q8BWY3|ERF1_MOUSE	Etf1	Eukaryotic peptide chain release factor subunit 1 OS=Mus musculus OX=10090 GN=Etf1 PE=1 SV=4	5	511.243	312.819	372.23	343.51	427.985	476.957	463.895	512.922	875.24	577.665	561.55	491.423	413.447	465.512	483.153	0.987457	0.923265	1.16852	0.438444	Etf1
sp|Q8C726|BTBD9_MOUSE	Btbd9	BTB/POZ domain-containing protein 9 OS=Mus musculus OX=10090 GN=Btbd9 PE=1 SV=1	2	148.346	83.1454	82.713	84.026	123.974	146.93	203.51	181.615	310.472	259.667	217.243	229.297	318.044	232.544	306.454	0.827276	0.501526	1.06144	0.842253	Btbd9
tr|Q80ZX0|Q80ZX0_MOUSE	Sec24b	Sec24-related gene family, member B (S. cerevisiae) OS=Mus musculus OX=10090 GN=Sec24b PE=1 SV=1	2	127.231	113.139	108.689	118.363	137.374	121.368	161.189	181.686	179.129	128.695	136.348	123.008	128.89	140.633	137.441	1.06745	0.519544	1.00793	0.942786	Sec24b
sp|Q9CYN2|SPCS2_MOUSE	Spcs2	Signal peptidase complex subunit 2 OS=Mus musculus OX=10090 GN=Spcs2 PE=1 SV=1	2	114.662	86.7544	75.5572	71.8064	78.7128	76.7261	105.681	120.505	247.868	119.003	94.1465	88.3998	101.749	98.4259	93.4939	0.933015	0.545231	1.13481	0.695415	Spcs2
sp|P14142|GLUT4_MOUSE	Slc2a4	Solute carrier family 2, facilitated glucose transporter member 4 OS=Mus musculus OX=10090 GN=Slc2a4 PE=1 SV=3	8	1371.28	762.818	920.419	977.855	1177.08	1501.41	1218.63	1371.29	5341.69	1748.66	1460.39	1667.04	1538.24	1256.06	1491.95	0.879348	0.382252	1.59344	0.344699	Slc2a4
tr|Q76I26|Q76I26_MOUSE	Methig1	Methyltransferase hypoxia-inducible domain-containing 1 OS=Mus musculus OX=10090 GN=Methig1 PE=2 SV=1	2	426.198	186.188	196.169	212.074	268.172	306.477	192.203	310.845	1332.31	282.22	282.085	258.103	365.023	209.946	232.776	0.850796	0.405545	1.57394	0.466849	Methig1
sp|Q9CR26|VTA1_MOUSE	Vta1	Vacuolar protein sorting-associated protein VTA1 homolog OS=Mus musculus OX=10090 GN=Vta1 PE=1 SV=1	1	72.6664	64.5467	72.0853	54.4085	83.3361	85.1156	109.637	109.86	133.705	129.715	125.926	105.684	76.5808	108.269	90.8118	1.11045	0.589379	1.10021	0.619826	Vta1
sp|Q64337|SQSTM_MOUSE	Sqstm1	Sequestosome-1 OS=Mus musculus OX=10090 GN=Sqstm1 PE=1 SV=1	1	187.966	192.148	193.37	215.233	282.547	190.541	299.977	266.974	169.308	278.256	273.218	209.469	259.692	293.808	233.816	1.05444	0.633766	0.802904	0.0677171	Sqstm1
sp|Q5HZI1|MTUS1_MOUSE	Mtus1	Microtubule-associated tumor suppressor 1 homolog OS=Mus musculus OX=10090 GN=Mtus1 PE=1 SV=2	1	81.2695	60.9977	78.6083	80.2202	64.6832	98.2296	126.057	116.251	111.226	111.379	105.911	115.506	104.049	88.7177	90.4194	0.867957	0.372531	0.982135	0.875717	Mtus1
sp|P62889|RL30_MOUSE	Rpl30	60S ribosomal protein L30 OS=Mus musculus OX=10090 GN=Rpl30 PE=1 SV=2	1	73.2172	47.9468	56.0603	66.5532	64.9383	59.494	39.0892	57.3043	68.8806	51.6907	47.0462	49.751	30.7051	40.8166	54.6804	0.987739	0.945381	1.10569	0.539547	Rpl30
sp|Q8BKC5|IPO5_MOUSE	Ipo5	Importin-5 OS=Mus musculus OX=10090 GN=Ipo5 PE=1 SV=3	1	303.313	259.5	207.613	205.59	264.762	242.169	406.629	407.876	645.609	394.754	436.634	316.224	315.737	411.483	281.117	1.09485	0.576828	1.04103	0.881715	Ipo5
sp|P04117|FABP4_MOUSE	Fabp4	Fatty acid-binding protein, adipocyte OS=Mus musculus OX=10090 GN=Fabp4 PE=1 SV=3	1	215.337	77.0766	68.9365	79.8683	89.6938	88.2865	75.4467	95.556	255.594	96.0239	80.1665	83.1384	73.0442	52.1117	57.5841	0.731128	0.332774	1.0256	0.95314	Fabp4
sp|Q9CYT6|CAP2_MOUSE	Cap2	Adenylyl cyclase-associated protein 2 OS=Mus musculus OX=10090 GN=Cap2 PE=1 SV=1	3	265.499	225.212	184.628	255.94	335.04	232.349	702.677	650.239	565.442	599.675	754.897	458.353	488.42	672.15	454	1.1407	0.647267	0.819463	0.488638	Cap2
sp|Q3UDP0|WDR41_MOUSE	Wdr41	WD repeat-containing protein 41 OS=Mus musculus OX=10090 GN=Wdr41 PE=1 SV=1	1	140.286	116.95	129.086	117.944	104.081	171.883	219.898	184.368	181.104	169.961	176.573	173.131	188.714	129.091	196.924	0.849738	0.327302	1.01831	0.888274	Wdr41
sp|Q61411|RASH_MOUSE	Hras	GTPase HRas OS=Mus musculus OX=10090 GN=Hras PE=1 SV=2	4	414.537	310.021	356.489	368.567	456.222	382.944	415.789	440.354	718.706	465.257	373.187	373.778	358.29	316.202	365.409	0.937475	0.501388	1.08647	0.642532	Hras
[truncated: 157 more rows]
