# Supplementary material for: Rad regulation of CaV1.2 channels controls cardiac fight-or-flight response
Source: Nat Cardiovasc Res. Author manuscript; Available in PMC 2023 May 14. (PMC9681059; doi:10.1038/s44161-022-00157-y)
Supplement: Supplemental Data Table 2 [file NIHMS1850171-supplement-Supplemental_Data_Table_2.xlsx]

## Sheet: Supple Data Table 2
	WT.1	WT_2	WT_3	Rad_4SA_1	Rad_4SA_2	Rad_4SA_3
0610009B22Rik	242.867	195.19	221.625	224.547	205.893	186.865
0610010F05Rik	263.427	210.884	239.841	220.555	226.767	203.185
0610010K14Rik	136.211	146.148	150.786	174.648	167.941	146.88
0610012G03Rik	652.786	586.552	577.844	513.964	536.082	563.858
0610030E20Rik	190.182	199.114	204.421	197.602	194.508	215.425
0610040J01Rik	69.3906	93.1813	80.9589	109.779	70.2125	72.6242
1110002E22Rik	2011.04	2022.53	2131.24	2000.97	2302.78	2281.54
1110004F10Rik	782.572	746.432	711.426	788.411	774.235	774.386
1110008P14Rik	244.152	219.712	222.637	190.616	178.378	190.129
1110017D15Rik	2.57002	0.980856	0	0	0	0.816003
1110025L11Rik	0	0	0	0	0	0
1110032A03Rik	187.612	221.673	222.637	246.503	233.409	230.113
1110032F04Rik	5.14005	1.96171	1.01199	0.997988	1.89763	8.97603
1110038F14Rik	131.071	146.148	126.498	148.7	153.708	140.352
1110051M20Rik	127.216	141.243	140.666	141.714	160.35	179.521
1110057P08Rik	0	0	0	0	0	0
1110059E24Rik	136.211	124.569	110.306	137.722	118.602	143.616
1110059G10Rik	141.351	166.746	160.906	171.654	167.941	153.408
1110065P20Rik	92.5208	99.0665	85.0068	103.791	84.4447	75.8882
1190005I06Rik	7.71007	27.464	23.2757	16.9658	16.1299	24.4801
1190007I07Rik	140.066	129.473	140.666	120.757	129.039	110.976
1300017J02Rik	0	5.88514	3.03596	2.99397	3.79527	3.26401
1500009C09Rik	0	0	0	0	0	0
1500009L16Rik	35.9803	44.1385	67.8031	54.8894	44.5944	62.8322
1500011B03Rik	28.2702	24.5214	18.2158	31.9356	27.5157	27.7441
1520401A03Rik	0	0	0	1.99598	0	0.816003
1600012H06Rik	264.712	252.08	232.757	260.475	275.157	245.617
1600014C10Rik	292.983	256.984	320.8	304.386	342.523	287.233
1600014C23Rik	0	0	4.04794	0	0	0
1600029O15Rik	0	0.980856	1.01199	1.99598	0.948817	2.44801
1700001C19Rik	0	1.96171	1.01199	0	1.89763	1.63201
1700001F09Rik	0	0	0	0	0	0
1700001J03Rik	0	2.94257	0	0	1.89763	2.44801
1700001J11Rik	0	0	0	0	0	0
1700001K19Rik	0	0	0	0	0	0
1700001L19Rik	0	0	0	0	0	0
1700001O22Rik	0	0.980856	1.01199	0.997988	2.84645	0
1700001P01Rik	0	0.980856	1.01199	0.997988	0	0
1700003E16Rik	3.85503	3.92342	4.04794	3.99195	0.948817	3.26401
1700003F12Rik	0	0	0	0	0	1.63201
1700003H04Rik	0	0	0	0	0	0
1700003N22Rik	0	0	0	0	0	0
1700006A11Rik	0	0	0	0	0	0
1700007E05Rik	2.57002	1.96171	2.02397	0.997988	1.89763	0
1700007K13Rik	1.28501	0.980856	2.02397	0	0.948817	0
1700008O03Rik	2.57002	0	1.01199	0	0	3.26401
1700008P02Rik	0	0	0	0	0	0
1700009N14Rik	0	0	0	0	0	0
1700010B08Rik	0	0	0	0	0	0
1700010I14Rik	3.85503	0.980856	1.01199	0.997988	0	3.26401
1700010N08Rik	0	0	0	0	0	0
1700011L22Rik	0	0	0	0	0	0
1700011M02Rik	0	0	0	0	0	0
1700012A03Rik	0	0	0	0	0	0
1700012B07Rik	0	0	0	0	0	0
1700012B09Rik	0	0	0	0	0	0
1700012P22Rik	0	0	0	0	0	0
1700013D24Rik	0	0	0	0	0	0
1700013F07Rik	0	0	1.01199	0.997988	0	0
1700013G24Rik	0	0	1.01199	0	0	0
1700013H16Rik	0	0	0	0	0	0
1700014D04Rik	0	0.980856	0	2.99397	0	0
1700015G11Rik	0	0	0	0	0	0
1700016C15Rik	0	0	0	0.997988	0	0
1700016D06Rik	0	0	1.01199	0	0	0.816003
1700016H13Rik	0	0	1.01199	0	0.948817	0
1700016K19Rik	0	0	0	0	0	0
1700017B05Rik	177.332	184.401	171.026	132.732	157.504	143.616
1700017N19Rik	0	0	0	0	0	0
1700018B08Rik	0	0	0	0	0	0
1700018F24Rik	0	0	0	0	0	0
1700018G05Rik	0	0	0	0	0	0
1700018M17Rik	0	0.980856	0	0	0	0
1700019A02Rik	0	0.980856	0	0.997988	0	0.816003
1700019D03Rik	28.2702	18.6363	23.2757	13.9718	20.874	20.4001
1700019M22Rik	0	0	0	0	0	0
1700019N19Rik	0	0	0	0	0	0
1700020A23Rik	0	0	0	0	0	0
1700020L13Rik	3.85503	0	2.02397	0.997988	2.84645	1.63201
1700020L24Rik	0	1.96171	0	0	0	0.816003
1700020N01Rik	0	0	0	0	0	0
1700020N15Rik	0	0	0	0	0	0
1700021F07Rik	0	0	0	0	0	0
1700022A21Rik	0	0	0	0	0	0
1700022I11Rik	0	0	0	0	0	0.816003
1700024B05Rik	0	0	0	0	0	0
1700024G13Rik	0	0	0	0	0	0
1700024J04Rik	8.99508	3.92342	4.04794	16.9658	7.59054	8.16003
1700025B11Rik	0	0	0	0	0	0
1700025C18Rik	0	0	0	0	0	0
1700025G04Rik	836.542	726.814	864.236	858.27	685.046	840.483
1700028B04Rik	0	0	0	0	0	1.63201
1700028J19Rik	11.5651	5.88514	6.07192	3.99195	1.89763	3.26401
1700028K03Rik	0	0.980856	2.02397	0.997988	0.948817	0.816003
1700028P14Rik	0	0	0	0	0	0
1700029F12Rik	2.57002	0	4.04794	0	0	0
1700029H14Rik	0	0	1.01199	0	0	0
1700029I15Rik	6.42506	6.86599	5.05993	3.99195	2.84645	5.71202
1700029J07Rik	43.6904	50.0237	71.851	57.8833	63.5708	63.6482
1700030C10Rik	2.57002	0.980856	2.02397	3.99195	4.74409	8.16003
1700030J22Rik	2.57002	1.96171	6.07192	5.98793	6.64172	3.26401
1700030K09Rik	69.3906	80.4302	75.899	106.785	76.8542	79.1522
1700031F05Rik	0	0	1.01199	0	0	0
1700031M16Rik	0	0	0	0	0	0
1700034E13Rik	0	0	0	0	0	0
1700034I23Rik	2.57002	2.94257	4.04794	1.99598	3.79527	5.71202
1700034J05Rik	0	0	0	0	0	0
1700037C18Rik	19.2752	19.6171	13.1558	9.97988	30.3622	21.2161
1700037H04Rik	65.5356	56.8897	66.7911	58.8813	71.1613	75.8882
1700040F15Rik	0	0	0	0	0	0
1700042G07Rik	0	0	0	0	0	0
1700049E17Rik1	0	0	0	0	0	0
1700049E17Rik2	0	0	0	0	0	0
1700049L16Rik	0	0	0	0	0	0
1700056E22Rik	8.99508	3.92342	4.04794	10.9779	12.3346	5.71202
1700057G04Rik	1.28501	0	1.01199	0	0.948817	1.63201
1700063K16Rik	0	0	0	0	0	0
1700064H15Rik	0	0	0	0	0	0
1700065I16Rik	0	0	0	0	0	0
1700066B19Rik	2.57002	6.86599	4.04794	2.99397	2.84645	4.89602
1700066M21Rik	51.4005	47.0811	45.5394	64.8692	39.8503	43.2481
1700067K01Rik	0	0.980856	2.02397	0.997988	1.89763	0
1700067P10Rik	0	0	0	0	0	0
1700069L16Rik	0	0	0	0	0	0
1700071K01Rik	0	0	0	0	0	0
1700073E17Rik	21.8452	11.7703	21.2517	32.9336	11.3858	28.5601
1700074P13Rik	0	0	0	0	0	0
1700084J12Rik	0	0.980856	0	0	4.74409	0.816003
1700084M14Rik	0	0	0	0	0	0
1700086D15Rik	0	0	0	0	0.948817	0
1700086L19Rik	0	0	0	0	0	0
1700088E04Rik	19.2752	35.3108	27.3236	19.9598	25.6181	26.9281
1700091H14Rik	0	0	0	0	0	0
1700092M07Rik	0	1.96171	0	0	0.948817	4.89602
1700093K21Rik	0	0.980856	0	1.99598	0.948817	2.44801
1700094D03Rik	71.9606	69.6408	67.8031	75.8471	82.5471	74.2562
1700102P08Rik	10.2801	7.84685	11.1318	9.97988	0.948817	6.52802
1700109H08Rik	26.9852	42.1768	50.5993	46.9055	68.3149	46.5121
1700113H08Rik	6.42506	5.88514	7.0839	4.98994	6.64172	7.34402
1700122O11Rik	0	0	0	0	0	0
1700123K08Rik	0	0	1.01199	0	0	0
1700123L14Rik	0	0	0	0	0	0
1700123O20Rik	105.371	104.952	125.486	113.771	104.37	133.008
1700125H20Rik	0	0	0	0	0	0
1700128F08Rik	0	1.96171	3.03596	1.99598	1.89763	0.816003
1700129C05Rik	0	0	0	0	0	0
1810009A15Rik	114.366	152.033	115.366	126.745	137.579	110.976
1810009J06Rik	0	0	0	0	0	0
1810010H24Rik	17.9902	22.5597	13.1558	19.9598	23.7204	15.504
1810013L24Rik	1431.5	1281	1270.04	1197.59	1159.45	1281.94
1810014B01Rik	127.216	134.377	141.678	122.753	131.886	112.608
1810018F18Rik	0	0.980856	1.01199	0	2.84645	3.26401
1810024B03Rik	8.99508	19.6171	13.1558	8.9819	15.1811	7.34402
1810030O07Rik	377.793	363.898	341.039	377.24	381.425	413.713
1810037I17Rik	474.169	450.213	471.586	468.057	442.149	410.449
1810046K07Rik	0	0	0	0	0	0
1810049J17Rik	5.14005	5.88514	9.10788	1.99598	0.948817	1.63201
1810055G02Rik	147.776	136.339	115.366	103.791	102.472	97.9203
1810062G17Rik	0	0.980856	2.02397	0.997988	4.74409	3.26401
1810065E05Rik	0	0	0	0	0	0
2010003K11Rik	0	0	0	0	0	0
2010010A06Rik	0	0	0	0	0	0
2010106E10Rik	0	0	1.01199	0	0	0
2010109A12Rik	2.57002	0	1.01199	0	0.948817	0.816003
2010315B03Rik	87.3808	87.2962	87.0308	78.8411	109.114	119.952
2200002D01Rik	11.5651	13.732	5.05993	8.9819	3.79527	2.44801
2200002J24Rik	0	0	0	0.997988	0.948817	0
2210010C04Rik	1.28501	7.84685	1.01199	11.9759	5.6929	3.26401
2210016F16Rik	345.668	332.51	313.716	331.332	356.755	356.593
2210016L21Rik	214.597	180.478	230.733	215.565	224.87	222.769
2210017I01Rik	0	0	0	0	2.84645	0
2210408I21Rik	43.6904	48.062	49.5873	36.9256	60.7243	45.6961
2210409E12Rik	0	0	0	0	0	0
2210418O10Rik	145.206	211.865	182.158	183.63	123.346	134.64
2300002M23Rik	0	0	0	0	0	0
2300003K06Rik	0	0	0	0	0	0
2300009A05Rik	181.187	213.827	224.661	192.612	176.48	193.393
2310002L09Rik	1017.73	930.832	988.71	1018.95	853.936	917.187
2310003L06Rik	0	0	0	0	0	0
2310009B15Rik	50.1154	54.9279	38.4555	47.9034	60.7243	44.8801
2310011J03Rik	204.317	192.248	194.301	183.63	185.019	174.625
2310022A10Rik	877.663	762.125	831.853	766.455	816.932	811.923
2310022B05Rik	862.243	860.211	850.068	899.188	1097.78	972.675
2310030G06Rik	73.2456	52.9662	55.6592	52.8934	69.2637	70.9922
2310033P09Rik	119.506	104.952	114.354	146.704	166.992	117.504
2310034C09Rik	0	0	0	0	0	0
2310034G01Rik	3.85503	6.86599	8.09589	8.9819	3.79527	9.79203
2310039H08Rik	113.081	85.3345	120.426	100.797	101.523	94.6563
2310046K23Rik	0	0	0	0	0	0
2310050C09Rik	0	0	0	0	0	0
2310057J18Rik	0	0	1.01199	0.997988	0	0
2310057M21Rik	161.911	130.454	125.486	148.7	136.63	143.616
2310057N15Rik	0	0	0	0	0	0
2310061I04Rik	1576.71	1502.67	1497.74	1428.12	1318.86	1327.64
2310061N02Rik	0	0	0	0	0	0
2310079G19Rik	0	0	0	0	0	0
2410002F23Rik	204.317	245.214	211.505	252.491	378.578	330.481
2410004B18Rik	194.037	204.999	189.241	167.662	185.019	161.568
2410004P03Rik	7.71007	8.82771	15.1798	15.9678	10.437	12.24
2410024N13Rik	1.28501	0	1.01199	0	0	0
2410137M14Rik	11.5651	16.6746	13.1558	9.97988	9.48817	8.16003
2510002D24Rik	190.182	194.21	208.469	176.644	193.559	198.289
2510009E07Rik	544.845	546.337	498.909	590.809	650.889	579.362
2510039O18Rik	525.57	574.782	507.005	526.938	523.747	478.177
2610001J05Rik	291.698	381.553	357.231	349.296	337.779	337.825
2610002M06Rik	235.157	241.291	238.829	221.553	283.696	291.313
2610005L07Rik	420.199	386.457	413.902	403.187	496.231	513.266
2610008E11Rik	444.614	438.443	435.154	488.016	565.495	539.378
2610021A01Rik	159.341	143.205	130.546	142.712	151.811	184.417
2610024D14Rik	0	0	0	0	0	0
2610028H24Rik	3.85503	6.86599	3.03596	8.9819	2.84645	7.34402
2610042L04Rik	0	0	2.02397	0	0	0.816003
2610044O15Rik8	431.764	437.462	435.154	516.958	491.487	548.354
2610301B20Rik	128.501	120.645	118.402	151.694	148.964	146.064
2610318N02Rik	1.28501	0	0	0	0	0
2610507B11Rik	9601.6	8922.85	8688.91	8538.79	8391.34	8585.98
2610528A11Rik	3.85503	0	0	0	0	1.63201
2610528J11Rik	0	0	0	0	0	0
2700049A03Rik	113.081	78.4685	73.875	91.8149	90.1377	88.9443
2700054A10Rik	20.5602	19.6171	17.2038	23.9517	22.7716	22.8481
2700062C07Rik	64.2506	69.6408	58.6952	64.8692	70.2125	70.1762
2700081O15Rik	390.643	509.064	420.986	450.093	555.058	502.658
2700097O09Rik	159.341	195.19	189.241	209.578	198.303	208.081
2700099C18Rik	2.57002	0	3.03596	0.997988	7.59054	4.08001
2810004N23Rik	1066.56	1117.2	1179.98	1169.64	1196.46	1259.09
2810006K23Rik	245.437	210.884	223.649	230.535	224.87	225.217
2810021J22Rik	26.9852	41.196	42.5034	40.9175	65.4684	75.8882
2810025M15Rik	191.467	191.267	216.565	185.626	222.972	222.769
2810039B14Rik	16.7051	21.5788	15.1798	17.9638	15.1811	22.0321
2810047C21Rik1	10.2801	2.94257	4.04794	6.98592	6.64172	0
2810408A11Rik	0	2.94257	7.0839	5.98793	1.89763	6.52802
2810459M11Rik	0	0.980856	0	0.997988	0.948817	1.63201
2900026A02Rik	962.473	884.732	1035.26	801.385	856.782	789.89
2900092C05Rik	0	0	0	0	0	0
3000002C10Rik	21.8452	19.6171	36.4315	33.9316	37.9527	33.4561
3110001I22Rik	16.7051	27.464	20.2397	29.9397	23.7204	19.5841
3110009E18Rik	6.42506	10.7894	6.07192	19.9598	12.3346	12.24
3110009M11Rik	0	0	0	0	0	0.816003
3110018I06Rik	0	0	0	0	0	0
3110021N24Rik	1.28501	4.90428	2.02397	0	2.84645	2.44801
3110040M04Rik	0	0	1.01199	0	0	0
3110040N11Rik	111.796	119.664	128.522	118.761	130.937	119.952
3110053B16Rik	14.1351	13.732	14.1678	20.9578	20.874	35.9041
3110067C02Rik	3.85503	3.92342	4.04794	6.98592	4.74409	3.26401
3110070M22Rik	3.85503	4.90428	10.1199	8.9819	0.948817	1.63201
3110082I17Rik	53.9705	53.9471	37.4435	46.9055	63.5708	66.9122
3110082J24Rik	0	0	0	0	0	0
3300002I08Rik	5.14005	4.90428	3.03596	3.99195	4.74409	7.34402
3425401B19Rik	4496.25	3829.26	3933.59	4118.7	4097.94	4214.65
3830403N18Rik	11.5651	33.3491	31.3716	20.9578	26.5669	27.7441
3830406C13Rik	274.992	305.046	316.752	327.34	348.216	292.945
4632433K11Rik	11.5651	4.90428	4.04794	0	0	1.63201
4833418N17Rik	0	0	0	0	0	0
4833420G17Rik	305.833	275.621	281.332	263.469	292.236	326.401
4833439L19Rik	2041.88	1955.83	1991.59	1826.32	1870.12	1971.46
4921504E06Rik	0	0	0	0	0	0
4921507P07Rik	7.71007	4.90428	9.10788	7.98391	5.6929	20.4001
4921509C19Rik	0	0	1.01199	0	0	0
4921511C20Rik	0	0	0	0	0	0
4921517D22Rik	0	0	0	0	0	0
4921524J17Rik	283.987	252.08	262.104	338.318	303.622	315.793
4921524L21Rik	0	0	0	0	1.89763	0
4921536K21Rik	15.4201	19.6171	15.1798	13.9718	5.6929	12.24
4921539E11Rik	0	0	0	0	0	0
4930402F06Rik	0	0	0	0	0	0
4930402H24Rik	1551.01	1566.43	1599.95	1621.73	1642.4	1590.39
4930402K13Rik	0	0	0	0	0	0
4930404H24Rik	0	0	0	0	0	0
4930404N11Rik	0	0	1.01199	0	0.948817	0.816003
4930407I10Rik	0	0	0	0	0	0
4930412O13Rik	0	0	0	0	0	0
4930415H17Rik	0	0	0	0	0	0
4930415L06Rik	0	0	0	0	0	0
4930421P07Rik	0	0	0	0	0	0
4930426L09Rik	5.14005	1.96171	2.02397	1.99598	2.84645	4.08001
4930430F08Rik	64.2506	97.1048	79.9469	86.825	82.5471	84.8643
4930431P19Rik	24.4152	13.732	15.1798	7.98391	28.4645	26.9281
4930432E11Rik	0	0	0	0.997988	0	0
4930432M17Rik	0	0	0	0	0	0
4930433I11Rik	0	0	0	0	0	0
4930438A08Rik	0	0	0	0	0	0
4930442H23Rik	0	0.980856	0	0	0	0
4930444G20Rik	0	0	0	0	0	0
4930444P10Rik	0	0.980856	1.01199	2.99397	4.74409	1.63201
4930447A16Rik	0	0	0	0	0	0
4930447C04Rik	3.85503	3.92342	1.01199	1.99598	1.89763	6.52802
4930447F04Rik	0	0	0	0	0	0
4930448K20Rik	0	0	0	0	0	0
4930449A18Rik	0	0	0	0	0	0
4930449I24Rik	0	0	0	0	0	0
4930451G09Rik	12.8501	23.5405	13.1558	20.9578	13.2834	16.3201
4930451I11Rik	0	0	0	0	0	0
4930453N24Rik	478.024	473.754	556.592	418.157	461.125	426.769
4930455H04Rik	2.57002	0	2.02397	1.99598	2.84645	0
4930465K10Rik	0	0	0	0	0	0
4930467E23Rik	0	0	0	0	0	0
4930469K13Rik	2.57002	1.96171	1.01199	0.997988	2.84645	4.08001
4930470P17Rik	0	0	0	0	0	0
4930471M09Rik	0	0	0	0	0	0
4930474N05Rik	3.85503	0	4.04794	1.99598	3.79527	0.816003
4930480E11Rik	0	0	0	0	0	0
4930486L24Rik	5.14005	0	0	0	7.59054	0
4930488N24Rik	0	0	0	0	0	0
4930503B20Rik	0	1.96171	0	4.98994	2.84645	2.44801
4930503E14Rik	0	0	0	0	0	0
4930503E24Rik	0	0	0	0	0	0
4930503H13Rik	0	0	0	0	0	0
4930503L19Rik	129.786	163.803	128.522	116.765	105.319	100.368
4930505A04Rik	0	0	1.01199	0.997988	1.89763	2.44801
4930507D05Rik	6.42506	1.96171	4.04794	3.99195	1.89763	0
4930512M02Rik	0	0	0	0	0	0
4930513O06Rik	0	0	0	0	0	0
4930515G13Rik	0	0	0	0	0	0
4930515G16Rik	0	0	0	0	0	0
4930516K23Rik	26.9852	38.2534	27.3236	22.9537	21.8228	28.5601
4930518I15Rik	14.1351	11.7703	13.1558	10.9779	19.9252	29.3761
4930519F09Rik	0	0	0	0	0	0
4930519F16Rik	0	0	0	0	0.948817	0
4930519G04Rik	2.57002	0	0	0.997988	1.89763	1.63201
4930519P11Rik	1.28501	2.94257	0	0	0	0.816003
4930522H14Rik	0	0	0	0	0	0
4930522L14Rik	14.1351	17.6554	14.1678	19.9598	19.9252	28.5601
4930523C07Rik	463.889	482.581	490.813	496.998	489.59	443.089
4930524B15Rik	0	0	0	0.997988	0	1.63201
4930526A20Rik	1.28501	0.980856	2.02397	0.997988	2.84645	1.63201
4930529C04Rik	0	0	0	0.997988	0	0
4930544D05Rik	0	0	0	0	0	0
4930544G11Rik	0	0	0	0	0	0
4930546C10Rik	0	0	0	0	0	0
4930548H24Rik	2.57002	2.94257	0	0	0	0.816003
4930550C14Rik	1.28501	1.96171	1.01199	1.99598	3.79527	1.63201
4930553M12Rik	0	0	0	0	0	0
4930555G01Rik	0	0.980856	0	0	0	0
4930555K19Rik	0	0	0	0	0	0
4930556J24Rik	0	0	1.01199	0	0	0
4930558C23Rik	0	0	0	0	0	0
4930558K02Rik	0	0	0	0	0	0
4930562C15Rik	6.42506	6.86599	5.05993	4.98994	2.84645	7.34402
4930563M21Rik	0	0	0	0	0	0
4930564D02Rik	0	0	0	0	0	0
4930567H17Rik	0	0	0	0	0	0
4930568D16Rik	0	0	0	0	0	0
4930572O03Rik	0	0	1.01199	0	0	0
4930578G10Rik	3.85503	0.980856	0	0	0	1.63201
4930578I06Rik	0	0	0	0	0	0
4930579F01Rik	0	0	1.01199	0.997988	0	0.816003
4930579G24Rik	19.2752	19.6171	14.1678	25.9477	20.874	17.1361
4930583I09Rik	0	0	0	0	0	0
4930590J08Rik	12.8501	14.7128	12.1438	8.9819	9.48817	15.504
4930595D18Rik	0	0	0	0	0	0
4930595M18Rik	0	0	0	0	0	0
4930596D02Rik	0	0	0	0	0	0
4931400O07Rik	0	0	0	0	0	0
4931406B18Rik	2.57002	0	9.10788	7.98391	12.3346	3.26401
4931406C07Rik	195.322	155.956	170.014	202.592	218.228	221.953
4931408C20Rik	0	0	0	0	0	0
4931414P19Rik	61.6805	62.7748	58.6952	47.9034	74.9566	80.7842
4931417E11Rik	0	0	0	0	0	0
4931422A03Rik	0	0	0	0.997988	0	0
4931428F04Rik	52.6855	54.9279	36.4315	50.8974	76.8542	53.8562
4931428L18Rik	2.57002	2.94257	9.10788	4.98994	3.79527	5.71202
4931429L15Rik	0	0	0	0	0	0.816003
4931440P22Rik	16.7051	18.6363	11.1318	17.9638	14.2323	8.16003
4932411N23Rik	5.14005	5.88514	6.07192	2.99397	1.89763	4.08001
4932414N04Rik	10.2801	0	3.03596	1.99598	2.84645	1.63201
4932415D10Rik	0	0	0	0	0	0
4932415M13Rik	0	0	0	0	0	0
4932429P05Rik	0	0	0	0	0	0
4932431P20Rik	0	0	0	0	0	0
4932438A13Rik	1134.66	1031.86	1101.04	1139.7	1074.06	1171.78
4932438H23Rik	0	0	4.04794	0	0	0.816003
4933400A11Rik	0	0	0	0	0	0
4933401B06Rik	0	0	0	0	0	0
4933402D24Rik	0	0	0	0	0	0
4933402J07Rik	0	0	0	0	0	0
4933402N03Rik	0	0	0	0	0	0
4933402N22Rik	0	0	0	0	0	0
4933403O08Rik	0	0	0	0	0	0
4933405L10Rik	0	0	0	0	0	0
4933405O20Rik	0	0	0	0	0	0
4933407L21Rik	0	1.96171	0	0.997988	0	0
4933409G03Rik	0	0	0	0	0	0
4933409K07Rik	0	0.980856	1.01199	0	0	0
4933411K16Rik	0	2.94257	0	1.99598	2.84645	4.89602
4933412A08Rik	1.28501	0	1.01199	0	0.948817	0
4933412E24Rik	0	0	0	0	0	0
4933414I15Rik	0	0	0	0	0	0
4933415A04Rik	1.28501	0	0	0.997988	2.84645	5.71202
4933416E14Rik	0	0	0	0	0	0
4933416I08Rik	0	0	0	0	0	0
4933417A18Rik	1.28501	0	0	0	0	0
4933417G07Rik	0	0	0	0	0	0
4933421I07Rik	0	0	2.02397	0	0	0
4933424G06Rik	0	0	1.01199	0.997988	3.79527	0
4933427D14Rik	70.6756	84.3536	57.6832	88.821	73.0589	68.5442
4933427G23Rik	0	0	0	0	0	0
4933427I04Rik	0	0	5.05993	0	0	0.816003
4933428G20Rik	0	0	1.01199	0.997988	0.948817	0
4933428M09Rik	0	0	0	0	0	0
4933430I17Rik	0	1.96171	4.04794	1.99598	1.89763	0.816003
4933434E20Rik	753.017	736.623	769.109	752.483	715.408	630.77
4933436I01Rik	0	0	0	0	0	0
5031410I06Rik	0	1.96171	3.03596	0	0	0
5031439G07Rik	1062.7	1077.96	988.71	997.988	1020.93	926.163
5033404E19Rik	0	0	0	0	0	0
5033423K11Rik	0	0	0	0	0	0
5330417H12Rik	0	0	0	0	0	0
5430401F13Rik	0	0	0	0	0	0
5430402E10Rik	0	0	0	0	0	0
5430403G16Rik	11.5651	12.7511	12.1438	11.9759	18.9763	15.504
5430437J10Rik	0	0.980856	0	0	0	0
5530400C23Rik	0	0	0	0	0	0
5530401A14Rik	0	0	0	0	0	1.63201
5730409E04Rik	260.857	263.85	298.536	297.401	336.83	290.497
5730416F02Rik	0	0	0	0	0	0
5730455P16Rik	774.862	760.164	769.109	845.296	790.365	804.578
5730480H06Rik	53.9705	55.9088	53.6353	68.8612	85.3936	57.1202
5730507C01Rik	8.99508	5.88514	11.1318	8.9819	2.84645	11.424
5730522E02Rik	0	0	2.02397	0	0.948817	0
5730596B20Rik	2.57002	1.96171	0	0.997988	1.89763	0
5830417I10Rik	920.068	1050.5	960.375	1009.96	1236.31	1040.4
6030445D17Rik	3.85503	3.92342	3.03596	2.99397	5.6929	4.08001
6030452D12Rik	0	0	0	0	0	0
6030458C11Rik	411.204	413.921	359.255	453.087	406.094	374.545
6030468B19Rik	0	0	2.02397	0	1.89763	0.816003
6030469F06Rik	0	0	0	0	0	0
6030498E09Rik	0	0	0	0	0	0
6330409D20Rik	0	0	0	0	0	0
6330549D23Rik	2.57002	1.96171	4.04794	9.97988	1.89763	2.44801
6430548M08Rik	318.683	366.84	286.392	268.459	300.775	301.921
6430550D23Rik	5.14005	5.88514	12.1438	13.9718	10.437	11.424
6430571L13Rik	73.2456	70.6216	81.9709	90.8169	82.5471	95.4723
6430628N08Rik	0	0	0	0	0	0
6720489N17Rik	33.4103	17.6554	20.2397	22.9537	27.5157	30.1921
6820408C15Rik	28.2702	50.0237	38.4555	37.9236	61.6731	44.8801
6820431F20Rik	1630.68	1845.97	1897.47	1880.21	2089.3	2031.03
7420426K07Rik	0	0	0	0	0	0
7530416G11Rik	0	0.980856	1.01199	0	1.89763	0
7530428D23Rik	3.85503	0.980856	3.03596	0.997988	5.6929	4.89602
8030423J24Rik	0	0	0	0	0.948817	0
8030462N17Rik	210.742	225.597	210.493	245.505	210.637	212.161
8030474K03Rik	1.28501	1.96171	0	0	0	1.63201
9030025P20Rik	29.5553	31.3874	64.7671	38.9215	56.929	57.9362
9030612E09Rik	41.1204	38.2534	46.5514	45.9075	63.5708	55.4882
9030619P08Rik	2.57002	0.980856	1.01199	1.99598	0	0
9030624G23Rik	14.1351	21.5788	17.2038	16.9658	21.8228	17.1361
9130008F23Rik	7.71007	12.7511	8.09589	26.9457	10.437	12.24
9130019O22Rik	38.5503	43.1577	38.4555	42.9135	44.5944	54.6722
9130023H24Rik	35.9803	40.2151	38.4555	47.9034	65.4684	74.2562
9130213A22Rik	1.28501	1.96171	5.05993	2.99397	2.84645	2.44801
9130230L23Rik	3.85503	1.96171	1.01199	0	1.89763	4.08001
9130401M01Rik	87.3808	71.6025	80.9589	52.8934	77.803	66.0962
9130409I23Rik	0	0	0	0	0	0.816003
9230102O04Rik	0	0	0	0	0	0
9230112D13Rik	0	0	0	0	0	0
9330159F19Rik	23.1302	33.3491	29.3476	44.9095	18.9763	23.6641
9330161L09Rik	0	9.80856	7.0839	3.99195	4.74409	6.52802
9330182O14Rik	1.28501	1.96171	0	1.99598	3.79527	0
9430015G10Rik	57.8255	64.7365	54.6473	42.9135	54.0826	67.7282
9430025C20Rik	1.28501	0.980856	1.01199	0.997988	2.84645	3.26401
9430038I01Rik	70.6756	51.0045	40.4794	46.9055	55.9802	64.4642
9430069I07Rik	0	0	0	0	0	0
9430097D07Rik	0	0	0	0	0	0
9530002B09Rik	0	0	0	0	0	0
9530003J23Rik	0	0	0	0	0	0
9530050K03Rik	7.71007	10.7894	24.2877	25.9477	17.0787	17.9521
9530053A07Rik	6.42506	2.94257	2.02397	0.997988	1.89763	8.97603
9530068E07Rik	1657.66	1645.88	1656.62	1648.68	1648.1	1722.58
9530077C05Rik	3.85503	7.84685	9.10788	6.98592	10.437	5.71202
9630014M24Rik	1.28501	5.88514	2.02397	5.98793	5.6929	1.63201
9630041A04Rik	0	0	0	0	0	0
9830107B12Rik	0	0	1.01199	0	0	0
9930012K11Rik	1.28501	3.92342	4.04794	1.99598	10.437	4.08001
9930021J03Rik	564.12	634.614	618.324	597.795	504.771	582.626
9930022D16Rik	1.28501	0.980856	0	0	0	0
9930104L06Rik	87.3808	92.2005	100.187	102.793	138.527	131.376
9930111J21Rik1	50.1154	33.3491	52.6233	34.9296	41.748	46.5121
9930111J21Rik2	421.484	433.538	547.485	491.01	481.999	533.666
a	0	0	0	0	0	0
A030003K21Rik	0	0	0	0	0	0
A030005K14Rik	0	0	0	0	0	0
A030005L19Rik	1.28501	0	2.02397	1.99598	1.89763	1.63201
A030014E15Rik	0	0	0	0	0	0
A130006I12Rik	1.28501	3.92342	1.01199	0	0.948817	1.63201
A130010J15Rik	96.3758	87.2962	95.1267	98.8008	135.681	119.952
A1bg	0	0	0	0	0	0
A1cf	0	0	0	0.997988	0	0
A230072I06Rik	0	0	0	0	0	0
A26c2	0	0	0	0	0	0
A26c3	0	1.96171	0	2.99397	0.948817	0.816003
A2m	1.28501	15.6937	8.09589	5.98793	7.59054	5.71202
A2ml1	0	0	0	0.997988	0	0
A330044P14Rik	2.57002	15.6937	11.1318	1.99598	5.6929	4.08001
A330070K13Rik	0	0	0	0	0	0
A3galt2	1.28501	4.90428	6.07192	0	2.84645	4.89602
A430005L14Rik	145.206	140.262	159.894	135.726	134.732	119.952
A430033K04Rik	78.3857	79.4493	62.7431	98.8008	132.834	130.56
A430060F13Rik	0	0	0	0	0	0
A4galt	61.6805	70.6216	63.7551	46.9055	53.1338	44.0641
A4gnt	0	0	0	0	0	0
A530016L24Rik	650.216	588.514	585.94	648.692	554.109	600.578
A530032D15Rik	0	0	0	0	1.89763	0
A530064D06Rik	5.14005	1.96171	3.03596	3.99195	6.64172	4.89602
A530084C06Rik	0	0	0	0	0	0
A630001G21Rik	38.5503	29.4257	33.3955	29.9397	35.1062	33.4561
A630010A05Rik	19.2752	23.5405	9.10788	11.9759	14.2323	11.424
A630023A22Rik	0	0	0	0	0	0
A630073D07Rik	0	0.980856	1.01199	0	2.84645	5.71202
A630076J17Rik	0	0.980856	2.02397	2.99397	0.948817	3.26401
A630095N17Rik	0	0	1.01199	0.997988	0.948817	0
A730009L09Rik	0	0	0	0	0	0
A730046J19Rik	3.85503	9.80856	18.2158	0	3.79527	1.63201
A730049H05Rik	1.28501	3.92342	2.02397	3.99195	2.84645	0
A730061H03Rik	0	0.980856	4.04794	0	0	0
A730071L15Rik	3.85503	0	1.01199	0	0.948817	0
A830005F24Rik	0	1.96171	2.02397	1.99598	0	0
A830018L16Rik	0	2.94257	5.05993	1.99598	4.74409	7.34402
A830031A19Rik	0	0	0	0	0	0
A930002H24Rik	2.57002	0	0	0.997988	1.89763	0.816003
A930003A15Rik	0	0	0	0.997988	0.948817	0
A930004D18Rik	80.9557	77.4876	79.9469	104.789	123.346	102.816
A930009A15Rik	0	0	0	0	0	0
A930017K11Rik	12.8501	3.92342	5.05993	4.98994	5.6929	8.97603
A930017M01Rik	35.9803	33.3491	38.4555	31.9356	16.1299	26.1121
A930018P22Rik	0	2.94257	1.01199	2.99397	1.89763	0.816003
A930033H14Rik	38.5503	43.1577	32.3836	51.8954	43.6456	52.2242
A930035D04Rik	5.14005	2.94257	0	2.99397	4.74409	1.63201
AA413626	1.28501	0.980856	1.01199	0	0.948817	1.63201
AA414768	1.28501	4.90428	6.07192	4.98994	7.59054	6.52802
AA467197	0	0	0	0.997988	0	1.63201
AA543401	0	0	0	0	0	0
AA619741	0	0	0	0	0	0
AA623943	0	0	0	0	0	0
AA792892	0	0.980856	0	0	1.89763	0.816003
AA986860	20.5602	10.7894	28.3356	9.97988	18.0275	32.6401
Aaas	192.752	161.841	165.966	145.706	150.862	171.361
Aacs	47.5454	95.143	67.8031	59.8793	46.4921	54.6722
Aadac	0	0	0	0	0	0
Aadacl2	0	0	0	0	0	0
Aadacl2fm1	0	0	0	0	0	0
Aadacl2fm2	0	0	0	0	0	0
Aadacl2fm3	0	0	0	0	0	0
Aadacl3	0	0	0	0	0	0
Aadacl4	0	0	0	0	0	0
Aadacl4fm1	0	0	0	0	0	0
Aadacl4fm2	0	0	0	0	0	0
AAdacl4fm3	0	0	0	0	0	0
Aadacl4fm4	0	0	0	0	0	0
Aadacl4fm5	0	0	0	0	0	0
Aadat	0	0.980856	0	0	0	0
Aagab	344.383	312.893	382.531	366.262	380.476	390.865
Aak1	1629.39	1732.19	1797.29	1857.26	1692.69	1815.61
Aamdc	505.009	497.294	470.574	441.111	429.814	421.057
Aamp	1273.45	1221.17	1258.91	1195.59	1292.29	1270.52
Aanat	0	0.980856	0	0	0	0
Aar2	274.992	262.869	239.841	260.475	267.567	262.753
Aard	0	0	0	1.99598	0.948817	1.63201
Aars	1205.34	1170.16	1237.66	1082.82	1126.25	1113.03
Aars2	517.86	502.198	458.43	416.161	411.787	458.593
Aarsd1	389.358	358.993	327.884	379.236	340.625	345.985
Aasdh	341.813	291.314	330.919	330.334	342.523	332.929
Aasdhppt	456.179	424.711	435.154	461.071	467.767	423.505
Aass	3.85503	16.6746	9.10788	14.9698	13.2834	15.504
Aatf	150.346	193.229	195.313	159.678	198.303	169.729
Aatk	101.516	101.028	83.9949	97.8029	93.9329	107.712
AB124611	5.14005	11.7703	18.2158	11.9759	11.3858	12.24
Abat	692.621	621.863	700.294	896.194	547.468	648.722
Abca1	769.722	603.227	763.038	670.648	534.184	603.026
Abca12	194.037	242.271	176.086	150.696	230.563	221.137
Abca13	1.28501	0	0	0	0	0
Abca14	0	0	0	0	0	0
Abca15	0	0	0	0	0	0
Abca16	2.57002	0	1.01199	0.997988	0.948817	0
Abca17	0	0	0	0.997988	0	0
Abca2	1662.8	1480.11	1550.36	1174.63	1273.31	1314.58
Abca3	330.248	364.878	323.836	375.244	441.2	409.633
Abca4	86.0958	116.722	109.295	221.553	220.126	329.665
Abca5	191.467	165.765	197.337	230.535	219.177	204.001
Abca6	276.277	275.621	241.865	290.415	257.13	302.737
Abca7	395.783	343.3	341.039	309.376	328.291	416.161
Abca8a	1720.63	1960.73	1682.93	2152.66	1976.39	2184.44
Abca8b	556.41	528.681	503.969	673.642	553.161	572.834
Abca9	557.695	539.471	449.322	442.109	354.858	443.905
Abcb10	851.962	843.536	806.553	710.568	795.109	780.098
Abcb11	0	1.96171	0	0	0.948817	0.816003
Abcb1a	584.68	583.609	553.556	561.867	534.184	560.594
Abcb1b	154.201	163.803	228.709	165.666	176.48	189.313
Abcb4	768.437	677.772	714.462	631.727	639.503	549.986
Abcb5	0	0	0	0	0	0
Abcb6	415.059	415.883	384.555	324.346	341.574	305.185
Abcb7	967.614	944.564	966.447	985.015	962.101	941.667
Abcb8	1215.62	1202.53	1083.84	1146.69	1141.43	1175.86
Abcb9	249.292	176.554	181.146	201.594	181.224	199.105
Abcc1	872.523	783.704	784.289	776.435	868.168	867.411
Abcc10	113.081	105.932	68.8151	124.749	133.783	120.768
Abcc12	0	0.980856	0	0	1.89763	0.816003
Abcc2	1.28501	0.980856	1.01199	0.997988	0.948817	0.816003
Abcc3	30.8403	22.5597	23.2757	19.9598	18.9763	22.0321
Abcc4	363.658	358.012	355.207	316.362	274.208	288.049
Abcc5	966.329	1062.27	1124.32	1133.71	1130.99	1170.96
Abcc6	1.28501	0	0	0	0	0
Abcc8	719.606	772.915	667.911	683.622	730.589	735.218
Abcc9	10624.5	10130.3	10936.5	11859.1	11746.4	12584.4
Abcd1	769.722	696.408	628.443	684.62	728.692	629.954
Abcd2	123.361	137.32	104.235	154.688	123.346	135.456
Abcd3	2519.91	2640.46	2481.39	3008.93	2682.31	2636.5
Abcd4	167.051	118.684	105.247	121.755	119.551	160.752
Abce1	1412.23	1425.18	1348.98	1524.93	1335.93	1323.56
Abcf1	1679.51	1788.1	1802.35	1776.42	1871.07	1702.18
Abcf2	1161.65	1106.41	1035.26	1046.89	962.101	1031.43
Abcf3	902.078	826.862	786.313	812.363	823.573	809.474
Abcg1	87.3808	79.4493	85.0068	54.8894	58.8267	54.6722
Abcg2	498.584	475.715	470.574	420.153	447.842	487.97
Abcg3	7.71007	5.88514	9.10788	8.9819	14.2323	13.056
Abcg4	6.42506	5.88514	8.09589	8.9819	1.89763	4.89602
Abcg5	0	0	0	0	0	0
Abcg8	1.28501	0	0	0.997988	0.948817	0
Abhd10	155.486	230.501	200.373	227.541	223.921	231.745
Abhd11	534.565	526.72	471.586	407.179	448.791	457.777
Abhd11os	2.57002	0.980856	0	0.997988	0.948817	0.816003
Abhd12	686.196	642.461	683.091	588.813	601.55	594.866
Abhd12b	0	0.980856	0	0	0.948817	0
Abhd13	285.273	307.008	285.38	355.284	322.598	323.953
Abhd14a	177.332	147.128	163.942	171.654	130.937	172.993
Abhd14b	244.152	237.367	234.781	231.533	272.311	288.049
Abhd15	17.9902	16.6746	23.2757	13.9718	18.0275	7.34402
Abhd16a	773.577	677.772	695.234	667.654	642.349	691.154
Abhd16b	0	0	0	0	0	0
Abhd17a	343.098	325.644	250.973	291.413	318.803	372.097
Abhd17b	109.226	138.301	102.211	153.69	136.63	140.352
Abhd17c	349.523	350.166	311.692	345.304	317.854	278.257
Abhd18	738.882	686.599	736.726	624.741	708.767	687.074
Abhd2	526.855	529.662	551.532	435.123	546.519	479.809
Abhd3	62.9656	79.4493	91.0788	71.8552	58.8267	65.2802
Abhd4	831.402	670.906	740.774	682.624	787.518	763.778
Abhd5	939.343	879.828	913.824	823.34	780.877	825.795
Abhd6	106.656	129.473	71.851	100.797	111.012	137.088
Abhd8	208.172	240.31	210.493	215.565	223.921	236.641
Abi1	443.329	513.969	534.329	403.187	414.633	420.241
Abi2	260.857	293.276	275.26	242.511	254.283	247.249
Abi3	132.356	125.55	132.57	100.797	93.9329	75.0722
Abi3bp	176.047	335.453	235.793	374.246	222.023	313.345
Abitram	86.0958	93.1813	90.0668	116.765	91.0865	75.0722
Abl1	1075.55	1177.03	1007.94	1166.65	1109.17	1251.75
Abl2	544.845	545.356	593.024	578.833	498.129	580.994
Ablim1	10440.7	9981.19	10865.7	10368.1	10612.5	10378.7
Ablim2	493.444	471.792	448.31	457.079	495.283	479.809
Ablim3	1376.25	1285.9	1445.12	1101.78	1285.65	1197.08
Abo	0	0.980856	0	0	0	0
Abr	576.97	596.361	628.443	692.604	657.53	739.298
Abra	871.238	896.503	997.818	558.873	420.326	429.217
Abracl	219.737	230.501	212.517	265.465	252.385	248.881
Abraxas1	218.452	184.401	205.433	263.469	251.437	242.353
Abraxas2	399.639	382.534	393.663	455.083	391.862	398.209
Abt1	110.511	153.994	132.57	112.773	132.834	124.848
Abtb1	291.698	262.869	285.38	285.425	310.263	295.393
Abtb2	490.874	446.29	483.729	466.061	436.456	477.361
Acaa1a	854.533	745.451	746.846	752.483	795.109	768.674
Acaa1b	0	0.980856	0	0.997988	1.89763	0
Acaa2	12401.6	12559.9	11228	13398	13971.3	13118.1
Acaca	269.852	300.142	347.111	309.376	270.413	286.417
Acacb	7374.68	7005.27	6403.85	6865.16	6465.24	6262
Acad10	125.931	111.818	74.887	110.777	107.216	112.608
Acad11	4122.32	3535.99	3643.15	3608.73	3216.49	3108.97
Acad12	1653.81	1557.6	1471.43	1535.9	1517.16	1532.45
Acad8	678.486	636.576	649.695	553.884	628.117	660.146
Acad9	777.432	756.24	770.121	798.391	838.755	786.626
Acadl	19800.7	20401.8	19777.2	22297.1	23314.3	21637.9
Acadm	22654.7	22570.5	22156.4	25069.5	26056.4	24629.4
Acads	3069.89	2849.39	2803.2	2922.11	2969.8	2829.08
Acadsb	3072.46	3178.95	3206.98	3412.12	3362.61	3361.11
Acadvl	14623.4	14919.8	14075.7	15598.6	16228.6	15815.8
Acan	0	3.92342	1.01199	3.99195	0.948817	1.63201
Acap1	6.42506	5.88514	11.1318	16.9658	19.9252	16.3201
Acap2	520.43	585.571	632.491	587.815	533.235	528.77
Acap3	237.727	236.386	291.452	234.527	263.771	254.593
Acat1	10255.7	10439.3	10232.2	11800.2	11833.7	11284.5
Acat2	56.5405	59.8322	55.6592	62.8733	81.5983	79.9682
Acat3	0	0	0	2.99397	0	0
Acbd3	448.469	454.136	498.909	506.978	499.078	492.866
Acbd4	159.341	201.076	162.93	188.62	227.716	214.609
Acbd5	571.83	614.016	536.353	527.936	509.515	551.618
Acbd6	363.658	318.778	328.896	289.417	326.393	311.713
Acbd7	6.42506	11.7703	6.07192	13.9718	6.64172	10.608
Accs	128.501	90.2388	104.235	131.734	129.988	123.216
Accsl	0	0	0	0	2.84645	0
Acd	127.216	126.53	124.474	116.765	118.602	115.056
Ace	1750.19	1585.06	1760.86	1294.39	1043.7	1135.88
Ace2	55.2555	46.1002	39.4675	42.9135	50.2873	34.2721
Ace3	0	0	0	0	0	0
Acer1	6.42506	6.86599	6.07192	10.9779	8.53936	8.16003
Acer2	632.226	713.082	788.337	459.075	364.346	322.321
Acer3	204.317	234.425	218.589	209.578	215.382	227.665
Ache	64.2506	53.9471	48.5753	94.8089	63.5708	78.3362
Acin1	1583.13	1735.13	1666.74	1721.53	1617.73	1713.61
Ackr1	5.14005	0.980856	3.03596	0	2.84645	0
Ackr2	20.5602	20.598	27.3236	22.9537	14.2323	16.3201
Ackr3	1452.06	1290.81	1262.96	1160.66	1314.11	1188.1
Ackr4	89.9508	68.6599	69.827	73.8511	82.5471	79.1522
Acly	639.936	621.863	648.683	535.92	638.554	650.354
Acmsd	1.28501	0	1.01199	3.99195	0	1.63201
Acnat1	0	0	2.02397	0	1.89763	0
Acnat2	0	0	0	0	0	0
Aco1	718.321	708.178	646.659	683.622	747.668	705.026
Aco2	50891.6	50932.9	48538.9	48302.6	51481.9	49174.8
Acod1	0	0.980856	4.04794	0.997988	0	0.816003
Acot1	140.066	194.21	126.498	226.543	231.511	195.025
Acot10	0	0	0	0	0	0
Acot11	620.66	550.26	500.933	571.847	515.208	566.306
Acot12	1.28501	0.980856	0	0	0	0
Acot13	3788.21	3597.78	3695.77	3246.46	3308.53	3213.42
Acot2	1089.69	1006.36	953.291	1195.59	1393.81	1020.82
Acot3	8.99508	16.6746	12.1438	10.9779	24.6693	10.608
Acot4	101.516	122.607	104.235	106.785	144.22	147.696
Acot5	0	0	0	0	0	0
Acot6	84.8107	67.6791	96.1387	74.8491	98.677	93.0243
Acot7	974.039	948.488	839.949	821.344	857.731	869.043
Acot8	62.9656	79.4493	76.9109	72.8531	78.7518	86.4963
Acot9	340.528	311.912	351.159	341.312	336.83	344.353
Acox1	7305.29	6794.39	6787.39	7721.44	7582.95	7257.53
Acox2	12.8501	8.82771	14.1678	3.99195	6.64172	7.34402
Acox3	700.331	622.844	587.964	585.819	649.94	625.874
Acoxl	0	0	0	0	0	0.816003
Acp1	417.629	477.677	444.262	471.051	517.105	478.993
Acp2	589.82	555.165	563.676	551.888	596.806	632.402
Acp4	0	0	0	0	0	0
Acp5	3.85503	12.7511	2.02397	8.9819	6.64172	8.16003
Acp6	499.869	395.285	433.13	495.002	458.279	469.201
Acp7	0	0	0	0	0	0
Acpp	2.57002	1.96171	3.03596	9.97988	1.89763	2.44801
Acr	3.85503	7.84685	10.1199	8.9819	20.874	13.056
Acrbp	39.8354	70.6216	80.9589	58.8813	61.6731	52.2242
Acrv1	0	0	0	0.997988	0	0
Acsbg1	2.57002	6.86599	2.02397	3.99195	5.6929	5.71202
Acsbg2	0	0.980856	0	2.99397	0	1.63201
Acsbg3	0	0	0	0	1.89763	0.816003
Acsf2	882.803	987.722	854.116	829.328	934.585	769.49
Acsf3	403.494	398.228	398.723	356.282	354.858	412.897
Acsl1	21088.3	19775	18975.8	21863.9	21383.5	20731.4
Acsl3	134.926	115.741	110.306	133.73	123.346	140.352
Acsl4	305.833	294.257	320.8	264.467	286.543	281.521
Acsl5	277.562	271.697	288.416	288.419	259.976	267.649
Acsl6	443.329	450.213	404.794	598.793	474.409	453.697
Acsm1	0	0	0	0	0	0
Acsm2	7.71007	10.7894	12.1438	1.99598	3.79527	4.89602
Acsm3	0	0.980856	0	0.997988	0	0
Acsm4	0	0	0	0	0	0
Acsm5	168.336	211.865	151.798	258.479	154.657	213.793
Acss1	7480.05	7514.34	7537.27	6890.11	7455.81	7233.86
Acss2	688.766	605.188	646.659	708.572	693.586	693.602
Acss3	16.7051	43.1577	27.3236	46.9055	52.185	62.0162
Acta1	5075.79	3760.6	3739.29	2665.63	1149.02	2075.09
Acta2	1012.59	1138.77	945.195	1408.16	762.849	1066.52
Actb	4656.88	5308.39	4757.35	4372.19	4600.82	4180.38
Actb-ps1	0	0	0	0	0	0
Actbl2	0	0	0	0.997988	0	0
Actc1	171271	152803	146509	137557	133237	141961
Acte1	0	0	0	0	0	0
Actg-ps1	0	0	1.01199	0	0	0.816003
Actg1	4548.94	5100.45	3868.82	4193.55	4210.85	4343.58
Actg2	3.85503	13.732	10.1199	2.99397	4.74409	8.16003
Actl10	0	0	0	0	0	0
Actl11	0	0	0	0	0	0.816003
Actl6a	290.413	291.314	263.116	285.425	289.389	277.441
Actl6b	1.28501	0	2.02397	0	0	0
Actl7a	0	0	0	0	0	0
Actl7b	1.28501	0	0	0.997988	1.89763	0
Actl9	0	0	0	0.997988	0	0.816003
Actn1	442.044	488.466	420.986	407.179	434.558	451.249
Actn2	36101.1	33222.6	34024	29621.3	31406.8	30359.4
Actn3	2.57002	3.92342	3.03596	1.99598	0.948817	4.08001
Actn4	1846.56	2004.87	2045.22	1894.18	1730.64	1849.88
Actr10	630.941	657.174	600.108	615.759	671.763	662.594
Actr1a	1615.26	1473.25	1560.48	1498.98	1493.44	1528.37
Actr1b	1613.97	1512.48	1429.94	1430.12	1466.87	1427.19
Actr2	1259.31	1228.03	1261.95	1130.72	1313.16	1148.93
Actr3	1558.72	1587.03	1596.91	1789.39	1839.76	1800.92
Actr3-ps	1.28501	0.980856	0	0	0	0.816003
Actr3b	866.098	817.053	702.318	830.326	853.936	903.315
Actr5	69.3906	58.8514	73.875	58.8813	74.9566	76.7042
Actr6	152.916	151.052	143.702	136.724	116.705	130.56
Actr8	584.68	531.624	579.868	537.916	603.448	567.122
Actrt1	0	0	0	0	0	0
Actrt2	0	0	0	0	0	0
Actrt3	0	0	0	0.997988	0	0
Acvr1	260.857	307.989	299.548	296.403	244.795	259.489
Acvr1b	388.073	385.476	396.699	425.143	395.657	482.257
Acvr1c	1.28501	0	4.04794	0.997988	2.84645	1.63201
Acvr2a	431.764	519.854	455.394	459.075	437.405	481.441
Acvr2b	56.5405	54.9279	63.7551	72.8531	76.8542	63.6482
Acvrl1	578.255	501.217	616.3	386.221	423.173	422.689
Acy1	165.766	147.128	143.702	121.755	166.043	168.913
Acy3	411.204	344.281	393.663	378.238	353.909	345.169
Acyp1	127.216	94.1622	126.498	104.789	110.063	88.1283
Acyp2	791.567	815.091	813.637	948.089	881.451	872.307
Ada	11.5651	10.7894	13.1558	6.98592	15.1811	8.16003
Adad1	0	0	0	0	0	0
Adad2	0	0	0	0	0	0
Adal	212.027	239.329	233.769	242.511	221.074	226.033
Adam10	902.078	950.45	973.531	982.021	1034.21	924.531
Adam11	337.958	277.582	251.985	370.254	381.425	361.489
Adam12	41.1204	35.3108	35.4195	32.9336	29.4133	27.7441
Adam15	997.169	932.794	965.435	761.465	685.995	691.97
Adam17	693.906	790.57	721.546	683.622	590.164	643.826
Adam18	0	0	0	0	0	0
Adam19	575.685	604.207	498.909	515.96	561.7	429.217
Adam1a	55.2555	52.9662	61.7312	81.835	56.929	75.0722
Adam1b	0	0	0	0	0	0.816003
Adam2	0	0	2.02397	0.997988	0.948817	0
Adam20	0	0	0	0	0	0
Adam21	2.57002	0	2.02397	0	1.89763	3.26401
Adam22	296.838	259.927	285.38	262.471	195.456	230.929
Adam23	57.8255	56.8897	43.5154	68.8612	88.24	92.2083
Adam24	0	0	0	0	0	0
Adam25	0	0	0	0	0	0
Adam26a	0	0	0	0	0	0
Adam26b	0	0	0	0	0	0
Adam28	3.85503	4.90428	10.1199	1.99598	12.3346	8.16003
Adam29	0	0	0	0	0	0
Adam3	0	0.980856	0	0	0	0
Adam30	0	0	3.03596	0.997988	0	0
Adam32	3.85503	2.94257	2.02397	2.99397	3.79527	1.63201
Adam33	16.7051	33.3491	17.2038	34.9296	40.7991	31.8241
Adam34	0	0	0	0	0	0
Adam34l	0	0	0	0	0	0
Adam39	0	0	0	0	0	0
Adam4	7.71007	3.92342	6.07192	4.98994	3.79527	6.52802
Adam5	1.28501	3.92342	4.04794	3.99195	0.948817	3.26401
Adam6a	0	0	0	0	0	0
Adam6b	0	0	0	0	0	0
Adam7	0	0	0	0	0	0
Adam8	11.5651	21.5788	39.4675	16.9658	10.437	17.1361
Adam9	1376.25	1320.23	1406.66	1307.36	1279.01	1321.11
Adamdec1	0	0	1.01199	0	0	0
Adamts1	1187.35	1313.37	1116.22	943.099	584.472	755.618
Adamts10	505.009	573.801	515.101	556.878	452.586	514.082
Adamts12	55.2555	33.3491	40.4794	34.9296	57.8779	42.4321
Adamts13	75.8157	66.6982	66.7911	67.8632	66.4172	57.1202
Adamts14	34.6953	29.4257	30.3596	37.9236	26.5669	23.6641
Adamts15	56.5405	69.6408	70.839	137.722	149.913	146.88
Adamts16	0	0	0	0	0	0.816003
Adamts17	6.42506	15.6937	8.09589	6.98592	10.437	6.52802
Adamts18	0	3.92342	4.04794	7.98391	0.948817	0
Adamts19	14.1351	12.7511	3.03596	14.9698	14.2323	11.424
Adamts2	343.098	351.146	341.039	298.399	279.901	274.177
Adamts20	5.14005	10.7894	18.2158	5.98793	2.84645	5.71202
Adamts3	78.3857	84.3536	95.1267	91.8149	87.2912	93.8403
Adamts4	12.8501	18.6363	6.07192	10.9779	14.2323	3.26401
Adamts5	523	345.261	341.039	467.059	474.409	505.106
Adamts6	56.5405	67.6791	79.9469	89.819	97.7282	90.5763
Adamts7	367.513	459.041	329.907	593.803	756.207	787.442
Adamts8	7.71007	11.7703	8.09589	7.98391	9.48817	8.97603
Adamts9	457.464	488.466	755.954	396.201	393.759	350.881
Adamtsl1	38.5503	44.1385	28.3356	50.8974	34.1574	41.6161
Adamtsl2	227.447	318.778	289.428	150.696	92.0353	97.1043
Adamtsl3	147.776	129.473	127.51	134.728	147.067	146.064
Adamtsl4	887.943	863.153	768.097	781.425	956.408	939.219
Adamtsl5	1622.97	1622.34	1501.79	1535.9	1561.75	1609.97
Adap1	55.2555	45.1194	41.4914	32.9336	31.311	31.8241
Adap2	190.182	210.884	192.277	181.634	179.326	174.625
Adar	390.643	362.917	347.111	394.205	409.889	423.505
Adarb1	551.27	520.835	563.676	431.131	432.661	418.609
Adarb2	0	4.90428	3.03596	3.99195	1.89763	0
Adat1	64.2506	62.7748	55.6592	79.8391	67.366	69.3602
Adat2	15.4201	32.3683	29.3476	31.9356	32.2598	27.7441
Adat3	5.14005	1.96171	0	0	5.6929	0.816003
Adck1	478.024	401.17	389.615	445.103	432.661	443.089
Adck2	159.341	119.664	147.75	131.734	152.76	129.744
Adck5	56.5405	40.2151	37.4435	40.9175	54.0826	53.8562
Adcy1	92.5208	53.9471	102.211	280.435	169.838	181.969
Adcy10	1.28501	5.88514	1.01199	2.99397	3.79527	4.89602
Adcy2	5.14005	7.84685	4.04794	3.99195	6.64172	2.44801
Adcy3	82.2407	66.6982	57.6832	75.8471	79.7007	73.4402
Adcy4	453.609	451.194	498.909	374.246	365.295	361.489
Adcy5	1303	1140.74	1200.22	1319.34	1265.72	1451.67
Adcy6	4432	4308.9	4487.15	4013.91	4246.91	4746.69
Adcy7	236.442	317.797	239.841	252.491	198.303	204.001
Adcy8	26.9852	27.464	25.2997	29.9397	34.1574	35.9041
Adcy9	474.169	489.447	444.262	533.924	510.464	510.002
Adcyap1	0	0	0	0	0	0
Adcyap1r1	116.936	136.339	123.462	147.702	165.094	177.889
Add1	2717.8	2665.97	2598.78	2897.16	2936.59	2868.25
Add2	2.57002	2.94257	0	1.99598	2.84645	0.816003
Add3	981.749	965.162	921.919	1127.73	1232.51	1222.37
Adgb	1.28501	2.94257	3.03596	3.99195	0.948817	3.26401
Adgra1	0	1.96171	0	6.98592	0.948817	2.44801
Adgra2	185.042	252.08	237.817	185.626	195.456	209.713
Adgra3	415.059	393.323	495.873	437.119	438.354	425.137
Adgrb1	3.85503	4.90428	1.01199	4.98994	5.6929	5.71202
Adgrb2	46.2604	33.3491	43.5154	63.8713	44.5944	51.4082
Adgrb3	0	0	1.01199	0	0	0
Adgrd1	181.187	158.899	147.75	132.732	101.523	94.6563
Adgrd2-ps	0	0	0	0	0	0
Adgre1	181.187	185.382	164.954	135.726	112.909	118.32
Adgre4	16.7051	3.92342	12.1438	15.9678	8.53936	13.056
Adgre5	1012.59	1126.02	1142.53	927.131	1022.83	1015.11
Adgrf1	2.57002	0.980856	0	2.99397	2.84645	0
Adgrf2	2.57002	2.94257	2.02397	6.98592	1.89763	6.52802
Adgrf3	1.28501	0	0	1.99598	0	1.63201
Adgrf4	6.42506	7.84685	8.09589	11.9759	15.1811	5.71202
Adgrf5	5740.15	5675.23	5760.23	5485.94	5439.57	5149.79
Adgrg1	1047.28	1015.19	1153.66	832.322	720.152	714.002
Adgrg2	20.5602	16.6746	34.4075	20.9578	18.9763	17.1361
Adgrg3	21.8452	30.4065	39.4675	36.9256	50.2873	35.0881
Adgrg4	1.28501	1.96171	0	0	0	0.816003
Adgrg5	3.85503	1.96171	3.03596	1.99598	1.89763	3.26401
Adgrg6	14.1351	37.2725	38.4555	36.9256	41.748	30.1921
Adgrg7	0	0	0	0	0	0
Adgrl1	585.965	631.671	543.437	680.628	673.66	722.162
Adgrl2	1529.16	1475.21	1497.74	1484.01	1738.23	1545.51
Adgrl3	34.6953	29.4257	36.4315	18.9618	43.6456	37.5361
Adgrl4	1264.45	1108.37	1281.17	1103.78	1187.92	988.179
Adgrv1	16.7051	7.84685	5.05993	8.9819	14.2323	9.79203
Adh1	143.921	174.592	177.098	176.644	143.271	190.945
Adh4	0	0	0	0	0	0
Adh5	1195.06	1029.9	1022.11	1023.94	1034.21	1075.49
Adh6-ps1	3.85503	0	0	0	0	0
Adh6a	0	0	0	0	0	0
Adh6b	1.28501	10.7894	4.04794	10.9779	0	8.16003
Adh7	0	0	1.01199	0	1.89763	0
Adhfe1	1602.41	1584.08	1452.2	1577.82	1636.71	1590.39
Adi1	679.771	681.695	672.971	661.666	688.841	678.098
Adig	15.4201	14.7128	20.2397	9.97988	6.64172	8.16003
Adipoq	2.57002	8.82771	1.01199	4.98994	2.84645	6.52802
Adipor1	3113.58	2866.06	2872.02	2678.6	2702.23	2707.5
Adipor2	2059.87	1810.66	1924.8	1900.17	1738.23	1637.72
Adk	2257.76	2260.87	2243.57	2251.46	2350.22	2299.5
Adm	115.651	116.722	101.199	118.761	134.732	102
Adm2	0	0	0	0	0	0
Adnp	192.752	84.3536	111.318	180.636	187.866	159.936
Adnp2	235.157	267.774	260.08	232.531	240.051	235.825
Ado	179.902	153.014	145.726	163.67	159.401	148.512
Adora1	277.562	243.252	266.152	248.499	213.484	275.809
Adora2a	147.776	104.952	128.522	92.8129	111.96	75.0722
Adora2b	10.2801	6.86599	12.1438	0	3.79527	5.71202
Adora3	1.28501	4.90428	5.05993	7.98391	10.437	13.872
Adpgk	177.332	163.803	146.738	150.696	164.145	195.841
Adprh	442.044	416.864	426.046	426.141	415.582	448.801
Adprhl1	8095.57	6970.94	7993.68	6371.16	6703.39	6576.98
Adprm	97.6609	88.2771	95.1267	93.8109	135.681	117.504
Adprs	122.076	130.454	121.438	120.757	130.937	110.16
Adra1a	526.855	542.413	576.832	669.65	645.196	687.89
Adra1b	465.174	478.658	412.89	597.795	664.172	657.698
Adra1d	28.2702	30.4065	22.2637	39.9195	37.0039	31.0081
Adra2a	0	0	0	0.997988	0.948817	0
Adra2b	17.9902	12.7511	21.2517	14.9698	11.3858	13.872
Adra2c	2.57002	1.96171	4.04794	1.99598	3.79527	0.816003
Adrb1	228.732	212.846	204.421	207.582	253.334	222.769
Adrb2	48.8304	50.0237	48.5753	39.9195	36.0551	28.5601
Adrb3	1.28501	1.96171	2.02397	1.99598	0.948817	0.816003
Adrm1	984.319	956.335	919.895	902.181	895.684	864.147
Adsl	1028.01	924.947	812.625	875.236	900.428	891.075
Adss	168.336	181.458	212.517	144.708	186.917	145.248
Adssl1	2153.68	1916.59	1768.95	1743.49	1677.51	1765.01
Adtrp	0	0	0	0	0	0
Aebp1	304.548	532.605	318.776	328.338	241.948	298.657
Aebp2	719.606	728.776	728.63	650.688	667.967	644.642
Aen	600.1	607.15	627.431	552.886	575.932	561.41
AF067061	0	0	0	0	0	0
AF067063	0	0	0	0	0	0
AF366264	0	0	0	0	0.948817	2.44801
Afap1	399.639	347.223	342.051	478.036	469.665	428.401
Afap1l1	1936.51	1804.78	1907.59	1698.58	1686.05	1718.5
Afap1l2	48.8304	56.8897	67.8031	69.8592	73.0589	52.2242
Afdn	1710.35	1450.69	1571.61	1805.36	2171.84	2012.26
Aff1	1558.72	1574.27	1589.83	1745.48	1550.37	1610.79
Aff2	32.1253	31.3874	48.5753	47.9034	43.6456	63.6482
Aff3	68.1056	60.8131	41.4914	88.821	56.929	74.2562
Aff4	1431.5	1435.97	1656.62	1358.26	1157.56	1418.21
Afg1l	833.972	792.532	790.361	805.377	805.546	813.555
Afg3l1	1063.99	1043.63	1019.07	950.085	942.176	923.715
Afg3l2	2796.18	2432.52	2602.83	2418.13	2431.82	2455.35
Afm	0	0	0	0	0	0
Afmid	115.651	131.435	114.354	141.714	158.453	199.105
Afp	0	0	0	0	0	0
Aftph	507.579	492.39	545.461	515.96	449.739	487.154
Aga	257.002	259.927	275.26	250.495	262.822	257.857
Agap1	623.23	685.618	656.779	680.628	663.223	668.306
Agap2	165.766	180.478	204.421	133.73	141.374	141.984
Agap3	867.383	905.33	843.996	724.54	747.668	799.682
Agbl1	5.14005	0	5.05993	4.98994	0	0.816003
Agbl2	47.5454	38.2534	32.3836	57.8833	73.0589	48.1441
Agbl3	43.6904	33.3491	39.4675	43.9115	46.4921	59.5682
Agbl4	0	5.88514	9.10788	3.99195	2.84645	4.08001
Agbl5	149.061	136.339	154.834	137.722	168.889	148.512
Ager	3.85503	0.980856	5.05993	3.99195	0.948817	4.08001
Agfg1	565.405	637.556	639.575	606.777	501.924	593.234
Agfg2	206.887	224.616	219.601	206.584	200.2	219.505
Aggf1	511.435	498.275	480.693	489.014	494.334	510.818
Agk	287.843	279.544	280.32	270.455	290.338	309.265
Agl	5352.07	5044.54	5359.48	5459	5325.71	5317.07
Agmat	3.85503	3.92342	3.03596	2.99397	5.6929	5.71202
Agmo	41.1204	64.7365	47.5633	62.8733	55.0314	57.9362
Ago1	448.469	475.715	442.238	496.998	522.798	546.722
Ago2	1567.71	1653.72	1698.11	1481.01	1398.56	1459.01
Ago3	344.383	389.4	424.022	391.211	330.188	342.721
Ago4	354.663	303.085	374.435	398.197	350.114	381.073
Agpat1	927.778	944.564	925.967	824.338	801.751	744.194
Agpat2	731.171	635.595	621.36	738.511	691.688	678.914
Agpat3	3122.58	3367.28	2892.26	3604.73	3669.08	3414.15
Agpat4	60.3955	36.2917	64.7671	43.9115	37.0039	46.5121
Agpat5	420.199	391.362	404.794	404.185	336.83	328.849
Agps	587.25	530.643	611.24	576.837	517.105	544.274
Agr2	0	0	0	0	0	0.816003
Agr3	0	0	0	0	0	0
Agrn	1444.35	1380.06	1290.28	1666.64	1662.33	1642.61
Agrp	0	0	1.01199	0	1.89763	0
Agt	51.4005	49.0428	53.6353	49.8994	44.5944	48.9602
Agtpbp1	2623.99	2664.01	2728.31	2656.64	2155.71	2390.07
Agtr1a	781.287	775.857	747.858	750.487	1049.39	993.075
Agtr1b	0	0	1.01199	0	1.89763	0
Agtr2	0	0	0	0	0	1.63201
Agtrap	850.677	805.283	862.212	766.455	800.802	798.866
Agxt	0	0	0	0	0	0
Agxt2	0	0	0	0	0	0.816003
Ahctf1	668.206	657.174	683.091	616.757	581.625	655.25
Ahcy	461.319	408.036	451.346	421.151	407.991	467.569
Ahcyl1	1822.15	1825.37	1826.64	1895.18	1880.56	1803.37
Ahcyl2	489.589	438.443	472.598	358.278	441.2	394.129
Ahdc1	606.525	572.82	508.017	546.898	580.676	615.266
Ahi1	48.8304	51.9854	44.5274	35.9276	59.7755	35.0881
Ahnak	10692.6	10569.7	10850.5	9020.82	9791.8	11224.1
Ahr	134.926	102.99	93.1027	111.775	172.685	188.497
Ahrr	143.921	111.818	123.462	66.8652	87.2912	120.768
Ahsa1	1710.35	1453.63	1633.35	1566.84	1272.36	1347.22
Ahsa2	822.407	830.785	800.481	783.421	492.436	521.426
Ahsg	30.8403	104.952	49.5873	34.9296	22.7716	39.1681
AI182371	5.14005	5.88514	5.05993	7.98391	9.48817	4.89602
AI413582	41.1204	36.2917	52.6233	35.9276	32.2598	37.5361
AI429214	8.99508	5.88514	15.1798	13.9718	18.9763	20.4001
AI467606	15.4201	31.3874	28.3356	19.9598	19.9252	24.4801
AI593442	28.2702	14.7128	26.3116	19.9598	18.0275	10.608
AI597479	584.68	509.064	510.041	547.896	508.566	540.194
AI661453	7.71007	15.6937	14.1678	10.9779	20.874	8.97603
AI837181	310.973	320.74	275.26	300.394	341.574	319.057
AI854703	15.4201	14.7128	20.2397	14.9698	11.3858	13.872
AI987944	209.457	209.903	209.481	213.57	235.307	232.561
Aicda	0	0.980856	0	0	0.948817	0.816003
Aida	576.97	679.733	727.618	593.803	644.247	609.554
Aif1	23.1302	36.2917	22.2637	34.9296	32.2598	22.0321
Aif1l	33.4103	41.196	25.2997	34.9296	35.1062	33.4561
Aifm1	1513.74	1538.96	1539.23	1511.95	1467.82	1534.9
Aifm2	424.054	512.988	472.598	534.922	445.944	416.977
Aifm3	3.85503	0.980856	0	0.997988	1.89763	4.08001
Aig1	525.57	501.217	488.789	554.882	563.598	511.634
Aim2	43.6904	33.3491	30.3596	28.9417	52.185	34.2721
Aimp1	620.66	539.471	550.52	591.807	508.566	586.706
Aimp2	245.437	266.793	272.224	271.453	270.413	285.601
Aip	257.002	233.444	235.793	240.515	251.437	220.321
Aipl1	2.57002	3.92342	1.01199	0	0	0.816003
Aire	1.28501	1.96171	0	7.98391	0.948817	2.44801
Ajap1	0	2.94257	2.02397	2.99397	4.74409	3.26401
Ajm1	10.2801	8.82771	11.1318	1.99598	6.64172	12.24
Ajuba	111.796	118.684	133.582	134.728	163.197	154.224
Ak1	8410.4	8148.95	7492.75	8741.38	8969.17	9360.36
AK157302	0	0	0	0	1.89763	0
Ak2	592.39	680.714	621.36	579.831	593.96	530.402
Ak3	2261.62	2096.09	2172.73	2259.45	1949.82	2056.33
Ak3l2-ps	0	0	0	0	0	0
Ak4	758.157	851.383	804.529	881.224	899.479	904.131
Ak5	1.28501	0	1.01199	0	0	2.44801
Ak6	722.176	793.513	780.241	703.582	750.515	682.994
Ak7	0	0.980856	1.01199	0	1.89763	3.26401
Ak8	0	0	0	0	0	0.816003
Ak9	7.71007	14.7128	7.0839	8.9819	10.437	8.16003
Akain1	0	0	0	0.997988	3.79527	0.816003
Akap1	2807.75	2800.34	2730.34	2905.14	3181.38	2807.05
Akap10	257.002	288.372	268.176	292.411	227.716	273.361
Akap11	867.383	847.46	892.572	944.097	867.219	937.587
Akap12	1382.67	1445.78	1430.95	1292.39	1188.87	1175.04
Akap13	2370.85	2260.87	2217.26	2538.88	2418.54	2641.4
Akap14	0	0	0	0	0	0
Akap17b	92.5208	94.1622	88.0428	144.708	104.37	100.368
Akap3	0	0	2.02397	0	0	0
Akap4	0	0	0	0	0	0
Akap5	102.801	94.1622	81.9709	146.704	192.61	183.601
Akap6	4564.36	4414.83	4522.57	5082.75	4818.09	5122.86
Akap7	663.066	650.308	639.575	684.62	720.152	657.698
Akap8	943.198	1047.55	1004.9	1176.63	1104.42	1141.59
Akap8l	675.916	676.791	706.366	699.59	803.648	807.842
Akap9	1029.29	1013.22	964.423	1000.98	932.687	979.203
Akip1	113.081	101.028	95.1267	104.789	109.114	97.9203
Akirin1	618.09	588.514	594.036	571.847	554.109	523.874
Akirin1-ps	0	0	0	0	0	0
Akirin2	512.72	449.232	464.502	472.048	417.48	434.929
Akna	133.641	138.301	165.966	160.676	136.63	178.705
Aknad1	0	0.980856	0	0.997988	0	3.26401
Akp-ps1	6.42506	9.80856	3.03596	2.99397	11.3858	1.63201
Akp3	0	0	5.05993	0	0	1.63201
Akr1a1	2149.82	2107.86	1977.42	2155.65	1998.21	2142.82
Akr1b10	876.378	826.862	770.121	911.163	899.479	855.171
Akr1b3	3023.63	2834.67	2803.2	2809.34	2943.23	2945.77
Akr1b7	0	0	1.01199	0.997988	0	0
Akr1b8	51.4005	60.8131	52.6233	78.8411	64.5196	43.2481
Akr1c12	0	0	2.02397	2.99397	0	0.816003
Akr1c13	12.8501	15.6937	7.0839	10.9779	17.0787	12.24
Akr1c14	165.766	152.033	179.122	180.636	177.429	168.097
Akr1c18	0	0	0	0	0	0
Akr1c19	35.9803	44.1385	21.2517	31.9356	47.4409	35.9041
Akr1c20	0	0	0	0	0	0
Akr1c21	0	0	0	0	0	0
Akr1c6	0	0	0	0	0	0
Akr1cl	1.28501	2.94257	3.03596	8.9819	1.89763	2.44801
Akr1d1	2.57002	0	1.01199	0.997988	0	1.63201
Akr1e1	386.788	396.266	396.699	435.123	361.499	369.649
Akr7a5	512.72	504.16	436.166	411.171	445.944	398.209
Akt1	3185.54	2819.96	2859.87	2406.15	2563.7	2559.8
Akt1s1	645.076	709.159	666.899	595.799	631.912	585.074
Akt2	2945.25	2986.71	3003.57	2807.34	2745.88	2841.32
Akt2-ps	0	0.980856	1.01199	0.997988	0	4.08001
Akt3	523	473.754	529.269	492.008	423.173	496.946
Aktip	1047.28	1084.83	1018.06	944.097	952.613	1028.16
Alad	454.894	461.002	448.31	465.063	443.098	454.513
Alas1	3179.12	3279.98	2654.44	3266.42	3190.87	3817.26
Alas2	1106.39	248.157	314.728	2565.83	265.669	1306.42
Alb	0	0	0	0	0	0
Albfm1	0	0	0	0	0	0
Alcam	28.2702	33.3491	25.2997	50.8974	40.7991	70.1762
Aldh16a1	205.602	199.114	146.738	133.73	180.275	185.233
Aldh18a1	149.061	161.841	149.774	171.654	152.76	120.768
Aldh1a1	322.538	336.434	388.603	451.091	320.7	386.785
Aldh1a2	64.2506	91.2196	100.187	64.8692	94.8817	62.0162
Aldh1a3	12.8501	26.4831	13.1558	14.9698	27.5157	29.3761
Aldh1a7	5.14005	1.96171	1.01199	0.997988	0	6.52802
Aldh1b1	223.592	257.965	223.649	266.463	257.13	282.337
Aldh1l1	50.1154	74.5451	35.4195	145.706	89.1888	85.6803
Aldh1l2	208.172	284.448	239.841	355.284	397.554	371.281
Aldh2	3980.97	4350.1	4002.41	4717.49	4886.41	4977.62
Aldh3a1	5.14005	12.7511	2.02397	7.98391	1.89763	6.52802
Aldh3a2	526.855	454.136	488.789	498.994	508.566	505.106
Aldh3b1	16.7051	20.598	14.1678	22.9537	28.4645	31.0081
Aldh3b2	0	0.980856	0	0	0	0
Aldh3b3	1.28501	7.84685	7.0839	2.99397	0.948817	2.44801
Aldh4a1	2418.39	2327.57	2272.92	2508.94	2387.22	2431.69
Aldh5a1	851.962	895.522	909.776	853.28	933.636	930.243
Aldh6a1	5403.47	5259.35	5348.35	5153.61	5351.33	5219.15
Aldh7a1	674.631	691.504	598.084	661.666	648.991	679.73
Aldh8a1	10.2801	4.90428	10.1199	6.98592	3.79527	2.44801
Aldh9a1	642.506	554.184	640.587	680.628	751.463	700.13
Aldoa	41031.7	38010.1	38294.6	32407.7	33897.4	32799.2
Aldoa-ps3	0	0	0	0	0	0
Aldoa-ps4	0	0	0	0	0	0
Aldoart1	0	0.980856	0	0	0	0
Aldoart2	0	0	0	0	0	0
Aldob	233.872	321.721	252.997	434.125	204.945	328.033
Aldoc	3.85503	0	0	1.99598	1.89763	3.26401
Alg1	179.902	173.612	166.978	180.636	160.35	144.432
Alg10b	868.668	853.345	867.272	873.24	978.231	977.571
Alg11	168.336	156.937	165.966	167.662	145.169	196.657
Alg12	137.496	143.205	139.654	140.716	155.606	144.432
Alg13	82.2407	69.6408	101.199	69.8592	79.7007	88.1283
Alg14	149.061	201.076	152.81	194.608	186.917	185.233
Alg2	128.501	147.128	144.714	163.67	171.736	155.04
Alg3	141.351	154.975	123.462	126.745	134.732	129.744
Alg5	165.766	157.918	153.822	178.64	186.917	177.889
Alg6	44.9754	56.8897	60.7192	67.8632	79.7007	72.6242
Alg8	71.9606	76.5068	69.827	65.8672	47.4409	58.7522
Alg9	116.936	158.899	123.462	123.751	144.22	160.752
Alk	0	0	0	0	0	0
Alkal1	0	0	0	0	0	0
Alkal2	3.85503	11.7703	10.1199	4.98994	10.437	1.63201
Alkbh1	100.231	137.32	129.534	116.765	116.705	119.952
Alkbh2	17.9902	17.6554	14.1678	18.9618	23.7204	19.5841
Alkbh3	542.275	490.428	519.149	457.079	430.763	477.361
Alkbh4	41.1204	43.1577	54.6473	33.9316	42.6968	46.5121
Alkbh5	1562.57	1684.13	1618.17	1481.01	1454.54	1480.23
Alkbh6	209.457	196.171	213.529	189.618	177.429	163.201
Alkbh7	345.668	303.085	300.56	301.392	264.72	256.225
Alkbh8	236.442	220.693	260.08	257.481	241.948	235.009
Allc	0	0.980856	1.01199	1.99598	0	0
Alms1	75.8157	77.4876	92.0907	68.8612	68.3149	58.7522
Alms1-ps1	0	0	0	0	0	0
Alms1-ps2	0	2.94257	0	2.99397	2.84645	0
Alox12	111.796	57.8705	66.7911	166.664	135.681	151.776
Alox12b	0	0	0	0	0	0
Alox12e	0	0	0	0	0	0
Alox15	1.28501	1.96171	4.04794	0	0.948817	0
Alox5	263.427	310.931	273.236	335.324	330.188	317.425
Alox5ap	97.6609	77.4876	109.295	89.819	55.9802	78.3362
Alox8	0	25.5023	4.04794	32.9336	11.3858	42.4321
Aloxe3	1.28501	0	1.01199	0.997988	1.89763	1.63201
Alpi	0	0	0	0	0	0
Alpk1	98.9459	138.301	124.474	118.761	112.909	144.432
Alpk2	3625.02	3137.76	3445.81	2971.01	2979.29	2901.7
Alpk3	4235.4	4038.18	4165.34	3268.41	2954.62	3131
Alpl	772.292	920.043	766.074	789.409	665.121	632.402
Alppl2	0	0	0	0	0	0
Als2	325.108	293.276	307.644	313.368	327.342	254.593
Als2cl	499.869	446.29	477.657	489.014	449.739	443.905
Alx1	3.85503	4.90428	4.04794	0.997988	0	0.816003
Alx3	0	0	0	0	0	0
Alx4	6.42506	10.7894	16.1918	13.9718	17.0787	4.89602
Alyref	208.172	222.654	214.541	237.521	227.716	207.265
Alyref2	38.5503	34.33	30.3596	23.9517	37.0039	39.9841
Amacr	452.324	426.672	433.13	429.135	435.507	432.481
Ambn	0	0	0	0	0	0
Ambp	0	3.92342	0	0	0	0
Ambra1	549.985	552.222	465.514	520.95	557.905	587.522
Amd-ps1	0	0	0	0	0	0
Amd-ps3	0	4.90428	0	0	0	8.97603
Amd-ps4	0	0	0	0	0	0
Amd-ps5	0	0	0	0	0	0
Amd-ps6	0	0	0	0	0	0
Amd1	2408.11	3151.49	2795.11	2583.79	1741.08	2415.37
Amd2	17.9902	20.598	31.3716	17.9638	11.3858	24.4801
Amdhd1	0	0	0	0	0.948817	0.816003
Amdhd2	98.9459	98.0856	92.0907	69.8592	69.2637	109.344
Amelx	0	0	0	0	0.948817	0
Amer1	178.617	95.143	113.342	162.672	193.559	238.273
Amer2	0	2.94257	2.02397	0.997988	1.89763	2.44801
Amer3	0	0	0	0	0	0
Amfr	2336.15	2124.53	2202.08	2156.65	2133.89	2129.77
Amh	5.14005	3.92342	1.01199	1.99598	0	4.08001
Amhr2	5.14005	4.90428	2.02397	0	0.948817	8.16003
Amigo1	422.769	499.256	448.31	499.992	451.637	449.617
Amigo2	62.9656	90.2388	79.9469	84.829	62.6219	63.6482
Amigo3	24.4152	23.5405	20.2397	20.9578	37.0039	26.9281
Ammecr1	285.273	340.357	362.291	284.427	254.283	265.201
Ammecr1l	498.584	529.662	574.808	477.038	401.35	434.929
Amn	0	0	0	0	0	0
Amn1	114.366	112.798	152.81	146.704	133.783	129.744
Amot	456.179	376.649	433.13	417.159	380.476	403.105
Amotl1	2109.99	2222.62	2221.31	2173.62	2192.72	1976.36
Amotl2	1346.69	1204.49	1065.62	1525.92	1254.34	1235.43
Ampd1	0	0.980856	0	0	0	1.63201
Ampd2	125.931	137.32	128.522	138.72	105.319	121.584
Ampd3	851.962	837.651	854.116	743.501	667.019	699.314
Amph	19.2752	50.0237	50.5993	55.8873	33.2086	34.2721
Amt	100.231	119.664	134.594	128.74	121.449	127.296
Amtn	6.42506	6.86599	2.02397	2.99397	1.89763	2.44801
Amy1	332.818	347.223	285.38	329.336	301.724	268.465
Amy2-ps1	0	0	0	0	0	0
Amy2a1	0	0	0	0	0	0
Amy2a2	0	0	0	0	0	0
Amy2a3	0	0	0	0	0	0
Amy2a4	0	0	0	0	0	0
Amy2a5	0	0	1.01199	0.997988	0	1.63201
Amy2b	0	0	0	0	0	0
Amz1	12.8501	8.82771	16.1918	8.9819	8.53936	7.34402
Amz2	983.034	943.584	972.519	936.113	900.428	917.187
Anapc1	1229.76	1117.2	1174.92	1135.71	1088.29	1224
Anapc10	127.216	159.88	128.522	140.716	122.397	132.192
Anapc11	310.973	338.395	276.272	302.39	310.263	309.265
Anapc13	805.702	752.317	716.486	791.405	776.133	721.346
Anapc15	127.216	128.492	122.45	126.745	121.449	146.88
Anapc15-ps	0	0	0	0	0	0
Anapc16	569.26	610.093	642.611	619.751	705.92	597.314
Anapc2	584.68	605.188	572.784	584.821	666.07	608.738
Anapc4	674.631	643.442	716.486	660.668	755.259	699.314
Anapc5	3256.22	3138.74	3085.55	2935.08	3106.43	3210.97
Anapc7	489.589	551.241	509.029	502.986	532.287	499.394
Ang	41.1204	57.8705	35.4195	40.9175	25.6181	35.0881
Ang-ps1	0	0	0	0	0.948817	0
Ang-ps2	0	0	0	0	0	0
Ang-ps3	0	0	0	0	0	0
Ang2	0	0	0	0	0	0
Ang4	0	0	0	0	0	0
Ang5	0	0	0	0	0	0
Ang6	0	0	0	0	0	0
Angel1	98.9459	130.454	96.1387	98.8008	125.244	124.848
Angel2	511.435	489.447	434.142	500.99	548.416	503.474
Angpt1	677.201	742.508	832.865	1143.69	703.074	876.387
Angpt2	74.5307	57.8705	87.0308	43.9115	84.4447	66.0962
Angpt4	0	5.88514	4.04794	1.99598	2.84645	0
Angptl1	50.1154	62.7748	41.4914	52.8934	54.0826	55.4882
Angptl2	1847.85	1766.52	1620.19	1732.51	1805.6	1953.51
Angptl3	29.5553	34.33	28.3356	30.9376	46.4921	42.4321
Angptl4	46.2604	32.3683	51.6113	81.835	128.09	35.9041
Angptl6	21.8452	21.5788	31.3716	18.9618	35.1062	26.1121
Angptl7	38.5503	75.5259	57.6832	56.8853	22.7716	44.8801
Angptl8	1.28501	0.980856	0	0	0	0
Ank	3762.51	4005.82	3761.55	3913.11	3869.28	4006.57
Ank1	5839.09	6146.04	5999.05	6759.38	6603.77	6083.3
Ank2	3785.64	3492.83	3657.32	3720.5	3592.22	3778.91
Ank3	1730.91	1700.8	1611.08	1831.31	1667.07	1837.64
Ankar	0	0	0	0	0	0
Ankdd1a	1.28501	0.980856	0	0	0	0
Ankdd1b	24.4152	21.5788	27.3236	14.9698	22.7716	17.9521
Ankef1	2.57002	2.94257	4.04794	1.99598	3.79527	6.52802
Ankfn1	0	0	0	0	0	0
Ankfy1	625.801	621.863	661.839	631.727	581.625	622.61
Ankhd1	724.746	766.049	842.984	674.64	501.924	704.21
Ankib1	350.808	377.63	381.519	333.328	340.625	361.489
Ankk1	0	2.94257	0	0.997988	0	0
Ankle1	5.14005	2.94257	5.05993	3.99195	9.48817	8.97603
Ankle2	540.99	521.815	539.389	534.922	548.416	545.09
Ankmy1	0	0.980856	0	2.99397	0.948817	1.63201
Ankmy2	254.432	241.291	236.805	297.401	329.24	297.025
Ankra2	262.142	246.195	248.949	229.537	247.641	202.369
Ankrd1	27796.1	24181	27640.4	21280.1	28525.2	24255.7
Ankrd10	526.855	550.26	584.928	536.918	572.137	594.05
Ankrd11	2959.38	3117.16	3049.11	3110.73	2891.05	3148.95
Ankrd12	463.889	446.29	480.693	449.095	387.117	517.346
Ankrd13a	646.361	594.399	630.467	552.886	469.665	559.778
Ankrd13b	245.437	229.52	238.829	183.63	189.763	212.977
Ankrd13c	466.459	506.122	509.029	500.99	475.358	465.937
Ankrd13d	10.2801	10.7894	13.1558	11.9759	14.2323	13.872
Ankrd16	257.002	229.52	217.577	264.467	343.472	345.985
Ankrd17	2384.98	2416.83	2549.19	2524.91	2255.34	2461.06
Ankrd2	1.28501	7.84685	6.07192	3.99195	8.53936	3.26401
Ankrd22	0	0	0	0	0	0
Ankrd23	8284.47	7518.26	8897.38	5673.56	7556.38	6188.56
Ankrd24	163.196	128.492	106.259	142.712	147.067	159.936
Ankrd26	104.086	109.856	132.57	101.795	97.7282	128.112
Ankrd27	286.558	225.597	228.709	239.517	239.102	258.673
Ankrd28	823.692	826.862	768.097	862.262	883.349	900.051
Ankrd29	59.1105	45.1194	62.7431	70.8572	40.7991	62.8322
Ankrd31	0	0.980856	0	0	0	0
Ankrd33	0	0	0	0	0	0
Ankrd33b	684.911	722.891	770.121	647.694	689.79	683.81
Ankrd34a	26.9852	34.33	23.2757	42.9135	54.0826	32.6401
Ankrd34b	0	0	0	0	0	0
Ankrd34c	0	0.980856	3.03596	0.997988	2.84645	0
Ankrd35	59.1105	52.9662	49.5873	55.8873	34.1574	35.9041
Ankrd36	0	0	0	0	0	0
Ankrd37	51.4005	49.0428	67.8031	41.9155	19.9252	27.7441
Ankrd39	80.9557	139.282	109.295	89.819	82.5471	105.264
Ankrd40	4006.67	3961.68	4094.5	3810.32	3801.91	3561.03
Ankrd42	10.2801	2.94257	11.1318	13.9718	1.89763	8.97603
Ankrd44	255.717	290.333	255.021	241.513	259.027	267.649
Ankrd45	71.9606	77.4876	71.851	67.8632	72.1101	95.4723
Ankrd46	484.449	510.045	516.113	596.797	537.031	590.786
Ankrd49	163.196	122.607	157.87	123.751	158.453	157.488
Ankrd50	790.282	806.264	815.661	1082.82	1093.04	1143.22
Ankrd52	1590.84	1581.14	1593.88	1430.12	1371.99	1503.08
Ankrd53	0	0	0	0	0	0
Ankrd54	89.9508	101.028	110.306	87.823	84.4447	109.344
Ankrd55	12.8501	14.7128	11.1318	7.98391	13.2834	10.608
Ankrd6	102.801	51.9854	63.7551	70.8572	48.3897	78.3362
Ankrd60	0	0	0	0	0.948817	0
Ankrd61	1.28501	0.980856	1.01199	2.99397	2.84645	0
Ankrd63	25.7002	41.196	34.4075	54.8894	55.9802	59.5682
Ankrd65	0	0	0	0	0	0.816003
Ankrd66	0	0	0	0	0	0
Ankrd7	0	1.96171	0	1.99598	0	0
Ankrd9	408.634	520.835	466.526	528.934	426.019	518.978
Anks1	1399.38	1459.51	1581.73	1446.09	1059.83	1251.75
Anks1b	5.14005	7.84685	8.09589	9.97988	15.1811	8.97603
Anks3	188.897	204.018	227.697	229.537	258.078	203.185
Anks4b	1.28501	3.92342	3.03596	0	2.84645	3.26401
Anks6	39.8354	60.8131	57.6832	53.8914	54.0826	49.7762
Ankub1	6.42506	2.94257	2.02397	1.99598	1.89763	3.26401
Ankzf1	296.838	297.199	317.764	302.39	274.208	316.609
Anln	37.2653	33.3491	41.4914	16.9658	41.748	34.2721
Ano1	214.597	250.118	241.865	214.567	237.204	222.769
Ano10	605.24	697.389	599.096	432.129	490.539	477.361
Ano2	0	0	0	0	0	0.816003
Ano3	1.28501	12.7511	8.09589	12.9738	0.948817	22.0321
Ano4	215.882	174.592	191.265	174.648	202.098	190.129
Ano5	210.742	164.784	162.93	155.686	82.5471	93.0243
Ano6	606.525	600.284	584.928	591.807	622.424	661.778
Ano7	0	0	1.01199	0.997988	1.89763	1.63201
Ano8	375.223	328.587	314.728	368.258	326.393	419.425
Ano9	0	0.980856	0	0	0	0
Anp32-ps	0	0	0	0	0	0
Anp32a	2201.22	2102.96	2187.91	2567.82	2587.43	2454.54
Anp32b	986.889	963.201	1024.13	989.006	1016.18	984.915
Anp32b-ps1	0	0	0	0.997988	0.948817	0
Anp32e	1251.6	1276.09	1290.28	1459.06	1503.88	1443.51
Anpep	195.322	296.219	197.337	245.505	297.929	287.233
Antkmt	201.747	172.631	165.966	189.618	175.531	199.105
Antxr1	214.597	274.64	213.529	239.517	218.228	259.489
Antxr2	3060.9	3113.24	2917.56	3552.84	3352.17	3592.04
Antxrl	0	0	0	0	0	0
Anxa1	241.582	249.137	271.212	236.523	212.535	226.033
Anxa10	0	0	1.01199	0	1.89763	0.816003
Anxa11	1237.47	1183.89	1141.52	1320.34	1262.88	1283.57
Anxa2	772.292	859.23	963.411	742.503	722.05	746.642
Anxa3	375.223	394.304	456.406	333.328	407.043	330.481
Anxa4	398.354	369.783	413.902	404.185	362.448	393.313
Anxa5	1638.39	1635.09	1616.14	1552.87	1649.99	1542.24
Anxa6	3141.85	3286.85	3005.6	3180.59	3276.27	3332.55
Anxa7	1518.88	1553.68	1672.81	1581.81	1605.4	1643.43
Anxa8	8.99508	11.7703	7.0839	6.98592	6.64172	7.34402
Anxa9	11.5651	5.88514	7.0839	1.99598	12.3346	9.79203
Aoah	21.8452	46.1002	38.4555	30.9376	35.1062	32.6401
Aoc1	0	0	0	0	0	0
Aoc2	41.1204	48.062	48.5753	46.9055	29.4133	38.3521
Aoc3	231.302	214.807	221.625	230.535	229.614	246.433
Aopep	672.061	668.944	683.091	596.797	613.885	659.33
Aox1	895.653	829.804	861.2	936.113	835.908	870.675
Aox2	1.28501	0	0	0	0	0
Aox3	19.2752	20.598	12.1438	28.9417	19.9252	26.1121
Aox4	1.28501	0	0	0.997988	0	0
Ap1ar	434.334	485.524	440.214	500.99	446.893	461.857
Ap1b1	1137.24	1062.27	1116.22	1093.8	1113.91	1044.48
Ap1g1	1078.12	1182.91	1074.73	1132.72	1014.29	1103.24
Ap1g2	98.9459	86.3153	78.9349	72.8531	87.2912	84.0483
Ap1m1	806.987	694.446	830.841	778.431	860.577	736.034
Ap1m2	2.57002	0.980856	0	0	0.948817	1.63201
Ap1s1	277.562	202.056	236.805	229.537	273.259	215.425
Ap1s2	553.84	567.916	634.515	407.179	429.814	445.537
Ap1s3	25.7002	34.33	29.3476	40.9175	41.748	33.4561
Ap2a1	983.034	934.756	909.776	896.194	915.609	895.971
Ap2a2	1170.65	1137.79	1194.14	1053.88	1067.42	1069.78
Ap2b1	893.083	947.507	997.818	909.167	947.869	898.419
Ap2m1	2535.33	2491.37	2286.08	2287.39	2255.34	2301.13
Ap2m1-ps	0	0	0	0	0	0
Ap2s1	368.798	397.247	346.099	334.326	362.448	337.009
Ap3b1	722.176	711.121	757.978	692.604	629.066	663.41
Ap3b2	2.57002	7.84685	5.05993	4.98994	5.6929	8.16003
Ap3d1	1349.26	1337.89	1351	1251.48	1197.41	1208.5
Ap3m1	686.196	683.657	679.043	707.574	734.385	718.082
Ap3m1-ps	0	0	0	0	0	0
Ap3m2	96.3758	81.4111	86.0188	97.8029	115.756	98.7363
Ap3s1	183.757	242.271	283.356	240.515	206.842	204.817
Ap3s1-ps1	0	0	0	0	0	0
Ap3s1-ps2	2.57002	0.980856	6.07192	0.997988	0.948817	0.816003
Ap3s2	553.84	560.069	505.993	523.944	610.09	585.074
Ap4b1	312.258	260.908	289.428	278.439	278.952	325.585
Ap4e1	145.206	177.535	180.134	153.69	183.122	163.201
Ap4m1	163.196	140.262	153.822	143.71	176.48	171.361
Ap4s1	555.125	607.15	593.024	621.747	630.964	650.354
Ap5b1	34.6953	30.4065	26.3116	23.9517	34.1574	53.0402
Ap5m1	277.562	258.946	255.021	285.425	274.208	270.097
Ap5s1	281.417	276.601	261.092	226.543	231.511	243.985
Ap5z1	132.356	136.339	136.618	125.747	138.527	145.248
Apaf1	147.776	102.009	137.63	105.787	119.551	113.424
Apba1	102.801	130.454	134.594	120.757	102.472	119.136
Apba2	19.2752	11.7703	12.1438	24.9497	29.4133	22.8481
Apba3	767.152	732.7	678.031	690.608	549.365	623.426
Apbb1	1256.74	1291.79	1145.57	1119.74	1215.44	1256.64
Apbb1ip	70.6756	68.6599	69.827	116.765	92.0353	105.264
Apbb2	1043.43	988.703	987.698	1017.95	1123.4	1153.83
Apbb3	141.351	123.588	138.642	143.71	127.142	136.272
Apc	1261.88	1179.97	1291.29	1205.57	1137.63	1219.92
Apc-ps1	0	1.96171	0	0.997988	0	0
Apc2	181.187	124.569	105.247	156.684	148.964	168.913
Apcdd1	70.6756	50.0237	24.2877	46.9055	53.1338	53.0402
Apcs	0	0	0	0	0	0
Apeh	484.449	464.926	472.598	465.063	490.539	495.314
Apela	0	0	0	0	0	0
Apex1	210.742	206.961	204.421	227.541	212.535	211.345
Apex2	131.071	138.301	171.026	165.666	130.937	143.616
Aph1a	1001.02	1013.22	891.56	927.131	996.258	922.899
Aph1b	208.172	199.114	210.493	205.586	194.508	189.313
Aph1c	23.1302	24.5214	20.2397	32.9336	41.748	31.8241
Api5	819.837	882.771	957.339	911.163	852.987	839.667
Api5-ps	0	0	0	0	0	0
Apip	672.061	654.231	711.426	659.67	603.448	598.13
Aplf	68.1056	66.6982	69.827	54.8894	81.5983	53.0402
Apln	364.943	241.291	301.572	223.549	230.563	245.617
Aplnr	412.489	296.219	343.063	338.318	742.924	556.514
Aplp1	39.8354	31.3874	29.3476	34.9296	18.9763	23.6641
Aplp2	8573.6	8040.08	8093.87	9210.43	8751.89	8639.02
Apmap	638.651	595.38	494.861	695.598	563.598	598.946
Apoa1	1.28501	0	0	0.997988	0.948817	0.816003
Apoa2	10.2801	10.7894	4.04794	7.98391	3.79527	4.08001
Apoa4	0	0	0	0	0	0
Apoa5	0	0	0	0	0	0
Apob	0	0	0	0	0	0
Apobec1	78.3857	80.4302	76.9109	71.8552	102.472	93.0243
Apobec2	1097.4	1105.42	1145.57	1262.46	1301.78	1210.95
Apobec3	226.162	296.219	326.872	258.479	287.492	313.345
Apobec4	1.28501	0	0	0	0	0
Apobr	17.9902	13.732	15.1798	17.9638	16.1299	22.8481
Apoc1	0	0	0	0.997988	7.59054	0.816003
Apoc2	0	0.980856	0	0	1.89763	0
Apoc3	0	0	0	0	0	0
Apoc4	3.85503	1.96171	9.10788	9.97988	2.84645	8.97603
Apod	106.656	128.492	90.0668	122.753	98.677	120.768
Apoe	3285.77	4190.22	3348.66	3224.5	2778.14	3272.17
Apof	0	0	0	0	0	0
Apoh	2.57002	0	0	0.997988	0.948817	1.63201
Apol10a	0	0	0	0	0	0
Apol10b	134.926	99.0665	113.342	142.712	205.893	171.361
Apol10c-ps	0	0	0	0	0	0
Apol11a	0	0	0	1.99598	0	0
Apol11b	8.99508	5.88514	5.05993	33.9316	2.84645	14.688
Apol6	5.14005	9.80856	10.1199	9.97988	16.1299	9.79203
Apol7a	0	1.96171	0	0.997988	0.948817	0.816003
Apol7b	0	0	0	0	0	0
Apol7c	1.28501	0	6.07192	1.99598	0	4.08001
Apol7e	16.7051	13.732	21.2517	13.9718	15.1811	14.688
Apol8	0	0	1.01199	1.99598	0	0
Apol9a	2.57002	14.7128	7.0839	4.98994	3.79527	8.16003
Apol9b	2.57002	1.96171	6.07192	11.9759	4.74409	3.26401
Apold1	411.204	489.447	343.063	251.493	162.248	204.001
Apom	0	0	2.02397	1.99598	0	0
Apon	0	2.94257	0	0	0	0
Apoo	2035.46	1966.62	2100.88	1936.1	2009.6	1875.17
Apoo-ps	0	0	0	0	0	0
Apool	688.766	711.121	763.038	686.616	715.408	665.858
App	3238.23	3330.01	3186.74	2963.03	3060.88	2984.12
Appbp2	614.235	630.69	671.959	721.546	665.121	690.338
Appl1	627.086	576.743	617.312	659.67	585.42	665.042
Appl2	1457.2	1523.27	1457.26	1449.08	1639.56	1606.71
Aprt	107.941	139.282	128.522	95.8069	122.397	111.792
Aprt-ps	1.28501	0	0	0.997988	3.79527	0.816003
Aptx	283.987	294.257	245.913	320.354	311.212	288.865
Aqp1	5490.85	5773.32	5716.71	4473.98	3802.86	3998.41
Aqp10-ps	0	0	0	0	0	0
Aqp11	21.8452	19.6171	23.2757	26.9457	38.9015	28.5601
Aqp12	0	0	0	0	0	0
Aqp2	0	0	1.01199	0	0.948817	0.816003
Aqp3	0	5.88514	2.02397	0	1.89763	2.44801
Aqp4	80.9557	161.841	117.39	214.567	118.602	175.441
Aqp5	0	0	0	0	0	0.816003
Aqp6	0	0.980856	0	0	0.948817	0
Aqp7	382.933	341.338	375.447	424.145	537.031	392.497
Aqp8	68.1056	62.7748	73.875	30.9376	12.3346	22.0321
Aqp9	2.57002	0.980856	7.0839	0.997988	1.89763	5.71202
Aqr	641.221	647.365	677.019	733.521	703.074	651.986
Ar	86.0958	85.3345	105.247	118.761	118.602	102
Araf	1202.77	1177.03	1211.35	1202.58	1225.87	1201.16
Arap1	490.874	533.586	512.065	477.038	513.31	487.97
Arap2	379.078	398.228	412.89	440.113	451.637	399.841
Arap3	1273.45	1171.14	1273.08	992.998	1101.58	1095.89
Arc	59.1105	65.7174	35.4195	49.8994	58.8267	60.3842
Arcn1	1967.35	2016.64	2037.13	2057.85	1909.02	2064.49
Areg	0	1.96171	2.02397	0	0	0
Arel1	1214.34	1271.19	1235.64	1424.13	1550.37	1516.95
Arf1	3409.14	3533.04	3638.09	3535.87	3469.83	3514.52
Arf2	343.098	367.821	348.123	391.211	352.011	382.705
Arf3	466.459	505.141	523.197	490.012	521.85	504.29
Arf4	506.294	556.145	552.544	502.986	499.078	496.13
Arf5	634.796	633.633	688.151	624.741	666.07	678.098
Arf6	367.513	323.683	341.039	297.401	299.826	333.745
Arfgap1	469.029	442.366	417.95	431.131	460.176	428.401
Arfgap2	904.648	905.33	818.697	919.147	896.632	996.339
Arfgap3	174.762	165.765	185.193	154.688	162.248	188.497
Arfgef1	2712.66	2391.33	2839.63	2646.67	2210.74	2302.76
Arfgef2	1386.53	1343.77	1306.47	1225.53	1173.69	1277.86
Arfgef3	1.28501	3.92342	3.03596	2.99397	4.74409	3.26401
Arfip1	233.872	307.008	234.781	290.415	292.236	305.185
Arfip2	223.592	280.525	282.344	309.376	326.393	311.713
Arfrp1	655.356	666.982	720.534	563.863	620.527	591.602
Arg1	0	0.980856	0	0	0	0
Arg2	1.28501	0	6.07192	0	0	0
Arglu1	1132.09	1229.99	1233.61	1311.36	1534.24	1464.72
Arhgap1	454.894	425.692	469.562	461.071	449.739	505.922
Arhgap10	920.068	934.756	986.687	896.194	822.625	831.507
Arhgap11a	37.2653	42.1768	44.5274	25.9477	38.9015	40.8001
Arhgap12	543.56	597.341	553.556	728.531	657.53	555.698
Arhgap15	10.2801	12.7511	9.10788	18.9618	19.9252	17.9521
Arhgap17	363.658	320.74	287.404	363.268	382.373	324.769
Arhgap18	443.329	408.036	388.603	531.928	586.369	485.521
Arhgap19	46.2604	36.2917	41.4914	62.8733	53.1338	57.1202
Arhgap20	850.677	826.862	791.373	940.105	1055.08	1014.29
Arhgap21	2319.45	2115.71	2091.78	2394.17	2527.65	2668.33
Arhgap22	24.4152	37.2725	19.2277	29.9397	18.0275	27.7441
Arhgap23	489.589	505.141	408.842	425.143	374.783	416.161
Arhgap24	431.764	354.089	406.818	356.282	338.728	356.593
Arhgap25	78.3857	76.5068	74.887	85.827	78.7518	61.2002
Arhgap26	1533.02	1529.15	1656.62	1521.93	1580.73	1972.28
Arhgap27	292.983	335.453	411.878	248.499	327.342	270.097
Arhgap28	71.9606	72.5834	55.6592	91.8149	76.8542	82.4163
Arhgap29	1779.74	1923.46	2039.15	2496.97	2448.9	2664.25
Arhgap30	110.511	89.2579	112.33	100.797	125.244	98.7363
Arhgap31	1434.07	1567.41	1547.33	1330.32	1402.35	1363.54
Arhgap32	362.373	339.376	328.896	481.03	688.841	634.034
Arhgap33	24.4152	24.5214	19.2277	13.9718	23.7204	13.872
Arhgap35	1640.96	1714.54	1576.67	1758.46	1839.76	1872.73
Arhgap36	0	1.96171	0	1.99598	2.84645	3.26401
Arhgap39	125.931	131.435	158.882	167.662	162.248	159.12
Arhgap4	30.8403	23.5405	36.4315	30.9376	41.748	55.4882
Arhgap40	0	0.980856	0	0	0	0
Arhgap42	263.427	229.52	238.829	205.586	207.791	213.793
Arhgap44	639.936	594.399	628.443	536.918	560.751	517.346
Arhgap45	116.936	114.76	133.582	172.652	133.783	174.625
Arhgap5	1457.2	1292.77	1410.71	1548.88	1297.03	1464.72
Arhgap6	122.076	153.014	145.726	148.7	137.579	153.408
Arhgap8	10.2801	9.80856	21.2517	8.9819	8.53936	16.3201
Arhgap9	80.9557	48.062	49.5873	31.9356	49.3385	40.8001
Arhgdia	1775.89	1874.42	1871.16	1742.49	1675.61	1718.5
Arhgdib	325.108	355.07	402.77	367.26	318.803	354.145
Arhgdig	6.42506	5.88514	11.1318	1.99598	3.79527	5.71202
Arhgef1	923.923	930.832	950.255	880.226	1020.93	1022.45
Arhgef10	472.884	437.462	364.315	420.153	516.157	422.689
Arhgef10l	921.353	886.694	795.421	878.23	973.487	919.635
Arhgef11	1130.81	948.488	1010.97	1038.91	916.558	991.443
Arhgef12	5214.58	5232.87	5625.63	5070.78	4813.35	5011.07
Arhgef15	1130.81	1009.3	1029.19	974.037	1101.58	1009.4
Arhgef16	5.14005	5.88514	1.01199	4.98994	5.6929	4.89602
Arhgef17	1763.04	1814.58	1599.95	1870.23	2058.93	2104.47
Arhgef18	355.948	341.338	320.8	385.224	409.889	403.921
Arhgef19	526.855	519.854	459.442	559.871	567.393	642.194
Arhgef2	672.061	660.116	625.407	621.747	713.511	656.066
Arhgef25	221.022	236.386	213.529	291.413	245.744	293.761
Arhgef26	33.4103	25.5023	34.4075	35.9276	35.1062	33.4561
Arhgef28	194.037	163.803	158.882	146.704	140.425	156.672
Arhgef3	589.82	601.265	614.276	617.755	714.459	696.05
Arhgef33	2.57002	0.980856	1.01199	0	0	0
Arhgef37	57.8255	72.5834	67.8031	70.8572	64.5196	44.8801
Arhgef38	0	0	0	0	0	0
Arhgef39	8.99508	1.96171	8.09589	5.98793	7.59054	4.89602
Arhgef4	2.57002	4.90428	2.02397	2.99397	7.59054	11.424
Arhgef40	502.439	510.045	521.173	427.139	476.306	452.065
Arhgef5	724.746	659.135	656.779	687.614	648.991	651.17
Arhgef6	1382.67	1306.5	1306.47	1236.51	1256.23	1321.92
Arhgef7	2212.79	2181.42	2164.64	1941.09	2046.6	2126.5
Arhgef9	409.919	443.347	448.31	507.976	577.83	567.122
Arid1a	1464.91	1556.62	1375.29	1567.84	1528.54	1674.44
Arid1b	801.847	875.905	852.092	748.491	831.164	807.026
Arid2	637.366	756.24	757.978	644.7	634.759	675.65
Arid3a	48.8304	41.196	42.5034	38.9215	31.311	44.8801
Arid3b	83.5257	89.2579	62.7431	110.777	87.2912	106.08
Arid3c	0	0	0	0	0	0
Arid4a	501.154	480.62	473.61	624.741	576.881	572.834
Arid4b	476.739	477.677	467.538	523.944	444.995	554.882
Arid5a	179.902	219.712	248.949	143.71	92.9841	107.712
Arid5b	634.796	573.801	602.132	720.548	832.113	686.258
Arih1	1556.15	1555.64	1746.69	1546.88	1486.8	1376.6
Arih2	947.053	897.483	889.536	873.24	856.782	820.899
Arl1	1590.84	1637.05	1534.17	1502.97	1458.33	1591.2
Arl10	41.1204	42.1768	54.6473	34.9296	62.6219	53.0402
Arl11	19.2752	18.6363	16.1918	6.98592	24.6693	13.872
Arl13a	0	0	0	0	0	0
Arl13b	142.636	169.688	188.229	162.672	161.299	167.281
Arl14	0	0	0	0	0	0
Arl14ep	133.641	156.937	149.774	165.666	211.586	166.465
Arl14epl	0	7.84685	7.0839	2.99397	7.59054	4.08001
Arl15	143.921	176.554	185.193	184.628	210.637	177.889
Arl16	82.2407	63.7556	67.8031	68.8612	80.6495	75.0722
Arl2	551.27	489.447	495.873	519.952	525.645	492.05
Arl2bp	1306.86	1206.45	1289.27	1219.54	1255.29	1219.92
Arl3	616.805	586.552	635.527	627.735	671.763	677.282
Arl4a	274.992	348.204	322.824	369.256	375.732	350.065
Arl4c	149.061	111.818	121.438	117.763	147.067	115.872
Arl4d	146.491	138.301	115.366	181.634	148.016	160.752
Arl5a	986.889	1076.98	965.435	1131.72	1076.91	1098.34
Arl5b	524.285	514.949	561.652	488.016	443.098	445.537
Arl5c	10.2801	8.82771	6.07192	9.97988	25.6181	9.79203
Arl6	73.2456	67.6791	73.875	75.8471	55.0314	69.3602
Arl6ip1	330.248	341.338	293.476	296.403	268.515	288.049
Arl6ip4	308.403	305.046	280.32	280.435	285.594	263.569
Arl6ip5	1476.48	1451.67	1507.86	1528.92	1586.42	1481.86
Arl6ip6	177.332	146.148	166.978	139.718	166.992	140.352
Arl8a	424.054	419.806	487.777	400.193	373.834	363.121
Arl8b	2061.16	2060.78	2008.79	2027.91	2035.21	1835.19
Arl9	1.28501	1.96171	2.02397	0	0	0.816003
Armc1	768.437	718.968	754.942	780.427	688.841	691.154
Armc10	178.617	148.109	145.726	169.658	185.019	162.385
Armc12	1.28501	0	0	0	0	0
Armc2	977.894	933.775	936.087	437.119	536.082	518.978
Armc3	0	0	0	0.997988	0.948817	0.816003
Armc5	164.481	163.803	132.57	150.696	156.555	166.465
Armc6	82.2407	100.047	73.875	68.8612	73.0589	93.8403
Armc7	20.5602	17.6554	24.2877	13.9718	39.8503	31.8241
Armc8	573.115	503.179	519.149	595.799	577.83	592.418
Armc9	140.066	146.148	133.582	154.688	174.582	161.568
Armcx1	53.9705	69.6408	64.7671	61.8753	83.4959	67.7282
Armcx2	128.501	180.478	164.954	151.694	163.197	145.248
Armcx3	339.243	425.692	395.687	372.25	404.196	401.473
Armcx4	186.327	157.918	137.63	164.668	201.149	214.609
Armcx5	161.911	130.454	146.738	169.658	226.767	179.521
Armcx6	15.4201	19.6171	12.1438	14.9698	18.9763	20.4001
Armh1	0	0.980856	0	0	1.89763	0.816003
Armh2	0	0	0	0	0	0
Armh3	388.073	377.63	334.967	368.258	444.995	359.857
Armh4	260.857	334.472	255.021	416.161	370.039	462.673
Armt1	161.911	177.535	169.002	156.684	167.941	173.809
Arnt	997.169	1088.75	1117.23	1053.88	1101.58	1089.36
Arnt2	1.28501	8.82771	2.02397	3.99195	4.74409	5.71202
Arntl	65.5356	58.8514	72.863	76.8451	129.988	62.0162
Arntl2	86.0958	69.6408	82.9829	110.777	101.523	128.928
Arpc1a	645.076	556.145	602.132	569.851	563.598	617.714
Arpc1b	607.81	635.595	608.204	436.121	436.456	401.473
Arpc2	2269.33	2212.81	2381.2	2289.39	2284.75	2318.26
Arpc3	936.773	929.852	935.075	883.22	850.14	860.883
Arpc4	370.083	354.089	339.015	339.316	320.7	332.113
Arpc5	402.209	431.577	410.866	442.109	424.121	446.353
Arpc5l	1255.46	1099.54	1149.62	1127.73	1205.95	1111.4
Arpin	213.312	193.229	205.433	216.563	221.074	200.737
Arpp19	1112.82	1160.35	1193.13	1143.69	1107.27	1004.5
Arpp21	24.4152	21.5788	16.1918	28.9417	28.4645	42.4321
Arr3	0	0	0	0	0	0
Arrb1	467.744	570.858	578.856	522.946	491.487	555.698
Arrb2	176.047	197.152	207.457	225.545	168.889	166.465
Arrdc1	56.5405	56.8897	48.5753	53.8914	69.2637	67.7282
Arrdc2	78.3857	134.377	117.39	115.767	55.0314	88.1283
Arrdc3	864.813	847.46	987.698	702.584	731.538	719.714
Arrdc4	292.983	237.367	262.104	215.565	214.433	164.017
Arrdc5	0	0.980856	2.02397	0	0	0
Arsa	230.017	266.793	268.176	204.588	219.177	172.177
Arsb	470.314	767.029	469.562	620.749	544.621	367.201
Arsg	24.4152	27.464	23.2757	40.9175	36.0551	35.9041
Arsi	8.99508	8.82771	7.0839	14.9698	16.1299	6.52802
Arsj	11.5651	11.7703	7.0839	7.98391	11.3858	10.608
Arsk	98.9459	119.664	133.582	123.751	151.811	133.008
Art1	3036.48	2554.15	2612.95	2691.57	2597.86	2512.47
Art2a	0	0	0	0	0	0
Art2b	0	0	1.01199	0.997988	0	3.26401
Art3	4650.46	4174.52	4800.86	5271.37	4543.89	4607.97
Art4	434.334	363.898	345.087	468.057	555.058	450.433
Art5	254.432	211.865	191.265	181.634	239.102	239.905
Artn	1.28501	0.980856	2.02397	0	1.89763	0
Arv1	61.6805	56.8897	45.5394	54.8894	73.0589	54.6722
Arx	0	0	0	0	0	0
Arxes1	0	0	2.02397	0.997988	0	0
Arxes2	1.28501	7.84685	5.05993	2.99397	10.437	7.34402
As3mt	913.643	996.55	962.399	1067.85	1003.85	1035.51
Asah1	651.501	689.542	702.318	672.644	630.015	638.93
Asah2	548.7	466.888	503.969	504.982	532.287	472.465
Asap1	669.491	633.633	641.599	667.654	594.908	626.69
Asap2	548.7	517.892	594.036	476.04	461.125	472.465
Asap3	308.403	264.831	254.009	334.326	327.342	348.433
Asb1	345.668	327.606	273.236	321.352	285.594	383.521
Asb10	1285.01	1229.01	1128.36	1194.59	1206.9	1272.96
Asb11	1790.02	1769.46	1925.81	1485.01	1475.41	1414.95
Asb12	128.501	151.052	127.51	127.743	136.63	147.696
Asb13	268.567	262.869	297.524	311.372	306.468	317.425
Asb14	814.697	770.953	790.361	713.562	837.806	789.89
Asb15	2252.62	2321.69	2247.62	2180.6	2517.21	2444.74
Asb16	55.2555	28.4448	36.4315	33.9316	26.5669	23.6641
Asb17	0	0	0	0	0	0
Asb18	578.255	540.452	517.125	590.809	648.991	599.762
Asb2	8686.68	8081.27	8286.14	8736.39	8267.99	8634.94
Asb3	137.496	152.033	94.1147	115.767	116.705	97.1043
Asb4	69.3906	56.8897	60.7192	86.825	146.118	105.264
Asb5	319.968	294.257	304.608	290.415	422.224	342.721
Asb6	118.221	130.454	120.426	120.757	145.169	106.896
Asb7	172.192	125.55	126.498	178.64	163.197	177.889
Asb8	1363.4	1199.59	1273.08	1364.25	1242.95	1320.29
Asb9	0	0	0	0	0	0
Ascc1	304.548	259.927	275.26	275.445	298.877	279.073
Ascc2	520.43	562.031	517.125	513.964	496.231	530.402
Ascc3	303.263	314.855	370.387	321.352	308.366	280.705
Ascl1	0	0	0	0	0.948817	1.63201
Ascl2	0	0	1.01199	0.997988	0	0
Ascl3	0	0.980856	0	0	0	0
Ascl4	1.28501	1.96171	0	0	0.948817	0
Ascl5	0	0	0	0	0	0
Asf1a	232.587	200.095	202.397	206.584	204.945	210.529
Asf1b	20.5602	13.732	29.3476	25.9477	20.874	30.1921
Asgr1	0	0	0	0	0	0
Asgr2	2.57002	2.94257	2.02397	2.99397	0.948817	2.44801
Ash1l	1720.63	1742	1842.83	1947.08	1824.58	1893.94
Ash2l	542.275	485.524	488.789	536.918	589.216	489.602
Asic1	2.57002	3.92342	2.02397	3.99195	2.84645	3.26401
Asic2	1.28501	0.980856	1.01199	0	0.948817	0
Asic3	3.85503	3.92342	3.03596	5.98793	1.89763	8.16003
Asic4	1.28501	0	0	0	0	0
Asic5	0	5.88514	0	0	0	0
Asl	32.1253	42.1768	61.7312	55.8873	54.0826	65.2802
Asmt	0	0.980856	0	0	1.89763	0
Asns	32.1253	32.3683	28.3356	32.9336	35.1062	26.9281
Asnsd1	1369.82	1305.52	1330.76	1170.64	1214.49	1099.97
Aspa	43.6904	33.3491	23.2757	50.8974	29.4133	44.0641
Aspdh	8.99508	4.90428	7.0839	9.97988	6.64172	12.24
Aspg	3.85503	0.980856	5.05993	3.99195	5.6929	9.79203
Asph	4249.53	3912.64	4082.35	4257.42	4349.38	4100.41
Asphd1	0	1.96171	2.02397	1.99598	7.59054	1.63201
Asphd2	7.71007	5.88514	7.0839	6.98592	0	3.26401
Aspm	16.7051	19.6171	21.2517	7.98391	11.3858	7.34402
Aspn	583.395	642.461	664.875	532.926	462.074	411.265
Asprv1	0	0	2.02397	0.997988	0.948817	0
Aspscr1	368.798	319.759	325.86	320.354	306.468	335.377
Asrgl1	1132.09	1147.6	1080.8	1115.75	1276.16	1209.32
Ass-ps1	0	0	0	0	0	0
Ass1	59.1105	56.8897	62.7431	52.8934	54.0826	70.9922
Aste1	83.5257	76.5068	90.0668	58.8813	91.0865	62.8322
Astl	0	0	0	0	0	0
Astn1	39.8354	39.2342	51.6113	41.9155	41.748	41.6161
Astn2	32.1253	39.2342	27.3236	28.9417	29.4133	37.5361
Asxl1	833.972	701.312	571.772	820.346	802.7	809.474
Asxl2	508.864	524.758	467.538	570.849	532.287	550.802
Asxl3	12.8501	6.86599	11.1318	12.9738	18.0275	20.4001
Asz1	0	0.980856	0	0	0	0
Atad1	1612.69	1586.04	1613.11	1736.5	1668.02	1658.93
Atad2	69.3906	53.9471	63.7551	47.9034	38.9015	38.3521
Atad2b	258.287	261.889	293.476	266.463	259.027	284.785
Atad3a	735.026	788.608	707.378	755.477	769.491	778.466
Atad5	20.5602	27.464	39.4675	38.9215	37.9527	32.6401
Atat1	147.776	131.435	150.786	146.704	166.043	154.224
Atcay	1.28501	2.94257	0	0.997988	0	0.816003
Ate1	804.417	831.766	851.08	845.296	854.884	847.827
Atf1	961.188	968.105	920.907	960.065	869.117	879.651
Atf1-ps	0	0	0	0	0	0
Atf2	591.105	648.346	655.767	626.737	579.727	643.01
Atf3	250.577	299.161	264.128	194.608	38.9015	80.7842
Atf4	1089.69	1403.61	1268.02	1130.72	940.278	997.155
Atf5	573.115	615.978	612.252	515.96	485.795	447.169
Atf6	2906.7	2687.55	3005.6	2861.23	2598.81	2614.47
Atf6b	260.857	286.41	219.601	268.459	226.767	227.665
Atf7	1117.96	1107.39	1094.97	1226.53	1183.18	1213.4
Atf7ip	1700.07	1673.34	1538.22	2017.93	1943.18	1975.54
Atf7ip2	0	0	0	0	0	0.816003
Atg10	346.953	295.238	322.824	338.318	329.24	349.249
Atg101	159.341	180.478	157.87	113.771	158.453	155.856
Atg12	544.845	509.064	573.796	597.795	555.058	556.514
Atg13	999.739	923.966	994.782	869.248	889.042	772.754
Atg14	172.192	198.133	190.253	165.666	184.071	211.345
Atg16l1	646.361	592.437	614.276	568.853	563.598	574.466
Atg16l2	136.211	163.803	129.534	141.714	138.527	155.856
Atg2a	346.953	343.3	333.955	315.364	341.574	339.457
Atg2b	546.13	592.437	613.264	577.835	595.857	576.098
Atg3	413.774	492.39	515.101	502.986	523.747	467.569
Atg4a	142.636	134.377	137.63	135.726	132.834	148.512
Atg4a-ps	0	0	0	0	0	0
Atg4b	354.663	407.055	367.351	360.274	346.318	365.569
Atg4c	66.8206	86.3153	87.0308	103.791	81.5983	97.9203
Atg4d	684.911	666.982	615.288	561.867	623.373	589.97
Atg5	244.152	260.908	236.805	291.413	280.85	233.377
Atg7	292.983	268.755	274.248	235.525	264.72	239.905
Atg9a	1527.88	1492.86	1459.28	1350.28	1411.84	1355.38
Atg9b	15.4201	15.6937	14.1678	14.9698	14.2323	13.872
Atic	515.29	496.313	517.125	541.908	518.054	507.554
Atl1	96.3758	87.2962	91.0788	77.8431	104.37	87.3123
Atl2	853.248	950.45	933.051	859.268	767.593	779.282
Atl3	379.078	373.706	406.818	392.209	452.586	429.217
Atm	182.472	157.918	149.774	180.636	173.634	202.369
Atmin	416.344	402.151	401.759	395.203	449.739	399.025
Atn1	746.592	944.564	978.591	1057.87	815.983	954.723
Atoh1	0	0	0	0	0	0
Atoh7	1.28501	0	1.01199	0	0	0
Atoh8	226.162	176.554	208.469	146.704	75.9054	114.24
Atox1	253.147	240.31	229.721	198.6	206.842	197.473
Atp10a	50.1154	63.7556	51.6113	51.8954	39.8503	57.1202
Atp10b	0	4.90428	1.01199	0.997988	1.89763	1.63201
Atp10d	124.646	181.458	136.618	108.781	157.504	130.56
Atp11a	3076.32	3024.96	2840.65	2574.81	2738.29	3018.39
Atp11b	639.936	717.987	691.187	700.588	704.971	690.338
Atp11c	114.366	126.53	136.618	133.73	112.909	133.008
Atp12a	0	0	0	0	0	0
Atp13a1	341.813	395.285	390.627	361.272	353.909	382.705
Atp13a2	336.673	312.893	254.009	279.437	281.799	286.417
Atp13a3	949.623	919.062	1050.44	953.079	864.373	971.043
Atp13a4	0	0.980856	0	0	3.79527	0
Atp13a5	0	0	0	0	0	0
Atp1a1	15697.7	15655.4	15771.8	15763.2	13768.3	14972
Atp1a2	20520.3	18642.2	18970.7	17451.8	17475.3	16403.3
Atp1a3	5.14005	9.80856	15.1798	22.9537	9.48817	17.1361
Atp1a4	0	0	0	0.997988	0.948817	0.816003
Atp1b1	4751.97	4538.42	4368.74	5043.83	4903.49	5181.62
Atp1b2	447.184	461.983	427.058	485.022	516.157	495.314
Atp1b3	803.132	849.421	785.301	761.465	832.113	812.739
Atp1b4	0	0	0	0	0.948817	0
Atp23	52.6855	58.8514	41.4914	38.9215	52.185	54.6722
Atp2a1	6.42506	6.86599	15.1798	16.9658	8.53936	16.3201
Atp2a2	251825	246096	234811	246416	243584	246972
Atp2a3	251.862	284.448	272.224	258.479	270.413	289.681
Atp2b1	1410.94	1484.04	1514.94	1329.32	1334.04	1358.64
Atp2b2	17.9902	34.33	13.1558	37.9236	19.9252	32.6401
Atp2b3	16.7051	7.84685	15.1798	22.9537	10.437	16.3201
Atp2b4	652.786	690.523	688.151	627.735	656.582	589.154
Atp2c1	1139.81	973.009	1069.67	997.988	1035.16	957.171
Atp2c2	0	0	0	0	2.84645	1.63201
Atp4a	0	0	0	0	0	0
Atp4b	0	0	0	0	0	0
Atp5a1	36633.1	36304.4	35150.3	33754	35281.8	35729.5
Atp5b	75995.6	74183.1	73488.4	71083.7	75454.7	75329.3
Atp5c1	17608.5	17595.6	17456.8	17101.5	17842.5	17751.3
Atp5c1-ps	0	0	0	0	0	0
Atp5d	6967.33	6970.94	6295.57	6152.6	6210.96	6278.32
Atp5e	2190.94	2395.25	2272.92	2103.76	2153.82	2177.91
Atp5g1	13623.7	12527.5	12090.2	10484.9	10451.2	10447.3
Atp5g2	357.233	408.036	365.327	274.447	296.031	208.081
Atp5g3	13229.2	12985.6	12970.6	12420	12466.5	12102.9
Atp5h	10943.2	10966	11147	11442.9	11287.1	11089.5
Atp5j	6801.56	7125.92	7059.62	7001.89	7248.02	7104.12
Atp5j2	5493.42	5714.47	5337.22	5128.66	5137.85	4738.53
Atp5k	3663.57	3718.43	3707.92	3518.91	3468.88	3362.75
Atp5k-ps2	0	0	0	0	0	0
Atp5k-ps3	0	0	0	0	0	0
Atp5l	5610.36	5527.12	5519.37	5052.82	5448.11	5588.8
Atp5l-ps1	0	0	0	0	0	0
Atp5l-ps2	0	0	0	0	0	0
Atp5l2-ps	0	0	0	0	1.89763	0
Atp5md	4049.07	4289.28	4183.55	4273.39	4192.82	3956.8
Atp5mpl	2181.95	2215.75	2141.36	1789.39	1958.36	1831.11
Atp5o	11996.9	12060.6	11885.8	11441.9	11603.1	11683.5
Atp5pb	16714.1	16170.4	16282.9	15702.3	15772.2	15630.5
Atp5pb-ps	0	0.980856	2.02397	1.99598	0.948817	0
Atp6ap1	2039.31	2119.63	2054.33	2054.86	2080.76	2187.7
Atp6ap1l	0	0	5.05993	3.99195	7.59054	5.71202
Atp6ap2	255.717	275.621	322.824	281.433	249.539	230.929
Atp6v0a1	1795.16	1690.02	1586.79	1888.19	1803.7	1808.26
Atp6v0a2	1128.24	1150.54	1159.74	1124.73	1029.47	1140.77
Atp6v0a4	1.28501	4.90428	6.07192	0	4.74409	0
Atp6v0b	772.292	781.742	766.074	715.558	705.92	760.514
Atp6v0c	2626.56	2490.39	2358.94	2245.47	2324.6	2253.8
Atp6v0c-ps1	0	0	0	0	0	0
Atp6v0c-ps2	0	0	0	0	0	0
Atp6v0d1	502.439	481.6	521.173	440.113	433.61	477.361
Atp6v0d2	1.28501	1.96171	1.01199	4.98994	1.89763	0.816003
Atp6v0e	350.808	314.855	305.62	286.423	286.543	271.729
Atp6v0e2	167.051	153.994	119.414	197.602	190.712	213.793
Atp6v1a	460.034	416.864	430.094	410.173	377.629	380.257
Atp6v1b1	0	0	0	0	0	0
Atp6v1b2	1150.09	1138.77	1233.61	1030.92	1030.42	1036.32
Atp6v1c1	390.643	385.476	355.207	377.24	375.732	360.673
Atp6v1c2	0	0	0	0	0	0
Atp6v1d	1499.61	1465.4	1599.95	1421.14	1384.32	1441.06
Atp6v1e1	1322.28	1264.32	1388.45	1282.42	1207.84	1273.78
Atp6v1e2	0	0	0	0	0	0
Atp6v1f	408.634	409.017	419.974	349.296	360.551	395.761
Atp6v1fnb	0	0	0	0	0	0
Atp6v1g1	1126.95	1112.29	1145.57	1134.71	1069.32	1077.94
Atp6v1g2	74.5307	89.2579	83.9949	58.8813	92.0353	78.3362
Atp6v1g3	1.28501	0	0	0.997988	0.948817	0
Atp6v1h	304.548	279.544	310.68	292.411	308.366	291.313
Atp7a	106.656	114.76	122.45	108.781	61.6731	87.3123
Atp7b	0	0.980856	2.02397	1.99598	1.89763	4.08001
Atp8a1	1279.87	1179.97	1281.17	1176.63	1261.93	1317.84
Atp8a2	237.727	235.405	216.565	354.286	305.519	336.193
Atp8b1	141.351	172.631	170.014	154.688	117.653	144.432
Atp8b2	413.774	322.702	347.111	351.292	366.244	365.569
Atp8b3	0	1.96171	0	0	0	0
Atp8b4	15.4201	4.90428	12.1438	14.9698	9.48817	11.424
Atp8b5	1.28501	0.980856	1.01199	0.997988	0.948817	0
Atp9a	824.977	864.134	826.793	870.246	834.01	873.123
Atp9b	416.344	429.615	434.142	398.197	462.074	435.745
Atpaf1	1567.71	1410.47	1579.71	1473.03	1288.49	1310.5
Atpaf2	478.024	447.27	501.945	466.061	442.149	390.049
Atpif1	1631.96	1431.07	1612.09	1712.55	1565.55	1597.73
Atpsckmt	221.022	224.616	242.877	256.483	220.126	237.457
Atr	239.012	250.118	278.296	281.433	291.287	252.961
Atraid	457.464	538.49	488.789	527.936	519.952	495.314
Atrip	204.317	175.573	199.361	173.65	182.173	168.913
Atrn	994.599	1044.61	975.555	1011.96	1049.39	1015.92
Atrnl1	505.009	567.916	457.418	662.664	489.59	510.002
Atrx	1234.9	1319.25	1458.27	1413.15	1433.66	1497.36
Atxn1	579.54	556.145	602.132	575.839	507.617	554.066
Atxn10	1165.51	1100.52	1136.46	1284.41	1221.13	1303.16
Atxn1l	516.575	489.447	495.873	438.117	504.771	497.762
Atxn2	1545.87	1814.58	1723.41	1922.13	1766.7	1751.96
Atxn2l	1418.65	1518.37	1472.44	1509.96	1464.97	1380.68
Atxn3	272.422	256.003	266.152	281.433	250.488	264.385
Atxn7	603.955	673.848	703.33	581.827	540.826	559.778
Atxn7l1	404.779	341.338	362.291	384.226	388.066	394.129
Atxn7l2	50.1154	51.0045	51.6113	44.9095	73.0589	73.4402
Atxn7l3	434.334	416.864	350.147	390.213	407.043	404.737
Atxn7l3b	399.639	461.983	467.538	477.038	461.125	446.353
AU015228	0	0	0	0	0	0
AU015836	0	1.96171	0	0	0	0
AU018091	0	0.980856	1.01199	0	0.948817	0
AU021092	83.5257	70.6216	67.8031	56.8853	65.4684	61.2002
AU022133	2.57002	0	0	0	0	0
AU022252	670.776	574.782	626.419	647.694	583.523	609.554
AU040320	1038.29	939.66	860.188	866.254	893.786	922.083
AU041133	23.1302	25.5023	26.3116	24.9497	40.7991	43.2481
Auh	1387.81	1354.56	1296.35	1224.53	1269.52	1193.81
Aunip	0	0.980856	1.01199	0.997988	0.948817	0.816003
Aup1	750.447	750.355	792.385	722.544	648.991	657.698
Aurka	8.99508	4.90428	10.1199	8.9819	6.64172	8.16003
Aurkaip1	754.302	725.834	662.851	624.741	614.834	661.778
Aurkb	10.2801	9.80856	10.1199	3.99195	9.48817	5.71202
Aurkc	2.57002	0.980856	4.04794	0	1.89763	0
Auts2	569.26	669.925	593.024	644.7	677.456	563.042
AV320801	0	0	0	0	0	0
Aven	195.322	199.114	218.589	116.765	164.145	128.928
Avil	21.8452	37.2725	43.5154	35.9276	10.437	26.1121
Avl9	174.762	155.956	136.618	175.646	157.504	169.729
Avp	0	0	0	0	0	0
Avpi1	111.796	102.009	94.1147	84.829	99.6258	53.8562
Avpr1a	15.4201	21.5788	5.05993	16.9658	23.7204	21.2161
Avpr1b	0	0	2.02397	0.997988	0	0
Avpr2	0	0	0	0	0	0
AW011738	129.786	101.028	104.235	77.8431	88.24	89.7603
AW146154	95.0908	89.2579	91.0788	103.791	100.575	97.1043
AW209491	199.177	175.573	166.978	199.598	169.838	180.337
AW549877	800.562	679.733	837.925	769.449	916.558	932.691
AW551984	1.28501	0	1.01199	3.99195	0	3.26401
AW554918	134.926	168.707	182.158	181.634	174.582	179.521
AW822073	0	0	0	0	0	0
AW822252	430.479	236.386	331.931	227.541	154.657	106.08
Awat1	0	0	0	0	0	0
Awat2	19.2752	8.82771	6.07192	4.98994	10.437	4.08001
Axdnd1	2.57002	2.94257	1.01199	3.99195	7.59054	5.71202
Axin1	337.958	385.476	360.267	336.322	305.519	352.513
Axin2	56.5405	65.7174	33.3955	82.833	92.0353	118.32
Axl	1308.14	1587.03	1400.59	1254.47	1084.5	1276.23
AY074887	1.28501	0	1.01199	4.98994	3.79527	6.52802
AY358078	0	0	0	0	0	0
AY761185	0	0	0	0	0	0
Aym1	0	0	0	0	0	0
Azgp1	0	0	0	0.997988	0	1.63201
Azi2	1168.08	1196.64	1168.84	1136.71	1133.84	1148.12
Azin1	1371.11	1407.53	1494.7	1559.86	1383.38	1470.44
Azin2	23.1302	19.6171	14.1678	20.9578	24.6693	14.688
B020004C17Rik	2.57002	0	3.03596	1.99598	1.89763	4.08001
B020011L13Rik	0	0	0	0	0	0
B020017C02Rik	2.57002	2.94257	2.02397	0	1.89763	0.816003
B020031M17Rik	0	0	0	0	0	0
B230104I21Rik	0	0	0	0	0	0
B230207O21Rik	0	0	0	0	0	0
B230217C12Rik	7.71007	7.84685	16.1918	16.9658	35.1062	8.97603
B230219D22Rik	1218.19	1200.57	1306.47	1227.53	1285.65	1193
B230303A05Rik	0	0	0	0.997988	1.89763	3.26401
B230307C23Rik	16.7051	8.82771	11.1318	14.9698	25.6181	13.056
B2m	4146.73	3879.29	5054.87	4751.42	5049.61	4512.49
B330016D10Rik	62.9656	63.7556	61.7312	68.8612	68.3149	60.3842
B3galnt1	32.1253	36.2917	13.1558	15.9678	37.9527	26.1121
B3galnt2	488.304	543.394	521.173	517.956	400.401	442.273
B3galt1	28.2702	26.4831	19.2277	34.9296	32.2598	30.1921
B3galt2	317.398	224.616	252.997	332.33	454.484	405.553
B3galt4	7.71007	16.6746	20.2397	13.9718	19.9252	19.5841
B3galt5	0	0	0	0	0	0
B3galt6	43.6904	32.3683	48.5753	37.9236	31.311	35.0881
B3gat1	0	0.980856	1.01199	0	0	1.63201
B3gat2	0	0	0	0	0.948817	0
B3gat3	384.218	381.553	370.387	391.211	358.653	392.497
B3glct	201.747	213.827	189.241	224.547	204.945	192.577
B3gnt2	128.501	81.4111	198.349	204.588	157.504	192.577
B3gnt3	187.612	204.999	216.565	159.678	146.118	152.592
B3gnt4	0	0	0	1.99598	0	0
B3gnt5	5.14005	3.92342	1.01199	12.9738	14.2323	9.79203
B3gnt6	0	0	0	2.99397	1.89763	2.44801
[truncated: 32,946 more rows]
